# Supplementary material for: Knowledge integration and decision support for accelerated discovery of antibiotic resistance genes
Source: Nat Commun. 2022 Apr 29;13:2360. doi: 10.1038/s41467-022-29993-z (PMC9055065; doi:10.1038/s41467-022-29993-z)
Supplement: Supplementary file 5 — Supplementary Data 1 [file 41467_2022_29993_MOESM5_ESM.xlsx]

## Sheet: README
Sheet	Description of the sheet	Columns	Description of the column
KG	Knowledge graph constructed using the KIDS framework.	Subject	Subject of the triple.
		Predicate	Predicate of the triple.
		Object	Object of the triple.
		Belief	Belief of the corresponding triple.
		Source size	Number of sources that support the corresponding triple.
		Sources	Sources that support the corresponding triple.
KG_without_temporal	Modified knowledge graph where the temporal information is removed.	Same as sheet 'KG'.

## Sheet: KG
Subject	Predicate	Object	Belief	Source size	Sources
aaeA	confers no resistance to antibiotic after 15 hours	Amikacin	0.03	1	Nichols
aaeA	confers no resistance to antibiotic after 15 hours	Amoxicillin	0.03	1	Nichols
aaeA	confers no resistance to antibiotic after 15 hours	Ampicillin	0.03	1	Nichols
aaeA	confers no resistance to antibiotic after 15 hours	Azithromycin	0.03	1	Nichols
aaeA	confers no resistance to antibiotic after 15 hours	Aztreonam	0.03	1	Nichols
aaeA	confers no resistance to antibiotic after 15 hours	Bacitracin	0.03	1	Nichols
aaeA	confers no resistance to antibiotic after 15 hours	Bicyclomycin	0.03	1	Nichols
aaeA	confers no resistance to antibiotic after 15 hours	Bleomycin	0.03	1	Nichols
aaeA	confers no resistance to antibiotic after 15 hours	CHIR090	0.03	1	Nichols
aaeA	confers no resistance to antibiotic after 15 hours	Carbenicillin	0.03	1	Nichols
aaeA	confers no resistance to antibiotic after 15 hours	Cefoxitin	0.03	1	Nichols
aaeA	confers no resistance to antibiotic after 15 hours	Cefsulodin	0.03	1	Nichols
aaeA	confers no resistance to antibiotic after 15 hours	Ceftazidime	0.03	1	Nichols
aaeA	confers no resistance to antibiotic after 15 hours	Cerulenin	0.03	1	Nichols
aaeA	confers no resistance to antibiotic after 15 hours	Chloramphenicol	0.03	1	Nichols
aaeA	confers no resistance to antibiotic after 15 hours	Ciprofloxacin	0.03	1	Nichols
aaeA	confers no resistance to antibiotic after 15 hours	Clarythromycin	0.03	1	Nichols
aaeA	confers no resistance to antibiotic after 15 hours	Dactinomycin	0.03	1	Nichols
aaeA	confers no resistance to antibiotic after 15 hours	Doxorubicin	0.03	1	Nichols
aaeA	confers no resistance to antibiotic after 15 hours	Doxycycline	0.03	1	Nichols
aaeA	confers no resistance to antibiotic after 15 hours	Erythromycin	0.03	1	Nichols
aaeA	confers no resistance to antibiotic after 15 hours	Fosfomycin	0.03	1	Nichols
aaeA	confers no resistance to antibiotic after 15 hours	Fusidic acid	0.03	1	Nichols
aaeA	confers no resistance to antibiotic after 15 hours	Gentamicins	0.03	1	Nichols
aaeA	confers no resistance to antibiotic after 15 hours	Levofloxacin	0.03	1	Nichols
aaeA	confers no resistance to antibiotic after 15 hours	Mecillinam	0.03	1	Nichols
aaeA	confers no resistance to antibiotic after 15 hours	Minocycline	0.03	1	Nichols
aaeA	confers no resistance to antibiotic after 15 hours	Mitomycin C	0.03	1	Nichols
aaeA	confers no resistance to antibiotic after 15 hours	Nalidixic acid	0.03	1	Nichols
aaeA	confers no resistance to antibiotic after 15 hours	Nigericin	0.03	1	Nichols
aaeA	confers no resistance to antibiotic after 15 hours	Nitrofurantoin	0.03	1	Nichols
aaeA	confers no resistance to antibiotic after 15 hours	Norfloxacin	0.03	1	Nichols
aaeA	confers no resistance to antibiotic after 15 hours	Novobiocin	0.03	1	Nichols
aaeA	confers no resistance to antibiotic after 15 hours	Oxacillin	0.03	1	Nichols
aaeA	confers no resistance to antibiotic after 15 hours	Phleomycin	0.03	1	Nichols
aaeA	confers no resistance to antibiotic after 15 hours	Polymyxin B	0.03	1	Nichols
aaeA	confers no resistance to antibiotic after 15 hours	Puromycin	0.03	1	Nichols
aaeA	confers no resistance to antibiotic after 15 hours	Radicicol	0.03	1	Nichols
aaeA	confers no resistance to antibiotic after 15 hours	Rifampin	0.03	1	Nichols
aaeA	confers no resistance to antibiotic after 15 hours	Spectinomycin	0.03	1	Nichols
aaeA	confers no resistance to antibiotic after 15 hours	Spiramycin	0.03	1	Nichols
aaeA	confers no resistance to antibiotic after 15 hours	Streptonigrin	0.03	1	Nichols
aaeA	confers no resistance to antibiotic after 15 hours	Sulfamethizole	0.03	1	Nichols
aaeA	confers no resistance to antibiotic after 15 hours	Sulfamonomethoxine	0.03	1	Nichols
aaeA	confers no resistance to antibiotic after 15 hours	Tetracycline	0.03	1	Nichols
aaeA	confers no resistance to antibiotic after 15 hours	Thiolactomycin	0.03	1	Nichols
aaeA	confers no resistance to antibiotic after 15 hours	Tobramycin	0.03	1	Nichols
aaeA	confers no resistance to antibiotic after 15 hours	Triclosan	0.03	1	Nichols
aaeA	confers no resistance to antibiotic after 15 hours	Trimethoprim	0.03	1	Nichols
aaeA	confers no resistance to antibiotic after 15 hours	Tunicamycin	0.03	1	Nichols
aaeA	confers no resistance to antibiotic after 15 hours	Vancomycin	0.03	1	Nichols
aaeA	confers no resistance to antibiotic after 18 hours	Ampicillin	0.93	2	Liu,Tamae
aaeA	confers no resistance to antibiotic after 18 hours	Chloramphenicol	0.4	1	Liu
aaeA	confers no resistance to antibiotic after 18 hours	Ciprofloxacin	0.93	2	Liu,Tamae
aaeA	confers no resistance to antibiotic after 18 hours	Erythromycin	0.4	1	Liu
aaeA	confers no resistance to antibiotic after 18 hours	Fusidic acid	0.4	1	Liu
aaeA	confers no resistance to antibiotic after 18 hours	Gentamicins	0.93	2	Liu,Tamae
aaeA	confers no resistance to antibiotic after 18 hours	Metronidazole	0.93	2	Liu,Tamae
aaeA	confers no resistance to antibiotic after 18 hours	Nitrofurantoin	0.4	1	Liu
aaeA	confers no resistance to antibiotic after 18 hours	Rifampin	0.93	2	Liu,Tamae
aaeA	confers no resistance to antibiotic after 18 hours	Streptomycin	0.4	1	Liu
aaeA	confers no resistance to antibiotic after 18 hours	Sulfamethoxazole	0.93	2	Liu,Tamae
aaeA	confers no resistance to antibiotic after 18 hours	Tetracycline	0.4	1	Liu
aaeA	confers no resistance to antibiotic after 18 hours	Triclosan	0.4	1	Liu
aaeA	confers no resistance to antibiotic after 18 hours	Vancomycin	0.93	2	Liu,Tamae
aaeA	confers no resistance to antibiotic after 3 days	Amikacin	0.01	1	Girgis
aaeA	confers no resistance to antibiotic after 3 days	Ampicillin	0.01	1	Girgis
aaeA	confers no resistance to antibiotic after 3 days	Bleomycin	0.01	1	Girgis
aaeA	confers no resistance to antibiotic after 3 days	Cefoxitin	0.01	1	Girgis
aaeA	confers no resistance to antibiotic after 3 days	Doxycycline hyclate	0.01	1	Girgis
aaeA	confers no resistance to antibiotic after 3 days	Erythromycin	0.01	1	Girgis
aaeA	confers no resistance to antibiotic after 3 days	Fusidic acid	0.01	1	Girgis
aaeA	confers no resistance to antibiotic after 3 days	Gentamicins	0.01	1	Girgis
aaeA	confers no resistance to antibiotic after 3 days	Lomefloxacin	0.01	1	Girgis
aaeA	confers no resistance to antibiotic after 3 days	Nalidixic acid	0.01	1	Girgis
aaeA	confers no resistance to antibiotic after 3 days	Nitrofurantoin	0.01	1	Girgis
aaeA	confers no resistance to antibiotic after 3 days	Piperacillin	0.01	1	Girgis
aaeA	confers no resistance to antibiotic after 3 days	Streptomycin	0.01	1	Girgis
aaeA	confers no resistance to antibiotic after 3 days	Sulfamonomethoxine	0.01	1	Girgis
aaeA	confers no resistance to antibiotic after 3 days	Tetracycline	0.01	1	Girgis
aaeA	confers no resistance to antibiotic after 3 days	Tobramycin	0.01	1	Girgis
aaeA	confers no resistance to antibiotic after 3 days	Trimethoprim	0.01	1	Girgis
aaeA	confers no resistance to antibiotic after 30 mins	Ampicillin	0.01	1	Shaw
aaeA	confers no resistance to antibiotic after 30 mins	Kanamycin	0.01	1	Shaw
aaeA	confers no resistance to antibiotic after 30 mins	Norfloxacin	0.01	1	Shaw
aaeA	confers no resistance to antibiotic after 30 mins	Rifampin	0.01	1	Shaw
aaeA	confers no resistance to antibiotic after 7 days	5-Nitro-2-furaldehyde semicarbazone	0.02	1	Soo
aaeA	confers no resistance to antibiotic after 7 days	Apramycin	0.02	1	Soo
aaeA	confers no resistance to antibiotic after 7 days	Aztreonam	0.02	1	Soo
aaeA	confers no resistance to antibiotic after 7 days	Blasticidin S	0.02	1	Soo
aaeA	confers no resistance to antibiotic after 7 days	Cefazolin	0.02	1	Soo
aaeA	confers no resistance to antibiotic after 7 days	Cefmetazole	0.02	1	Soo
aaeA	confers no resistance to antibiotic after 7 days	Cefoperazone	0.02	1	Soo
aaeA	confers no resistance to antibiotic after 7 days	Cefuroxime	0.02	1	Soo
aaeA	confers no resistance to antibiotic after 7 days	Cephalothin	0.02	1	Soo
aaeA	confers no resistance to antibiotic after 7 days	Ciprofloxacin	0.02	1	Soo
aaeA	confers no resistance to antibiotic after 7 days	Dihydrostreptomycin	0.02	1	Soo
aaeA	confers no resistance to antibiotic after 7 days	Enoxacin	0.02	1	Soo
aaeA	confers no resistance to antibiotic after 7 days	Erythromycin	0.02	1	Soo
aaeA	confers no resistance to antibiotic after 7 days	Furaltadone	0.02	1	Soo
aaeA	confers no resistance to antibiotic after 7 days	Fusidic acid	0.02	1	Soo
aaeA	confers no resistance to antibiotic after 7 days	Josamycin	0.02	1	Soo
aaeA	confers no resistance to antibiotic after 7 days	Lincomycin	0.02	1	Soo
aaeA	confers no resistance to antibiotic after 7 days	Moxalactam	0.02	1	Soo
aaeA	confers no resistance to antibiotic after 7 days	Nafcillin	0.02	1	Soo
aaeA	confers no resistance to antibiotic after 7 days	Nalidixic acid	0.02	1	Soo
aaeA	confers no resistance to antibiotic after 7 days	Nitrofurantoin	0.02	1	Soo
aaeA	confers no resistance to antibiotic after 7 days	Ofloxacin	0.02	1	Soo
aaeA	confers no resistance to antibiotic after 7 days	Oleandomycin	0.02	1	Soo
aaeA	confers no resistance to antibiotic after 7 days	Ornidazole	0.02	1	Soo
aaeA	confers no resistance to antibiotic after 7 days	Oxytetracycline	0.02	1	Soo
aaeA	confers no resistance to antibiotic after 7 days	Penicillin G	0.02	1	Soo
aaeA	confers no resistance to antibiotic after 7 days	Penimepicycline	0.02	1	Soo
aaeA	confers no resistance to antibiotic after 7 days	Phenethicillin	0.02	1	Soo
aaeA	confers no resistance to antibiotic after 7 days	Piperacillin	0.02	1	Soo
aaeA	confers no resistance to antibiotic after 7 days	Puromycin	0.02	1	Soo
aaeA	confers no resistance to antibiotic after 7 days	Rifampin	0.02	1	Soo
aaeA	confers no resistance to antibiotic after 7 days	Rolitetracycline	0.02	1	Soo
aaeA	confers no resistance to antibiotic after 7 days	Sisomicin	0.02	1	Soo
aaeA	confers no resistance to antibiotic after 7 days	Spiramycin	0.02	1	Soo
aaeA	confers no resistance to antibiotic after 7 days	Sulfachloropyridazine	0.02	1	Soo
aaeA	confers no resistance to antibiotic after 7 days	Sulfadiazine	0.02	1	Soo
aaeA	confers no resistance to antibiotic after 7 days	Sulfamethazine	0.02	1	Soo
aaeA	confers no resistance to antibiotic after 7 days	Sulfamonomethoxine	0.02	1	Soo
aaeA	confers no resistance to antibiotic after 7 days	Sulfathiazole	0.02	1	Soo
aaeA	confers no resistance to antibiotic after 7 days	Sulfisoxazole	0.02	1	Soo
aaeA	confers no resistance to antibiotic after 7 days	Tinidazole	0.02	1	Soo
aaeA	confers no resistance to antibiotic after 7 days	Tobramycin	0.02	1	Soo
aaeA	confers no resistance to antibiotic after 7 days	Trimethoprim	0.02	1	Soo
aaeA	confers no resistance to antibiotic after 7 days	Tylosin	0.02	1	Soo
aaeA	has	sulfathiazole transmembrane transporter activity	0	1	GO
aaeA	has	transporter activity	0	1	GO
aaeA	is involved in	carboxylic acid transport	0	1	GO
aaeA	not upregulated by antibiotic after 30 mins	Ampicillin	0.01	1	Shaw
aaeA	not upregulated by antibiotic after 30 mins	Kanamycin	0.01	1	Shaw
aaeA	not upregulated by antibiotic after 30 mins	Norfloxacin	0.01	1	Shaw
aaeA	not upregulated by antibiotic after 30 mins	Rifampin	0.01	1	Shaw
aaeB	confers no resistance to antibiotic after 15 hours	Amikacin	0.03	1	Nichols
aaeB	confers no resistance to antibiotic after 15 hours	Amoxicillin	0.03	1	Nichols
aaeB	confers no resistance to antibiotic after 15 hours	Ampicillin	0.03	1	Nichols
aaeB	confers no resistance to antibiotic after 15 hours	Azithromycin	0.03	1	Nichols
aaeB	confers no resistance to antibiotic after 15 hours	Aztreonam	0.03	1	Nichols
aaeB	confers no resistance to antibiotic after 15 hours	Bacitracin	0.03	1	Nichols
aaeB	confers no resistance to antibiotic after 15 hours	Bicyclomycin	0.03	1	Nichols
aaeB	confers no resistance to antibiotic after 15 hours	Bleomycin	0.03	1	Nichols
aaeB	confers no resistance to antibiotic after 15 hours	CHIR090	0.03	1	Nichols
aaeB	confers no resistance to antibiotic after 15 hours	Carbenicillin	0.03	1	Nichols
aaeB	confers no resistance to antibiotic after 15 hours	Cefoxitin	0.03	1	Nichols
aaeB	confers no resistance to antibiotic after 15 hours	Cefsulodin	0.03	1	Nichols
aaeB	confers no resistance to antibiotic after 15 hours	Ceftazidime	0.03	1	Nichols
aaeB	confers no resistance to antibiotic after 15 hours	Cerulenin	0.03	1	Nichols
aaeB	confers no resistance to antibiotic after 15 hours	Chloramphenicol	0.03	1	Nichols
aaeB	confers no resistance to antibiotic after 15 hours	Ciprofloxacin	0.03	1	Nichols
aaeB	confers no resistance to antibiotic after 15 hours	Clarythromycin	0.03	1	Nichols
aaeB	confers no resistance to antibiotic after 15 hours	Dactinomycin	0.03	1	Nichols
aaeB	confers no resistance to antibiotic after 15 hours	Doxorubicin	0.03	1	Nichols
aaeB	confers no resistance to antibiotic after 15 hours	Doxycycline	0.03	1	Nichols
aaeB	confers no resistance to antibiotic after 15 hours	Erythromycin	0.03	1	Nichols
aaeB	confers no resistance to antibiotic after 15 hours	Fosfomycin	0.03	1	Nichols
aaeB	confers no resistance to antibiotic after 15 hours	Fusidic acid	0.03	1	Nichols
aaeB	confers no resistance to antibiotic after 15 hours	Gentamicins	0.03	1	Nichols
aaeB	confers no resistance to antibiotic after 15 hours	Levofloxacin	0.03	1	Nichols
aaeB	confers no resistance to antibiotic after 15 hours	Mecillinam	0.03	1	Nichols
aaeB	confers no resistance to antibiotic after 15 hours	Minocycline	0.03	1	Nichols
aaeB	confers no resistance to antibiotic after 15 hours	Mitomycin C	0.03	1	Nichols
aaeB	confers no resistance to antibiotic after 15 hours	Nalidixic acid	0.03	1	Nichols
aaeB	confers no resistance to antibiotic after 15 hours	Nigericin	0.03	1	Nichols
aaeB	confers no resistance to antibiotic after 15 hours	Nitrofurantoin	0.03	1	Nichols
aaeB	confers no resistance to antibiotic after 15 hours	Norfloxacin	0.03	1	Nichols
aaeB	confers no resistance to antibiotic after 15 hours	Novobiocin	0.03	1	Nichols
aaeB	confers no resistance to antibiotic after 15 hours	Oxacillin	0.03	1	Nichols
aaeB	confers no resistance to antibiotic after 15 hours	Phleomycin	0.03	1	Nichols
aaeB	confers no resistance to antibiotic after 15 hours	Polymyxin B	0.03	1	Nichols
aaeB	confers no resistance to antibiotic after 15 hours	Puromycin	0.03	1	Nichols
aaeB	confers no resistance to antibiotic after 15 hours	Radicicol	0.03	1	Nichols
aaeB	confers no resistance to antibiotic after 15 hours	Rifampin	0.03	1	Nichols
aaeB	confers no resistance to antibiotic after 15 hours	Spectinomycin	0.03	1	Nichols
aaeB	confers no resistance to antibiotic after 15 hours	Spiramycin	0.03	1	Nichols
aaeB	confers no resistance to antibiotic after 15 hours	Streptonigrin	0.03	1	Nichols
aaeB	confers no resistance to antibiotic after 15 hours	Sulfamethizole	0.03	1	Nichols
aaeB	confers no resistance to antibiotic after 15 hours	Sulfamonomethoxine	0.03	1	Nichols
aaeB	confers no resistance to antibiotic after 15 hours	Tetracycline	0.03	1	Nichols
aaeB	confers no resistance to antibiotic after 15 hours	Thiolactomycin	0.03	1	Nichols
aaeB	confers no resistance to antibiotic after 15 hours	Tobramycin	0.03	1	Nichols
aaeB	confers no resistance to antibiotic after 15 hours	Triclosan	0.03	1	Nichols
aaeB	confers no resistance to antibiotic after 15 hours	Trimethoprim	0.03	1	Nichols
aaeB	confers no resistance to antibiotic after 15 hours	Tunicamycin	0.03	1	Nichols
aaeB	confers no resistance to antibiotic after 15 hours	Vancomycin	0.03	1	Nichols
aaeB	confers no resistance to antibiotic after 18 hours	Ampicillin	0.93	2	Liu,Tamae
aaeB	confers no resistance to antibiotic after 18 hours	Chloramphenicol	0.4	1	Liu
aaeB	confers no resistance to antibiotic after 18 hours	Ciprofloxacin	0.93	2	Liu,Tamae
aaeB	confers no resistance to antibiotic after 18 hours	Erythromycin	0.4	1	Liu
aaeB	confers no resistance to antibiotic after 18 hours	Fusidic acid	0.4	1	Liu
aaeB	confers no resistance to antibiotic after 18 hours	Gentamicins	0.93	2	Liu,Tamae
aaeB	confers no resistance to antibiotic after 18 hours	Metronidazole	0.93	2	Liu,Tamae
aaeB	confers no resistance to antibiotic after 18 hours	Nitrofurantoin	0.4	1	Liu
aaeB	confers no resistance to antibiotic after 18 hours	Rifampin	0.93	2	Liu,Tamae
aaeB	confers no resistance to antibiotic after 18 hours	Streptomycin	0.4	1	Liu
aaeB	confers no resistance to antibiotic after 18 hours	Sulfamethoxazole	0.93	2	Liu,Tamae
aaeB	confers no resistance to antibiotic after 18 hours	Tetracycline	0.4	1	Liu
aaeB	confers no resistance to antibiotic after 18 hours	Triclosan	0.4	1	Liu
aaeB	confers no resistance to antibiotic after 18 hours	Vancomycin	0.93	2	Liu,Tamae
aaeB	confers no resistance to antibiotic after 3 days	Amikacin	0.01	1	Girgis
aaeB	confers no resistance to antibiotic after 3 days	Ampicillin	0.01	1	Girgis
aaeB	confers no resistance to antibiotic after 3 days	Bleomycin	0.01	1	Girgis
aaeB	confers no resistance to antibiotic after 3 days	Cefoxitin	0.01	1	Girgis
aaeB	confers no resistance to antibiotic after 3 days	Doxycycline hyclate	0.01	1	Girgis
aaeB	confers no resistance to antibiotic after 3 days	Erythromycin	0.01	1	Girgis
aaeB	confers no resistance to antibiotic after 3 days	Fusidic acid	0.01	1	Girgis
aaeB	confers no resistance to antibiotic after 3 days	Gentamicins	0.01	1	Girgis
aaeB	confers no resistance to antibiotic after 3 days	Lomefloxacin	0.01	1	Girgis
aaeB	confers no resistance to antibiotic after 3 days	Nalidixic acid	0.01	1	Girgis
aaeB	confers no resistance to antibiotic after 3 days	Nitrofurantoin	0.01	1	Girgis
aaeB	confers no resistance to antibiotic after 3 days	Piperacillin	0.01	1	Girgis
aaeB	confers no resistance to antibiotic after 3 days	Streptomycin	0.01	1	Girgis
aaeB	confers no resistance to antibiotic after 3 days	Sulfamonomethoxine	0.01	1	Girgis
aaeB	confers no resistance to antibiotic after 3 days	Tetracycline	0.01	1	Girgis
aaeB	confers no resistance to antibiotic after 3 days	Tobramycin	0.01	1	Girgis
aaeB	confers no resistance to antibiotic after 3 days	Trimethoprim	0.01	1	Girgis
aaeB	confers no resistance to antibiotic after 30 mins	Kanamycin	0.01	1	Shaw
aaeB	confers no resistance to antibiotic after 30 mins	Norfloxacin	0.01	1	Shaw
aaeB	confers no resistance to antibiotic after 30 mins	Rifampin	0.01	1	Shaw
aaeB	confers no resistance to antibiotic after 7 days	5-Nitro-2-furaldehyde semicarbazone	0.02	1	Soo
aaeB	confers no resistance to antibiotic after 7 days	Apramycin	0.02	1	Soo
aaeB	confers no resistance to antibiotic after 7 days	Aztreonam	0.02	1	Soo
aaeB	confers no resistance to antibiotic after 7 days	Blasticidin S	0.02	1	Soo
aaeB	confers no resistance to antibiotic after 7 days	Cefazolin	0.02	1	Soo
aaeB	confers no resistance to antibiotic after 7 days	Cefmetazole	0.02	1	Soo
aaeB	confers no resistance to antibiotic after 7 days	Cefoperazone	0.02	1	Soo
aaeB	confers no resistance to antibiotic after 7 days	Cefuroxime	0.02	1	Soo
aaeB	confers no resistance to antibiotic after 7 days	Cephalothin	0.02	1	Soo
aaeB	confers no resistance to antibiotic after 7 days	Ciprofloxacin	0.02	1	Soo
aaeB	confers no resistance to antibiotic after 7 days	Dihydrostreptomycin	0.02	1	Soo
aaeB	confers no resistance to antibiotic after 7 days	Enoxacin	0.02	1	Soo
aaeB	confers no resistance to antibiotic after 7 days	Erythromycin	0.02	1	Soo
aaeB	confers no resistance to antibiotic after 7 days	Furaltadone	0.02	1	Soo
aaeB	confers no resistance to antibiotic after 7 days	Fusidic acid	0.02	1	Soo
aaeB	confers no resistance to antibiotic after 7 days	Josamycin	0.02	1	Soo
aaeB	confers no resistance to antibiotic after 7 days	Lincomycin	0.02	1	Soo
aaeB	confers no resistance to antibiotic after 7 days	Moxalactam	0.02	1	Soo
aaeB	confers no resistance to antibiotic after 7 days	Nafcillin	0.02	1	Soo
aaeB	confers no resistance to antibiotic after 7 days	Nalidixic acid	0.02	1	Soo
aaeB	confers no resistance to antibiotic after 7 days	Nitrofurantoin	0.02	1	Soo
aaeB	confers no resistance to antibiotic after 7 days	Ofloxacin	0.02	1	Soo
aaeB	confers no resistance to antibiotic after 7 days	Oleandomycin	0.02	1	Soo
aaeB	confers no resistance to antibiotic after 7 days	Ornidazole	0.02	1	Soo
aaeB	confers no resistance to antibiotic after 7 days	Oxytetracycline	0.02	1	Soo
aaeB	confers no resistance to antibiotic after 7 days	Penicillin G	0.02	1	Soo
aaeB	confers no resistance to antibiotic after 7 days	Penimepicycline	0.02	1	Soo
aaeB	confers no resistance to antibiotic after 7 days	Phenethicillin	0.02	1	Soo
aaeB	confers no resistance to antibiotic after 7 days	Piperacillin	0.02	1	Soo
aaeB	confers no resistance to antibiotic after 7 days	Puromycin	0.02	1	Soo
aaeB	confers no resistance to antibiotic after 7 days	Rifampin	0.02	1	Soo
aaeB	confers no resistance to antibiotic after 7 days	Rolitetracycline	0.02	1	Soo
aaeB	confers no resistance to antibiotic after 7 days	Sisomicin	0.02	1	Soo
aaeB	confers no resistance to antibiotic after 7 days	Spiramycin	0.02	1	Soo
aaeB	confers no resistance to antibiotic after 7 days	Sulfachloropyridazine	0.02	1	Soo
aaeB	confers no resistance to antibiotic after 7 days	Sulfadiazine	0.02	1	Soo
aaeB	confers no resistance to antibiotic after 7 days	Sulfamethazine	0.02	1	Soo
aaeB	confers no resistance to antibiotic after 7 days	Sulfamonomethoxine	0.02	1	Soo
aaeB	confers no resistance to antibiotic after 7 days	Sulfathiazole	0.02	1	Soo
aaeB	confers no resistance to antibiotic after 7 days	Sulfisoxazole	0.02	1	Soo
aaeB	confers no resistance to antibiotic after 7 days	Tinidazole	0.02	1	Soo
aaeB	confers no resistance to antibiotic after 7 days	Tobramycin	0.02	1	Soo
aaeB	confers no resistance to antibiotic after 7 days	Trimethoprim	0.02	1	Soo
aaeB	confers no resistance to antibiotic after 7 days	Tylosin	0.02	1	Soo
aaeB	has	protein binding	0	1	GO
aaeB	is involved in	carboxylic acid transport	0	1	GO
aaeB	is involved in	transmembrane transport	0	1	GO
aaeB	is part of	integral component of membrane	0	1	GO
aaeB	is part of	membrane	0	1	GO
aaeB	is part of	plasma membrane	0	1	GO
aaeB	not upregulated by antibiotic after 30 mins	Kanamycin	0.01	1	Shaw
aaeB	not upregulated by antibiotic after 30 mins	Norfloxacin	0.01	1	Shaw
aaeB	not upregulated by antibiotic after 30 mins	Rifampin	0.01	1	Shaw
aaeR	confers no resistance to antibiotic after 15 hours	Amikacin	0.03	1	Nichols
aaeR	confers no resistance to antibiotic after 15 hours	Amoxicillin	0.03	1	Nichols
aaeR	confers no resistance to antibiotic after 15 hours	Ampicillin	0.03	1	Nichols
aaeR	confers no resistance to antibiotic after 15 hours	Azithromycin	0.03	1	Nichols
aaeR	confers no resistance to antibiotic after 15 hours	Aztreonam	0.03	1	Nichols
aaeR	confers no resistance to antibiotic after 15 hours	Bacitracin	0.03	1	Nichols
aaeR	confers no resistance to antibiotic after 15 hours	Bicyclomycin	0.03	1	Nichols
aaeR	confers no resistance to antibiotic after 15 hours	Bleomycin	0.03	1	Nichols
aaeR	confers no resistance to antibiotic after 15 hours	CHIR090	0.03	1	Nichols
aaeR	confers no resistance to antibiotic after 15 hours	Carbenicillin	0.03	1	Nichols
aaeR	confers no resistance to antibiotic after 15 hours	Cefoxitin	0.03	1	Nichols
aaeR	confers no resistance to antibiotic after 15 hours	Cefsulodin	0.03	1	Nichols
aaeR	confers no resistance to antibiotic after 15 hours	Ceftazidime	0.03	1	Nichols
aaeR	confers no resistance to antibiotic after 15 hours	Cerulenin	0.03	1	Nichols
aaeR	confers no resistance to antibiotic after 15 hours	Chloramphenicol	0.03	1	Nichols
aaeR	confers no resistance to antibiotic after 15 hours	Ciprofloxacin	0.03	1	Nichols
aaeR	confers no resistance to antibiotic after 15 hours	Clarythromycin	0.03	1	Nichols
aaeR	confers no resistance to antibiotic after 15 hours	Dactinomycin	0.03	1	Nichols
aaeR	confers no resistance to antibiotic after 15 hours	Doxorubicin	0.03	1	Nichols
aaeR	confers no resistance to antibiotic after 15 hours	Doxycycline	0.03	1	Nichols
aaeR	confers no resistance to antibiotic after 15 hours	Erythromycin	0.03	1	Nichols
aaeR	confers no resistance to antibiotic after 15 hours	Fosfomycin	0.03	1	Nichols
aaeR	confers no resistance to antibiotic after 15 hours	Fusidic acid	0.03	1	Nichols
aaeR	confers no resistance to antibiotic after 15 hours	Gentamicins	0.03	1	Nichols
aaeR	confers no resistance to antibiotic after 15 hours	Levofloxacin	0.03	1	Nichols
aaeR	confers no resistance to antibiotic after 15 hours	Mecillinam	0.03	1	Nichols
aaeR	confers no resistance to antibiotic after 15 hours	Minocycline	0.03	1	Nichols
aaeR	confers no resistance to antibiotic after 15 hours	Mitomycin C	0.03	1	Nichols
aaeR	confers no resistance to antibiotic after 15 hours	Nalidixic acid	0.03	1	Nichols
aaeR	confers no resistance to antibiotic after 15 hours	Nigericin	0.03	1	Nichols
aaeR	confers no resistance to antibiotic after 15 hours	Nitrofurantoin	0.03	1	Nichols
aaeR	confers no resistance to antibiotic after 15 hours	Norfloxacin	0.03	1	Nichols
aaeR	confers no resistance to antibiotic after 15 hours	Novobiocin	0.03	1	Nichols
aaeR	confers no resistance to antibiotic after 15 hours	Oxacillin	0.03	1	Nichols
aaeR	confers no resistance to antibiotic after 15 hours	Phleomycin	0.03	1	Nichols
aaeR	confers no resistance to antibiotic after 15 hours	Polymyxin B	0.03	1	Nichols
aaeR	confers no resistance to antibiotic after 15 hours	Puromycin	0.03	1	Nichols
aaeR	confers no resistance to antibiotic after 15 hours	Radicicol	0.03	1	Nichols
aaeR	confers no resistance to antibiotic after 15 hours	Rifampin	0.03	1	Nichols
aaeR	confers no resistance to antibiotic after 15 hours	Spectinomycin	0.03	1	Nichols
aaeR	confers no resistance to antibiotic after 15 hours	Spiramycin	0.03	1	Nichols
aaeR	confers no resistance to antibiotic after 15 hours	Streptonigrin	0.03	1	Nichols
aaeR	confers no resistance to antibiotic after 15 hours	Sulfamethizole	0.03	1	Nichols
aaeR	confers no resistance to antibiotic after 15 hours	Sulfamonomethoxine	0.03	1	Nichols
aaeR	confers no resistance to antibiotic after 15 hours	Tetracycline	0.03	1	Nichols
aaeR	confers no resistance to antibiotic after 15 hours	Thiolactomycin	0.03	1	Nichols
aaeR	confers no resistance to antibiotic after 15 hours	Tobramycin	0.03	1	Nichols
aaeR	confers no resistance to antibiotic after 15 hours	Triclosan	0.03	1	Nichols
aaeR	confers no resistance to antibiotic after 15 hours	Trimethoprim	0.03	1	Nichols
aaeR	confers no resistance to antibiotic after 15 hours	Tunicamycin	0.03	1	Nichols
aaeR	confers no resistance to antibiotic after 15 hours	Vancomycin	0.03	1	Nichols
aaeR	confers no resistance to antibiotic after 18 hours	Ampicillin	0.93	2	Liu,Tamae
aaeR	confers no resistance to antibiotic after 18 hours	Chloramphenicol	0.4	1	Liu
aaeR	confers no resistance to antibiotic after 18 hours	Ciprofloxacin	0.93	2	Liu,Tamae
aaeR	confers no resistance to antibiotic after 18 hours	Erythromycin	0.4	1	Liu
aaeR	confers no resistance to antibiotic after 18 hours	Fusidic acid	0.4	1	Liu
aaeR	confers no resistance to antibiotic after 18 hours	Gentamicins	0.93	2	Liu,Tamae
aaeR	confers no resistance to antibiotic after 18 hours	Metronidazole	0.93	2	Liu,Tamae
aaeR	confers no resistance to antibiotic after 18 hours	Nitrofurantoin	0.4	1	Liu
aaeR	confers no resistance to antibiotic after 18 hours	Rifampin	0.93	2	Liu,Tamae
aaeR	confers no resistance to antibiotic after 18 hours	Streptomycin	0.4	1	Liu
aaeR	confers no resistance to antibiotic after 18 hours	Sulfamethoxazole	0.93	2	Liu,Tamae
aaeR	confers no resistance to antibiotic after 18 hours	Tetracycline	0.4	1	Liu
aaeR	confers no resistance to antibiotic after 18 hours	Triclosan	0.4	1	Liu
aaeR	confers no resistance to antibiotic after 18 hours	Vancomycin	0.93	2	Liu,Tamae
aaeR	confers no resistance to antibiotic after 3 days	Amikacin	0.01	1	Girgis
aaeR	confers no resistance to antibiotic after 3 days	Ampicillin	0.01	1	Girgis
aaeR	confers no resistance to antibiotic after 3 days	Bleomycin	0.01	1	Girgis
aaeR	confers no resistance to antibiotic after 3 days	Cefoxitin	0.01	1	Girgis
aaeR	confers no resistance to antibiotic after 3 days	Doxycycline hyclate	0.01	1	Girgis
aaeR	confers no resistance to antibiotic after 3 days	Erythromycin	0.01	1	Girgis
aaeR	confers no resistance to antibiotic after 3 days	Fusidic acid	0.01	1	Girgis
aaeR	confers no resistance to antibiotic after 3 days	Gentamicins	0.01	1	Girgis
aaeR	confers no resistance to antibiotic after 3 days	Lomefloxacin	0.01	1	Girgis
aaeR	confers no resistance to antibiotic after 3 days	Nalidixic acid	0.01	1	Girgis
aaeR	confers no resistance to antibiotic after 3 days	Nitrofurantoin	0.01	1	Girgis
aaeR	confers no resistance to antibiotic after 3 days	Piperacillin	0.01	1	Girgis
aaeR	confers no resistance to antibiotic after 3 days	Streptomycin	0.01	1	Girgis
aaeR	confers no resistance to antibiotic after 3 days	Sulfamonomethoxine	0.01	1	Girgis
aaeR	confers no resistance to antibiotic after 3 days	Tetracycline	0.01	1	Girgis
aaeR	confers no resistance to antibiotic after 3 days	Tobramycin	0.01	1	Girgis
aaeR	confers no resistance to antibiotic after 3 days	Trimethoprim	0.01	1	Girgis
aaeR	confers no resistance to antibiotic after 30 mins	Ampicillin	0.01	1	Shaw
aaeR	confers no resistance to antibiotic after 30 mins	Kanamycin	0.01	1	Shaw
aaeR	confers no resistance to antibiotic after 30 mins	Norfloxacin	0.01	1	Shaw
aaeR	confers no resistance to antibiotic after 30 mins	Rifampin	0.01	1	Shaw
aaeR	confers no resistance to antibiotic after 7 days	5-Nitro-2-furaldehyde semicarbazone	0.02	1	Soo
aaeR	confers no resistance to antibiotic after 7 days	Apramycin	0.02	1	Soo
aaeR	confers no resistance to antibiotic after 7 days	Aztreonam	0.02	1	Soo
aaeR	confers no resistance to antibiotic after 7 days	Blasticidin S	0.02	1	Soo
aaeR	confers no resistance to antibiotic after 7 days	Cefazolin	0.02	1	Soo
aaeR	confers no resistance to antibiotic after 7 days	Cefmetazole	0.02	1	Soo
aaeR	confers no resistance to antibiotic after 7 days	Cefoperazone	0.02	1	Soo
aaeR	confers no resistance to antibiotic after 7 days	Cefuroxime	0.02	1	Soo
aaeR	confers no resistance to antibiotic after 7 days	Cephalothin	0.02	1	Soo
aaeR	confers no resistance to antibiotic after 7 days	Ciprofloxacin	0.02	1	Soo
aaeR	confers no resistance to antibiotic after 7 days	Dihydrostreptomycin	0.02	1	Soo
aaeR	confers no resistance to antibiotic after 7 days	Enoxacin	0.02	1	Soo
aaeR	confers no resistance to antibiotic after 7 days	Erythromycin	0.02	1	Soo
aaeR	confers no resistance to antibiotic after 7 days	Furaltadone	0.02	1	Soo
aaeR	confers no resistance to antibiotic after 7 days	Fusidic acid	0.02	1	Soo
aaeR	confers no resistance to antibiotic after 7 days	Josamycin	0.02	1	Soo
aaeR	confers no resistance to antibiotic after 7 days	Lincomycin	0.02	1	Soo
aaeR	confers no resistance to antibiotic after 7 days	Moxalactam	0.02	1	Soo
aaeR	confers no resistance to antibiotic after 7 days	Nafcillin	0.02	1	Soo
aaeR	confers no resistance to antibiotic after 7 days	Nalidixic acid	0.02	1	Soo
aaeR	confers no resistance to antibiotic after 7 days	Nitrofurantoin	0.02	1	Soo
aaeR	confers no resistance to antibiotic after 7 days	Ofloxacin	0.02	1	Soo
aaeR	confers no resistance to antibiotic after 7 days	Oleandomycin	0.02	1	Soo
aaeR	confers no resistance to antibiotic after 7 days	Ornidazole	0.02	1	Soo
aaeR	confers no resistance to antibiotic after 7 days	Oxytetracycline	0.02	1	Soo
aaeR	confers no resistance to antibiotic after 7 days	Penicillin G	0.02	1	Soo
aaeR	confers no resistance to antibiotic after 7 days	Penimepicycline	0.02	1	Soo
aaeR	confers no resistance to antibiotic after 7 days	Phenethicillin	0.02	1	Soo
aaeR	confers no resistance to antibiotic after 7 days	Piperacillin	0.02	1	Soo
aaeR	confers no resistance to antibiotic after 7 days	Puromycin	0.02	1	Soo
aaeR	confers no resistance to antibiotic after 7 days	Rifampin	0.02	1	Soo
aaeR	confers no resistance to antibiotic after 7 days	Rolitetracycline	0.02	1	Soo
aaeR	confers no resistance to antibiotic after 7 days	Sisomicin	0.02	1	Soo
aaeR	confers no resistance to antibiotic after 7 days	Spiramycin	0.02	1	Soo
aaeR	confers no resistance to antibiotic after 7 days	Sulfachloropyridazine	0.02	1	Soo
aaeR	confers no resistance to antibiotic after 7 days	Sulfadiazine	0.02	1	Soo
aaeR	confers no resistance to antibiotic after 7 days	Sulfamethazine	0.02	1	Soo
aaeR	confers no resistance to antibiotic after 7 days	Sulfamonomethoxine	0.02	1	Soo
aaeR	confers no resistance to antibiotic after 7 days	Sulfathiazole	0.02	1	Soo
aaeR	confers no resistance to antibiotic after 7 days	Sulfisoxazole	0.02	1	Soo
aaeR	confers no resistance to antibiotic after 7 days	Tinidazole	0.02	1	Soo
aaeR	confers no resistance to antibiotic after 7 days	Tobramycin	0.02	1	Soo
aaeR	confers no resistance to antibiotic after 7 days	Trimethoprim	0.02	1	Soo
aaeR	confers no resistance to antibiotic after 7 days	Tylosin	0.02	1	Soo
aaeR	is involved in	DNA-templated transcription, initiation	0	1	GO
aaeR	is involved in	positive regulation of transcription, DNA-templated	0	1	GO
aaeR	is involved in	regulation of transcription, DNA-templated	0	1	GO
aaeR	is involved in	transcription, DNA-templated	0	1	GO
aaeR	not upregulated by antibiotic after 30 mins	Ampicillin	0.01	1	Shaw
aaeR	not upregulated by antibiotic after 30 mins	Kanamycin	0.01	1	Shaw
aaeR	not upregulated by antibiotic after 30 mins	Norfloxacin	0.01	1	Shaw
aaeR	not upregulated by antibiotic after 30 mins	Rifampin	0.01	1	Shaw
aaeX	confers no resistance to antibiotic after 15 hours	Amikacin	0.03	1	Nichols
aaeX	confers no resistance to antibiotic after 15 hours	Amoxicillin	0.03	1	Nichols
aaeX	confers no resistance to antibiotic after 15 hours	Ampicillin	0.03	1	Nichols
aaeX	confers no resistance to antibiotic after 15 hours	Azithromycin	0.03	1	Nichols
aaeX	confers no resistance to antibiotic after 15 hours	Aztreonam	0.03	1	Nichols
aaeX	confers no resistance to antibiotic after 15 hours	Bacitracin	0.03	1	Nichols
aaeX	confers no resistance to antibiotic after 15 hours	Bicyclomycin	0.03	1	Nichols
aaeX	confers no resistance to antibiotic after 15 hours	Bleomycin	0.03	1	Nichols
aaeX	confers no resistance to antibiotic after 15 hours	CHIR090	0.03	1	Nichols
aaeX	confers no resistance to antibiotic after 15 hours	Carbenicillin	0.03	1	Nichols
aaeX	confers no resistance to antibiotic after 15 hours	Cefoxitin	0.03	1	Nichols
aaeX	confers no resistance to antibiotic after 15 hours	Cefsulodin	0.03	1	Nichols
aaeX	confers no resistance to antibiotic after 15 hours	Ceftazidime	0.03	1	Nichols
aaeX	confers no resistance to antibiotic after 15 hours	Cerulenin	0.03	1	Nichols
aaeX	confers no resistance to antibiotic after 15 hours	Chloramphenicol	0.03	1	Nichols
aaeX	confers no resistance to antibiotic after 15 hours	Ciprofloxacin	0.03	1	Nichols
aaeX	confers no resistance to antibiotic after 15 hours	Clarythromycin	0.03	1	Nichols
aaeX	confers no resistance to antibiotic after 15 hours	Dactinomycin	0.03	1	Nichols
aaeX	confers no resistance to antibiotic after 15 hours	Doxorubicin	0.03	1	Nichols
aaeX	confers no resistance to antibiotic after 15 hours	Doxycycline	0.03	1	Nichols
aaeX	confers no resistance to antibiotic after 15 hours	Erythromycin	0.03	1	Nichols
aaeX	confers no resistance to antibiotic after 15 hours	Fosfomycin	0.03	1	Nichols
aaeX	confers no resistance to antibiotic after 15 hours	Fusidic acid	0.03	1	Nichols
aaeX	confers no resistance to antibiotic after 15 hours	Gentamicins	0.03	1	Nichols
aaeX	confers no resistance to antibiotic after 15 hours	Levofloxacin	0.03	1	Nichols
aaeX	confers no resistance to antibiotic after 15 hours	Mecillinam	0.03	1	Nichols
aaeX	confers no resistance to antibiotic after 15 hours	Minocycline	0.03	1	Nichols
aaeX	confers no resistance to antibiotic after 15 hours	Mitomycin C	0.03	1	Nichols
aaeX	confers no resistance to antibiotic after 15 hours	Nalidixic acid	0.03	1	Nichols
aaeX	confers no resistance to antibiotic after 15 hours	Nigericin	0.03	1	Nichols
aaeX	confers no resistance to antibiotic after 15 hours	Nitrofurantoin	0.03	1	Nichols
aaeX	confers no resistance to antibiotic after 15 hours	Norfloxacin	0.03	1	Nichols
aaeX	confers no resistance to antibiotic after 15 hours	Novobiocin	0.03	1	Nichols
aaeX	confers no resistance to antibiotic after 15 hours	Oxacillin	0.03	1	Nichols
aaeX	confers no resistance to antibiotic after 15 hours	Phleomycin	0.03	1	Nichols
aaeX	confers no resistance to antibiotic after 15 hours	Polymyxin B	0.03	1	Nichols
aaeX	confers no resistance to antibiotic after 15 hours	Puromycin	0.03	1	Nichols
aaeX	confers no resistance to antibiotic after 15 hours	Radicicol	0.03	1	Nichols
aaeX	confers no resistance to antibiotic after 15 hours	Rifampin	0.03	1	Nichols
aaeX	confers no resistance to antibiotic after 15 hours	Spectinomycin	0.03	1	Nichols
aaeX	confers no resistance to antibiotic after 15 hours	Spiramycin	0.03	1	Nichols
aaeX	confers no resistance to antibiotic after 15 hours	Streptonigrin	0.03	1	Nichols
aaeX	confers no resistance to antibiotic after 15 hours	Sulfamethizole	0.03	1	Nichols
aaeX	confers no resistance to antibiotic after 15 hours	Sulfamonomethoxine	0.03	1	Nichols
aaeX	confers no resistance to antibiotic after 15 hours	Tetracycline	0.03	1	Nichols
aaeX	confers no resistance to antibiotic after 15 hours	Thiolactomycin	0.03	1	Nichols
aaeX	confers no resistance to antibiotic after 15 hours	Tobramycin	0.03	1	Nichols
aaeX	confers no resistance to antibiotic after 15 hours	Triclosan	0.03	1	Nichols
aaeX	confers no resistance to antibiotic after 15 hours	Trimethoprim	0.03	1	Nichols
aaeX	confers no resistance to antibiotic after 15 hours	Tunicamycin	0.03	1	Nichols
aaeX	confers no resistance to antibiotic after 15 hours	Vancomycin	0.03	1	Nichols
aaeX	confers no resistance to antibiotic after 18 hours	Ampicillin	0.93	2	Liu,Tamae
aaeX	confers no resistance to antibiotic after 18 hours	Chloramphenicol	0.4	1	Liu
aaeX	confers no resistance to antibiotic after 18 hours	Ciprofloxacin	0.93	2	Liu,Tamae
aaeX	confers no resistance to antibiotic after 18 hours	Erythromycin	0.4	1	Liu
aaeX	confers no resistance to antibiotic after 18 hours	Fusidic acid	0.4	1	Liu
aaeX	confers no resistance to antibiotic after 18 hours	Gentamicins	0.93	2	Liu,Tamae
aaeX	confers no resistance to antibiotic after 18 hours	Metronidazole	0.93	2	Liu,Tamae
aaeX	confers no resistance to antibiotic after 18 hours	Nitrofurantoin	0.4	1	Liu
aaeX	confers no resistance to antibiotic after 18 hours	Rifampin	0.93	2	Liu,Tamae
aaeX	confers no resistance to antibiotic after 18 hours	Streptomycin	0.4	1	Liu
aaeX	confers no resistance to antibiotic after 18 hours	Sulfamethoxazole	0.93	2	Liu,Tamae
aaeX	confers no resistance to antibiotic after 18 hours	Tetracycline	0.4	1	Liu
aaeX	confers no resistance to antibiotic after 18 hours	Triclosan	0.4	1	Liu
aaeX	confers no resistance to antibiotic after 18 hours	Vancomycin	0.93	2	Liu,Tamae
aaeX	confers no resistance to antibiotic after 3 days	Amikacin	0.01	1	Girgis
aaeX	confers no resistance to antibiotic after 3 days	Ampicillin	0.01	1	Girgis
aaeX	confers no resistance to antibiotic after 3 days	Bleomycin	0.01	1	Girgis
aaeX	confers no resistance to antibiotic after 3 days	Cefoxitin	0.01	1	Girgis
aaeX	confers no resistance to antibiotic after 3 days	Doxycycline hyclate	0.01	1	Girgis
aaeX	confers no resistance to antibiotic after 3 days	Lomefloxacin	0.01	1	Girgis
aaeX	confers no resistance to antibiotic after 3 days	Nalidixic acid	0.01	1	Girgis
aaeX	confers no resistance to antibiotic after 3 days	Nitrofurantoin	0.01	1	Girgis
aaeX	confers no resistance to antibiotic after 3 days	Piperacillin	0.01	1	Girgis
aaeX	confers no resistance to antibiotic after 3 days	Streptomycin	0.01	1	Girgis
aaeX	confers no resistance to antibiotic after 3 days	Sulfamonomethoxine	0.01	1	Girgis
aaeX	confers no resistance to antibiotic after 3 days	Tetracycline	0.01	1	Girgis
aaeX	confers no resistance to antibiotic after 3 days	Trimethoprim	0.01	1	Girgis
aaeX	confers no resistance to antibiotic after 30 mins	Ampicillin	0.01	1	Shaw
aaeX	confers no resistance to antibiotic after 30 mins	Kanamycin	0.01	1	Shaw
aaeX	confers no resistance to antibiotic after 30 mins	Norfloxacin	0.01	1	Shaw
aaeX	confers no resistance to antibiotic after 30 mins	Rifampin	0.01	1	Shaw
aaeX	confers no resistance to antibiotic after 7 days	5-Nitro-2-furaldehyde semicarbazone	0.02	1	Soo
aaeX	confers no resistance to antibiotic after 7 days	Apramycin	0.02	1	Soo
aaeX	confers no resistance to antibiotic after 7 days	Aztreonam	0.02	1	Soo
aaeX	confers no resistance to antibiotic after 7 days	Blasticidin S	0.02	1	Soo
aaeX	confers no resistance to antibiotic after 7 days	Cefazolin	0.02	1	Soo
aaeX	confers no resistance to antibiotic after 7 days	Cefmetazole	0.02	1	Soo
aaeX	confers no resistance to antibiotic after 7 days	Cefoperazone	0.02	1	Soo
aaeX	confers no resistance to antibiotic after 7 days	Cefuroxime	0.02	1	Soo
aaeX	confers no resistance to antibiotic after 7 days	Cephalothin	0.02	1	Soo
aaeX	confers no resistance to antibiotic after 7 days	Ciprofloxacin	0.02	1	Soo
aaeX	confers no resistance to antibiotic after 7 days	Dihydrostreptomycin	0.02	1	Soo
aaeX	confers no resistance to antibiotic after 7 days	Enoxacin	0.02	1	Soo
aaeX	confers no resistance to antibiotic after 7 days	Erythromycin	0.02	1	Soo
aaeX	confers no resistance to antibiotic after 7 days	Furaltadone	0.02	1	Soo
aaeX	confers no resistance to antibiotic after 7 days	Fusidic acid	0.02	1	Soo
aaeX	confers no resistance to antibiotic after 7 days	Josamycin	0.02	1	Soo
aaeX	confers no resistance to antibiotic after 7 days	Lincomycin	0.02	1	Soo
aaeX	confers no resistance to antibiotic after 7 days	Moxalactam	0.02	1	Soo
aaeX	confers no resistance to antibiotic after 7 days	Nafcillin	0.02	1	Soo
aaeX	confers no resistance to antibiotic after 7 days	Nalidixic acid	0.02	1	Soo
aaeX	confers no resistance to antibiotic after 7 days	Nitrofurantoin	0.02	1	Soo
aaeX	confers no resistance to antibiotic after 7 days	Ofloxacin	0.02	1	Soo
aaeX	confers no resistance to antibiotic after 7 days	Oleandomycin	0.02	1	Soo
aaeX	confers no resistance to antibiotic after 7 days	Ornidazole	0.02	1	Soo
aaeX	confers no resistance to antibiotic after 7 days	Oxytetracycline	0.02	1	Soo
aaeX	confers no resistance to antibiotic after 7 days	Penicillin G	0.02	1	Soo
aaeX	confers no resistance to antibiotic after 7 days	Penimepicycline	0.02	1	Soo
aaeX	confers no resistance to antibiotic after 7 days	Phenethicillin	0.02	1	Soo
aaeX	confers no resistance to antibiotic after 7 days	Piperacillin	0.02	1	Soo
aaeX	confers no resistance to antibiotic after 7 days	Puromycin	0.02	1	Soo
aaeX	confers no resistance to antibiotic after 7 days	Rifampin	0.02	1	Soo
aaeX	confers no resistance to antibiotic after 7 days	Rolitetracycline	0.02	1	Soo
aaeX	confers no resistance to antibiotic after 7 days	Sisomicin	0.02	1	Soo
aaeX	confers no resistance to antibiotic after 7 days	Spiramycin	0.02	1	Soo
aaeX	confers no resistance to antibiotic after 7 days	Sulfachloropyridazine	0.02	1	Soo
aaeX	confers no resistance to antibiotic after 7 days	Sulfadiazine	0.02	1	Soo
aaeX	confers no resistance to antibiotic after 7 days	Sulfamethazine	0.02	1	Soo
aaeX	confers no resistance to antibiotic after 7 days	Sulfamonomethoxine	0.02	1	Soo
aaeX	confers no resistance to antibiotic after 7 days	Sulfathiazole	0.02	1	Soo
aaeX	confers no resistance to antibiotic after 7 days	Sulfisoxazole	0.02	1	Soo
aaeX	confers no resistance to antibiotic after 7 days	Tinidazole	0.02	1	Soo
aaeX	confers no resistance to antibiotic after 7 days	Tobramycin	0.02	1	Soo
aaeX	confers no resistance to antibiotic after 7 days	Trimethoprim	0.02	1	Soo
aaeX	confers no resistance to antibiotic after 7 days	Tylosin	0.02	1	Soo
aaeX	not upregulated by antibiotic after 30 mins	Ampicillin	0.01	1	Shaw
aaeX	not upregulated by antibiotic after 30 mins	Kanamycin	0.01	1	Shaw
aaeX	not upregulated by antibiotic after 30 mins	Norfloxacin	0.01	1	Shaw
aaeX	not upregulated by antibiotic after 30 mins	Rifampin	0.01	1	Shaw
aas	confers no resistance to antibiotic after 15 hours	Amikacin	0.03	1	Nichols
aas	confers no resistance to antibiotic after 15 hours	Amoxicillin	0.03	1	Nichols
aas	confers no resistance to antibiotic after 15 hours	Ampicillin	0.03	1	Nichols
aas	confers no resistance to antibiotic after 15 hours	Azithromycin	0.03	1	Nichols
aas	confers no resistance to antibiotic after 15 hours	Aztreonam	0.03	1	Nichols
aas	confers no resistance to antibiotic after 15 hours	Bacitracin	0.03	1	Nichols
aas	confers no resistance to antibiotic after 15 hours	Bicyclomycin	0.03	1	Nichols
aas	confers no resistance to antibiotic after 15 hours	Bleomycin	0.03	1	Nichols
aas	confers no resistance to antibiotic after 15 hours	CHIR090	0.03	1	Nichols
aas	confers no resistance to antibiotic after 15 hours	Carbenicillin	0.03	1	Nichols
aas	confers no resistance to antibiotic after 15 hours	Cefoxitin	0.03	1	Nichols
aas	confers no resistance to antibiotic after 15 hours	Cefsulodin	0.03	1	Nichols
aas	confers no resistance to antibiotic after 15 hours	Ceftazidime	0.03	1	Nichols
aas	confers no resistance to antibiotic after 15 hours	Cerulenin	0.03	1	Nichols
aas	confers no resistance to antibiotic after 15 hours	Chloramphenicol	0.03	1	Nichols
aas	confers no resistance to antibiotic after 15 hours	Ciprofloxacin	0.03	1	Nichols
aas	confers no resistance to antibiotic after 15 hours	Clarythromycin	0.03	1	Nichols
aas	confers no resistance to antibiotic after 15 hours	Dactinomycin	0.03	1	Nichols
aas	confers no resistance to antibiotic after 15 hours	Doxorubicin	0.03	1	Nichols
aas	confers no resistance to antibiotic after 15 hours	Doxycycline	0.03	1	Nichols
aas	confers no resistance to antibiotic after 15 hours	Erythromycin	0.03	1	Nichols
aas	confers no resistance to antibiotic after 15 hours	Fosfomycin	0.03	1	Nichols
aas	confers no resistance to antibiotic after 15 hours	Fusidic acid	0.03	1	Nichols
aas	confers no resistance to antibiotic after 15 hours	Gentamicins	0.03	1	Nichols
aas	confers no resistance to antibiotic after 15 hours	Levofloxacin	0.03	1	Nichols
aas	confers no resistance to antibiotic after 15 hours	Mecillinam	0.03	1	Nichols
aas	confers no resistance to antibiotic after 15 hours	Minocycline	0.03	1	Nichols
aas	confers no resistance to antibiotic after 15 hours	Mitomycin C	0.03	1	Nichols
aas	confers no resistance to antibiotic after 15 hours	Nalidixic acid	0.03	1	Nichols
aas	confers no resistance to antibiotic after 15 hours	Nigericin	0.03	1	Nichols
aas	confers no resistance to antibiotic after 15 hours	Nitrofurantoin	0.03	1	Nichols
aas	confers no resistance to antibiotic after 15 hours	Norfloxacin	0.03	1	Nichols
aas	confers no resistance to antibiotic after 15 hours	Novobiocin	0.03	1	Nichols
aas	confers no resistance to antibiotic after 15 hours	Oxacillin	0.03	1	Nichols
aas	confers no resistance to antibiotic after 15 hours	Phleomycin	0.03	1	Nichols
aas	confers no resistance to antibiotic after 15 hours	Polymyxin B	0.03	1	Nichols
aas	confers no resistance to antibiotic after 15 hours	Puromycin	0.03	1	Nichols
aas	confers no resistance to antibiotic after 15 hours	Radicicol	0.03	1	Nichols
aas	confers no resistance to antibiotic after 15 hours	Rifampin	0.03	1	Nichols
aas	confers no resistance to antibiotic after 15 hours	Spectinomycin	0.03	1	Nichols
aas	confers no resistance to antibiotic after 15 hours	Spiramycin	0.03	1	Nichols
aas	confers no resistance to antibiotic after 15 hours	Streptonigrin	0.03	1	Nichols
aas	confers no resistance to antibiotic after 15 hours	Sulfamethizole	0.03	1	Nichols
aas	confers no resistance to antibiotic after 15 hours	Sulfamonomethoxine	0.03	1	Nichols
aas	confers no resistance to antibiotic after 15 hours	Tetracycline	0.03	1	Nichols
aas	confers no resistance to antibiotic after 15 hours	Thiolactomycin	0.03	1	Nichols
aas	confers no resistance to antibiotic after 15 hours	Tobramycin	0.03	1	Nichols
aas	confers no resistance to antibiotic after 15 hours	Triclosan	0.03	1	Nichols
aas	confers no resistance to antibiotic after 15 hours	Trimethoprim	0.03	1	Nichols
aas	confers no resistance to antibiotic after 15 hours	Tunicamycin	0.03	1	Nichols
aas	confers no resistance to antibiotic after 15 hours	Vancomycin	0.03	1	Nichols
aas	confers no resistance to antibiotic after 18 hours	Ampicillin	0.93	2	Liu,Tamae
aas	confers no resistance to antibiotic after 18 hours	Chloramphenicol	0.4	1	Liu
aas	confers no resistance to antibiotic after 18 hours	Ciprofloxacin	0.93	2	Liu,Tamae
aas	confers no resistance to antibiotic after 18 hours	Erythromycin	0.4	1	Liu
aas	confers no resistance to antibiotic after 18 hours	Fusidic acid	0.4	1	Liu
aas	confers no resistance to antibiotic after 18 hours	Gentamicins	0.93	2	Liu,Tamae
aas	confers no resistance to antibiotic after 18 hours	Metronidazole	0.93	2	Liu,Tamae
aas	confers no resistance to antibiotic after 18 hours	Nitrofurantoin	0.4	1	Liu
aas	confers no resistance to antibiotic after 18 hours	Rifampin	0.93	2	Liu,Tamae
aas	confers no resistance to antibiotic after 18 hours	Streptomycin	0.4	1	Liu
aas	confers no resistance to antibiotic after 18 hours	Sulfamethoxazole	0.93	2	Liu,Tamae
aas	confers no resistance to antibiotic after 18 hours	Tetracycline	0.4	1	Liu
aas	confers no resistance to antibiotic after 18 hours	Triclosan	0.4	1	Liu
aas	confers no resistance to antibiotic after 18 hours	Vancomycin	0.93	2	Liu,Tamae
aas	confers no resistance to antibiotic after 3 days	Amikacin	0.01	1	Girgis
aas	confers no resistance to antibiotic after 3 days	Ampicillin	0.01	1	Girgis
aas	confers no resistance to antibiotic after 3 days	Bleomycin	0.01	1	Girgis
aas	confers no resistance to antibiotic after 3 days	Cefoxitin	0.01	1	Girgis
aas	confers no resistance to antibiotic after 3 days	Doxycycline hyclate	0.01	1	Girgis
aas	confers no resistance to antibiotic after 3 days	Erythromycin	0.01	1	Girgis
aas	confers no resistance to antibiotic after 3 days	Fusidic acid	0.01	1	Girgis
aas	confers no resistance to antibiotic after 3 days	Gentamicins	0.01	1	Girgis
aas	confers no resistance to antibiotic after 3 days	Lomefloxacin	0.01	1	Girgis
aas	confers no resistance to antibiotic after 3 days	Nalidixic acid	0.01	1	Girgis
aas	confers no resistance to antibiotic after 3 days	Nitrofurantoin	0.01	1	Girgis
aas	confers no resistance to antibiotic after 3 days	Piperacillin	0.01	1	Girgis
aas	confers no resistance to antibiotic after 3 days	Streptomycin	0.01	1	Girgis
aas	confers no resistance to antibiotic after 3 days	Sulfamonomethoxine	0.01	1	Girgis
aas	confers no resistance to antibiotic after 3 days	Tetracycline	0.01	1	Girgis
aas	confers no resistance to antibiotic after 3 days	Tobramycin	0.01	1	Girgis
aas	confers no resistance to antibiotic after 3 days	Trimethoprim	0.01	1	Girgis
aas	confers no resistance to antibiotic after 30 mins	Ampicillin	0.01	1	Shaw
aas	confers no resistance to antibiotic after 30 mins	Kanamycin	0.01	1	Shaw
aas	confers no resistance to antibiotic after 30 mins	Norfloxacin	0.01	1	Shaw
aas	confers no resistance to antibiotic after 30 mins	Rifampin	0.01	1	Shaw
aas	confers no resistance to antibiotic after 7 days	5-Nitro-2-furaldehyde semicarbazone	0.02	1	Soo
aas	confers no resistance to antibiotic after 7 days	Apramycin	0.02	1	Soo
aas	confers no resistance to antibiotic after 7 days	Aztreonam	0.02	1	Soo
aas	confers no resistance to antibiotic after 7 days	Blasticidin S	0.02	1	Soo
aas	confers no resistance to antibiotic after 7 days	Cefazolin	0.02	1	Soo
aas	confers no resistance to antibiotic after 7 days	Cefmetazole	0.02	1	Soo
aas	confers no resistance to antibiotic after 7 days	Cefoperazone	0.02	1	Soo
aas	confers no resistance to antibiotic after 7 days	Cefuroxime	0.02	1	Soo
aas	confers no resistance to antibiotic after 7 days	Cephalothin	0.02	1	Soo
aas	confers no resistance to antibiotic after 7 days	Ciprofloxacin	0.02	1	Soo
aas	confers no resistance to antibiotic after 7 days	Dihydrostreptomycin	0.02	1	Soo
aas	confers no resistance to antibiotic after 7 days	Enoxacin	0.02	1	Soo
aas	confers no resistance to antibiotic after 7 days	Erythromycin	0.02	1	Soo
aas	confers no resistance to antibiotic after 7 days	Furaltadone	0.02	1	Soo
aas	confers no resistance to antibiotic after 7 days	Fusidic acid	0.02	1	Soo
aas	confers no resistance to antibiotic after 7 days	Josamycin	0.02	1	Soo
aas	confers no resistance to antibiotic after 7 days	Lincomycin	0.02	1	Soo
aas	confers no resistance to antibiotic after 7 days	Moxalactam	0.02	1	Soo
aas	confers no resistance to antibiotic after 7 days	Nafcillin	0.02	1	Soo
aas	confers no resistance to antibiotic after 7 days	Nalidixic acid	0.02	1	Soo
aas	confers no resistance to antibiotic after 7 days	Nitrofurantoin	0.02	1	Soo
aas	confers no resistance to antibiotic after 7 days	Ofloxacin	0.02	1	Soo
aas	confers no resistance to antibiotic after 7 days	Oleandomycin	0.02	1	Soo
aas	confers no resistance to antibiotic after 7 days	Ornidazole	0.02	1	Soo
aas	confers no resistance to antibiotic after 7 days	Oxytetracycline	0.02	1	Soo
aas	confers no resistance to antibiotic after 7 days	Penicillin G	0.02	1	Soo
aas	confers no resistance to antibiotic after 7 days	Penimepicycline	0.02	1	Soo
aas	confers no resistance to antibiotic after 7 days	Phenethicillin	0.02	1	Soo
aas	confers no resistance to antibiotic after 7 days	Piperacillin	0.02	1	Soo
aas	confers no resistance to antibiotic after 7 days	Puromycin	0.02	1	Soo
aas	confers no resistance to antibiotic after 7 days	Rifampin	0.02	1	Soo
aas	confers no resistance to antibiotic after 7 days	Rolitetracycline	0.02	1	Soo
aas	confers no resistance to antibiotic after 7 days	Sisomicin	0.02	1	Soo
aas	confers no resistance to antibiotic after 7 days	Spiramycin	0.02	1	Soo
aas	confers no resistance to antibiotic after 7 days	Sulfachloropyridazine	0.02	1	Soo
aas	confers no resistance to antibiotic after 7 days	Sulfadiazine	0.02	1	Soo
aas	confers no resistance to antibiotic after 7 days	Sulfamethazine	0.02	1	Soo
aas	confers no resistance to antibiotic after 7 days	Sulfamonomethoxine	0.02	1	Soo
aas	confers no resistance to antibiotic after 7 days	Sulfathiazole	0.02	1	Soo
aas	confers no resistance to antibiotic after 7 days	Sulfisoxazole	0.02	1	Soo
aas	confers no resistance to antibiotic after 7 days	Tinidazole	0.02	1	Soo
aas	confers no resistance to antibiotic after 7 days	Tobramycin	0.02	1	Soo
aas	confers no resistance to antibiotic after 7 days	Trimethoprim	0.02	1	Soo
aas	confers no resistance to antibiotic after 7 days	Tylosin	0.02	1	Soo
aas	has	acyl-[acyl-carrier-protein]-phospholipid O-acyltransferase activity	0	1	GO
aas	has	long-chain fatty acid [acyl-carrier-protein] ligase activity	0	1	GO
aas	is involved in	fatty acid metabolic process	0	1	GO
aas	is involved in	phospholipid biosynthetic process	0	1	GO
aas	is part of	integral component of membrane	0	1	GO
aas	is part of	plasma membrane	0	1	GO
aas	not upregulated by antibiotic after 30 mins	Ampicillin	0.01	1	Shaw
aas	not upregulated by antibiotic after 30 mins	Kanamycin	0.01	1	Shaw
aas	not upregulated by antibiotic after 30 mins	Norfloxacin	0.01	1	Shaw
aas	not upregulated by antibiotic after 30 mins	Rifampin	0.01	1	Shaw
aat	confers no resistance to antibiotic after 15 hours	Amikacin	0.03	1	Nichols
aat	confers no resistance to antibiotic after 15 hours	Amoxicillin	0.03	1	Nichols
aat	confers no resistance to antibiotic after 15 hours	Ampicillin	0.03	1	Nichols
aat	confers no resistance to antibiotic after 15 hours	Azithromycin	0.03	1	Nichols
aat	confers no resistance to antibiotic after 15 hours	Aztreonam	0.03	1	Nichols
aat	confers no resistance to antibiotic after 15 hours	Bacitracin	0.03	1	Nichols
aat	confers no resistance to antibiotic after 15 hours	Bicyclomycin	0.03	1	Nichols
aat	confers no resistance to antibiotic after 15 hours	Bleomycin	0.03	1	Nichols
aat	confers no resistance to antibiotic after 15 hours	CHIR090	0.03	1	Nichols
aat	confers no resistance to antibiotic after 15 hours	Carbenicillin	0.03	1	Nichols
aat	confers no resistance to antibiotic after 15 hours	Cefoxitin	0.03	1	Nichols
aat	confers no resistance to antibiotic after 15 hours	Cefsulodin	0.03	1	Nichols
aat	confers no resistance to antibiotic after 15 hours	Ceftazidime	0.03	1	Nichols
aat	confers no resistance to antibiotic after 15 hours	Cerulenin	0.03	1	Nichols
aat	confers no resistance to antibiotic after 15 hours	Chloramphenicol	0.03	1	Nichols
aat	confers no resistance to antibiotic after 15 hours	Ciprofloxacin	0.03	1	Nichols
aat	confers no resistance to antibiotic after 15 hours	Clarythromycin	0.03	1	Nichols
aat	confers no resistance to antibiotic after 15 hours	Dactinomycin	0.03	1	Nichols
aat	confers no resistance to antibiotic after 15 hours	Doxorubicin	0.03	1	Nichols
aat	confers no resistance to antibiotic after 15 hours	Doxycycline	0.03	1	Nichols
aat	confers no resistance to antibiotic after 15 hours	Erythromycin	0.03	1	Nichols
aat	confers no resistance to antibiotic after 15 hours	Fosfomycin	0.03	1	Nichols
aat	confers no resistance to antibiotic after 15 hours	Fusidic acid	0.03	1	Nichols
aat	confers no resistance to antibiotic after 15 hours	Gentamicins	0.03	1	Nichols
aat	confers no resistance to antibiotic after 15 hours	Levofloxacin	0.03	1	Nichols
aat	confers no resistance to antibiotic after 15 hours	Mecillinam	0.03	1	Nichols
aat	confers no resistance to antibiotic after 15 hours	Minocycline	0.03	1	Nichols
aat	confers no resistance to antibiotic after 15 hours	Mitomycin C	0.03	1	Nichols
aat	confers no resistance to antibiotic after 15 hours	Nalidixic acid	0.03	1	Nichols
aat	confers no resistance to antibiotic after 15 hours	Nigericin	0.03	1	Nichols
aat	confers no resistance to antibiotic after 15 hours	Nitrofurantoin	0.03	1	Nichols
aat	confers no resistance to antibiotic after 15 hours	Norfloxacin	0.03	1	Nichols
aat	confers no resistance to antibiotic after 15 hours	Novobiocin	0.03	1	Nichols
aat	confers no resistance to antibiotic after 15 hours	Oxacillin	0.03	1	Nichols
aat	confers no resistance to antibiotic after 15 hours	Phleomycin	0.03	1	Nichols
aat	confers no resistance to antibiotic after 15 hours	Polymyxin B	0.03	1	Nichols
aat	confers no resistance to antibiotic after 15 hours	Puromycin	0.03	1	Nichols
aat	confers no resistance to antibiotic after 15 hours	Radicicol	0.03	1	Nichols
aat	confers no resistance to antibiotic after 15 hours	Rifampin	0.03	1	Nichols
aat	confers no resistance to antibiotic after 15 hours	Spectinomycin	0.03	1	Nichols
aat	confers no resistance to antibiotic after 15 hours	Spiramycin	0.03	1	Nichols
aat	confers no resistance to antibiotic after 15 hours	Streptonigrin	0.03	1	Nichols
aat	confers no resistance to antibiotic after 15 hours	Sulfamethizole	0.03	1	Nichols
aat	confers no resistance to antibiotic after 15 hours	Sulfamonomethoxine	0.03	1	Nichols
aat	confers no resistance to antibiotic after 15 hours	Tetracycline	0.03	1	Nichols
aat	confers no resistance to antibiotic after 15 hours	Thiolactomycin	0.03	1	Nichols
aat	confers no resistance to antibiotic after 15 hours	Tobramycin	0.03	1	Nichols
aat	confers no resistance to antibiotic after 15 hours	Triclosan	0.03	1	Nichols
aat	confers no resistance to antibiotic after 15 hours	Trimethoprim	0.03	1	Nichols
aat	confers no resistance to antibiotic after 15 hours	Tunicamycin	0.03	1	Nichols
aat	confers no resistance to antibiotic after 15 hours	Vancomycin	0.03	1	Nichols
aat	confers no resistance to antibiotic after 18 hours	Ampicillin	0.93	2	Liu,Tamae
aat	confers no resistance to antibiotic after 18 hours	Chloramphenicol	0.4	1	Liu
aat	confers no resistance to antibiotic after 18 hours	Ciprofloxacin	0.93	2	Liu,Tamae
aat	confers no resistance to antibiotic after 18 hours	Erythromycin	0.4	1	Liu
aat	confers no resistance to antibiotic after 18 hours	Fusidic acid	0.4	1	Liu
aat	confers no resistance to antibiotic after 18 hours	Gentamicins	0.93	2	Liu,Tamae
aat	confers no resistance to antibiotic after 18 hours	Metronidazole	0.93	2	Liu,Tamae
aat	confers no resistance to antibiotic after 18 hours	Nitrofurantoin	0.4	1	Liu
aat	confers no resistance to antibiotic after 18 hours	Rifampin	0.93	2	Liu,Tamae
aat	confers no resistance to antibiotic after 18 hours	Streptomycin	0.4	1	Liu
aat	confers no resistance to antibiotic after 18 hours	Sulfamethoxazole	0.93	2	Liu,Tamae
aat	confers no resistance to antibiotic after 18 hours	Tetracycline	0.4	1	Liu
aat	confers no resistance to antibiotic after 18 hours	Triclosan	0.4	1	Liu
aat	confers no resistance to antibiotic after 18 hours	Vancomycin	0.93	2	Liu,Tamae
aat	confers no resistance to antibiotic after 3 days	Amikacin	0.01	1	Girgis
aat	confers no resistance to antibiotic after 3 days	Ampicillin	0.01	1	Girgis
aat	confers no resistance to antibiotic after 3 days	Bleomycin	0.01	1	Girgis
aat	confers no resistance to antibiotic after 3 days	Cefoxitin	0.01	1	Girgis
aat	confers no resistance to antibiotic after 3 days	Doxycycline hyclate	0.01	1	Girgis
aat	confers no resistance to antibiotic after 3 days	Erythromycin	0.01	1	Girgis
aat	confers no resistance to antibiotic after 3 days	Fusidic acid	0.01	1	Girgis
aat	confers no resistance to antibiotic after 3 days	Gentamicins	0.01	1	Girgis
aat	confers no resistance to antibiotic after 3 days	Lomefloxacin	0.01	1	Girgis
aat	confers no resistance to antibiotic after 3 days	Nalidixic acid	0.01	1	Girgis
aat	confers no resistance to antibiotic after 3 days	Nitrofurantoin	0.01	1	Girgis
aat	confers no resistance to antibiotic after 3 days	Piperacillin	0.01	1	Girgis
aat	confers no resistance to antibiotic after 3 days	Streptomycin	0.01	1	Girgis
aat	confers no resistance to antibiotic after 3 days	Sulfamonomethoxine	0.01	1	Girgis
aat	confers no resistance to antibiotic after 3 days	Tetracycline	0.01	1	Girgis
aat	confers no resistance to antibiotic after 3 days	Tobramycin	0.01	1	Girgis
aat	confers no resistance to antibiotic after 3 days	Trimethoprim	0.01	1	Girgis
aat	confers no resistance to antibiotic after 30 mins	Ampicillin	0.01	1	Shaw
aat	confers no resistance to antibiotic after 30 mins	Kanamycin	0.01	1	Shaw
aat	confers no resistance to antibiotic after 30 mins	Norfloxacin	0.01	1	Shaw
aat	confers no resistance to antibiotic after 30 mins	Rifampin	0.01	1	Shaw
aat	confers no resistance to antibiotic after 7 days	5-Nitro-2-furaldehyde semicarbazone	0.02	1	Soo
aat	confers no resistance to antibiotic after 7 days	Apramycin	0.02	1	Soo
aat	confers no resistance to antibiotic after 7 days	Aztreonam	0.02	1	Soo
aat	confers no resistance to antibiotic after 7 days	Blasticidin S	0.02	1	Soo
aat	confers no resistance to antibiotic after 7 days	Cefazolin	0.02	1	Soo
aat	confers no resistance to antibiotic after 7 days	Cefmetazole	0.02	1	Soo
aat	confers no resistance to antibiotic after 7 days	Cefoperazone	0.02	1	Soo
aat	confers no resistance to antibiotic after 7 days	Cefuroxime	0.02	1	Soo
aat	confers no resistance to antibiotic after 7 days	Cephalothin	0.02	1	Soo
aat	confers no resistance to antibiotic after 7 days	Ciprofloxacin	0.02	1	Soo
aat	confers no resistance to antibiotic after 7 days	Dihydrostreptomycin	0.02	1	Soo
aat	confers no resistance to antibiotic after 7 days	Enoxacin	0.02	1	Soo
aat	confers no resistance to antibiotic after 7 days	Erythromycin	0.02	1	Soo
aat	confers no resistance to antibiotic after 7 days	Furaltadone	0.02	1	Soo
aat	confers no resistance to antibiotic after 7 days	Fusidic acid	0.02	1	Soo
aat	confers no resistance to antibiotic after 7 days	Josamycin	0.02	1	Soo
aat	confers no resistance to antibiotic after 7 days	Lincomycin	0.02	1	Soo
aat	confers no resistance to antibiotic after 7 days	Moxalactam	0.02	1	Soo
aat	confers no resistance to antibiotic after 7 days	Nafcillin	0.02	1	Soo
aat	confers no resistance to antibiotic after 7 days	Nalidixic acid	0.02	1	Soo
aat	confers no resistance to antibiotic after 7 days	Nitrofurantoin	0.02	1	Soo
aat	confers no resistance to antibiotic after 7 days	Ofloxacin	0.02	1	Soo
aat	confers no resistance to antibiotic after 7 days	Oleandomycin	0.02	1	Soo
aat	confers no resistance to antibiotic after 7 days	Ornidazole	0.02	1	Soo
aat	confers no resistance to antibiotic after 7 days	Oxytetracycline	0.02	1	Soo
aat	confers no resistance to antibiotic after 7 days	Penicillin G	0.02	1	Soo
aat	confers no resistance to antibiotic after 7 days	Penimepicycline	0.02	1	Soo
aat	confers no resistance to antibiotic after 7 days	Phenethicillin	0.02	1	Soo
aat	confers no resistance to antibiotic after 7 days	Piperacillin	0.02	1	Soo
aat	confers no resistance to antibiotic after 7 days	Puromycin	0.02	1	Soo
aat	confers no resistance to antibiotic after 7 days	Rifampin	0.02	1	Soo
aat	confers no resistance to antibiotic after 7 days	Rolitetracycline	0.02	1	Soo
aat	confers no resistance to antibiotic after 7 days	Sisomicin	0.02	1	Soo
aat	confers no resistance to antibiotic after 7 days	Spiramycin	0.02	1	Soo
aat	confers no resistance to antibiotic after 7 days	Sulfachloropyridazine	0.02	1	Soo
aat	confers no resistance to antibiotic after 7 days	Sulfadiazine	0.02	1	Soo
aat	confers no resistance to antibiotic after 7 days	Sulfamethazine	0.02	1	Soo
aat	confers no resistance to antibiotic after 7 days	Sulfamonomethoxine	0.02	1	Soo
aat	confers no resistance to antibiotic after 7 days	Sulfathiazole	0.02	1	Soo
aat	confers no resistance to antibiotic after 7 days	Sulfisoxazole	0.02	1	Soo
aat	confers no resistance to antibiotic after 7 days	Tinidazole	0.02	1	Soo
aat	confers no resistance to antibiotic after 7 days	Tobramycin	0.02	1	Soo
aat	confers no resistance to antibiotic after 7 days	Trimethoprim	0.02	1	Soo
aat	confers no resistance to antibiotic after 7 days	Tylosin	0.02	1	Soo
aat	has	leucyltransferase activity	0	1	GO
aat	has	transferase activity, transferring amino-acyl groups	0	1	GO
aat	is part of	cytoplasm	0	1	GO
aat	not upregulated by antibiotic after 30 mins	Ampicillin	0.01	1	Shaw
aat	not upregulated by antibiotic after 30 mins	Kanamycin	0.01	1	Shaw
aat	not upregulated by antibiotic after 30 mins	Norfloxacin	0.01	1	Shaw
aat	not upregulated by antibiotic after 30 mins	Rifampin	0.01	1	Shaw
abgA	confers no resistance to antibiotic after 15 hours	Amikacin	0.03	1	Nichols
abgA	confers no resistance to antibiotic after 15 hours	Amoxicillin	0.03	1	Nichols
abgA	confers no resistance to antibiotic after 15 hours	Ampicillin	0.03	1	Nichols
abgA	confers no resistance to antibiotic after 15 hours	Azithromycin	0.03	1	Nichols
abgA	confers no resistance to antibiotic after 15 hours	Aztreonam	0.03	1	Nichols
abgA	confers no resistance to antibiotic after 15 hours	Bacitracin	0.03	1	Nichols
abgA	confers no resistance to antibiotic after 15 hours	Bicyclomycin	0.03	1	Nichols
abgA	confers no resistance to antibiotic after 15 hours	Bleomycin	0.03	1	Nichols
abgA	confers no resistance to antibiotic after 15 hours	CHIR090	0.03	1	Nichols
abgA	confers no resistance to antibiotic after 15 hours	Carbenicillin	0.03	1	Nichols
abgA	confers no resistance to antibiotic after 15 hours	Cefoxitin	0.03	1	Nichols
abgA	confers no resistance to antibiotic after 15 hours	Cefsulodin	0.03	1	Nichols
abgA	confers no resistance to antibiotic after 15 hours	Ceftazidime	0.03	1	Nichols
abgA	confers no resistance to antibiotic after 15 hours	Cerulenin	0.03	1	Nichols
abgA	confers no resistance to antibiotic after 15 hours	Chloramphenicol	0.03	1	Nichols
abgA	confers no resistance to antibiotic after 15 hours	Ciprofloxacin	0.03	1	Nichols
abgA	confers no resistance to antibiotic after 15 hours	Clarythromycin	0.03	1	Nichols
abgA	confers no resistance to antibiotic after 15 hours	Dactinomycin	0.03	1	Nichols
abgA	confers no resistance to antibiotic after 15 hours	Doxorubicin	0.03	1	Nichols
abgA	confers no resistance to antibiotic after 15 hours	Doxycycline	0.03	1	Nichols
abgA	confers no resistance to antibiotic after 15 hours	Erythromycin	0.03	1	Nichols
abgA	confers no resistance to antibiotic after 15 hours	Fosfomycin	0.03	1	Nichols
abgA	confers no resistance to antibiotic after 15 hours	Fusidic acid	0.03	1	Nichols
abgA	confers no resistance to antibiotic after 15 hours	Gentamicins	0.03	1	Nichols
abgA	confers no resistance to antibiotic after 15 hours	Levofloxacin	0.03	1	Nichols
abgA	confers no resistance to antibiotic after 15 hours	Mecillinam	0.03	1	Nichols
abgA	confers no resistance to antibiotic after 15 hours	Minocycline	0.03	1	Nichols
abgA	confers no resistance to antibiotic after 15 hours	Mitomycin C	0.03	1	Nichols
abgA	confers no resistance to antibiotic after 15 hours	Nalidixic acid	0.03	1	Nichols
abgA	confers no resistance to antibiotic after 15 hours	Nigericin	0.03	1	Nichols
abgA	confers no resistance to antibiotic after 15 hours	Nitrofurantoin	0.03	1	Nichols
abgA	confers no resistance to antibiotic after 15 hours	Norfloxacin	0.03	1	Nichols
abgA	confers no resistance to antibiotic after 15 hours	Novobiocin	0.03	1	Nichols
abgA	confers no resistance to antibiotic after 15 hours	Oxacillin	0.03	1	Nichols
abgA	confers no resistance to antibiotic after 15 hours	Phleomycin	0.03	1	Nichols
abgA	confers no resistance to antibiotic after 15 hours	Polymyxin B	0.03	1	Nichols
abgA	confers no resistance to antibiotic after 15 hours	Puromycin	0.03	1	Nichols
abgA	confers no resistance to antibiotic after 15 hours	Radicicol	0.03	1	Nichols
abgA	confers no resistance to antibiotic after 15 hours	Rifampin	0.03	1	Nichols
abgA	confers no resistance to antibiotic after 15 hours	Spectinomycin	0.03	1	Nichols
abgA	confers no resistance to antibiotic after 15 hours	Spiramycin	0.03	1	Nichols
abgA	confers no resistance to antibiotic after 15 hours	Streptonigrin	0.03	1	Nichols
abgA	confers no resistance to antibiotic after 15 hours	Sulfamethizole	0.03	1	Nichols
abgA	confers no resistance to antibiotic after 15 hours	Sulfamonomethoxine	0.03	1	Nichols
abgA	confers no resistance to antibiotic after 15 hours	Tetracycline	0.03	1	Nichols
abgA	confers no resistance to antibiotic after 15 hours	Thiolactomycin	0.03	1	Nichols
abgA	confers no resistance to antibiotic after 15 hours	Tobramycin	0.03	1	Nichols
abgA	confers no resistance to antibiotic after 15 hours	Triclosan	0.03	1	Nichols
abgA	confers no resistance to antibiotic after 15 hours	Trimethoprim	0.03	1	Nichols
abgA	confers no resistance to antibiotic after 15 hours	Tunicamycin	0.03	1	Nichols
abgA	confers no resistance to antibiotic after 15 hours	Vancomycin	0.03	1	Nichols
abgA	confers no resistance to antibiotic after 18 hours	Ampicillin	0.93	2	Liu,Tamae
abgA	confers no resistance to antibiotic after 18 hours	Chloramphenicol	0.4	1	Liu
abgA	confers no resistance to antibiotic after 18 hours	Ciprofloxacin	0.93	2	Liu,Tamae
abgA	confers no resistance to antibiotic after 18 hours	Erythromycin	0.4	1	Liu
abgA	confers no resistance to antibiotic after 18 hours	Fusidic acid	0.4	1	Liu
abgA	confers no resistance to antibiotic after 18 hours	Gentamicins	0.93	2	Liu,Tamae
abgA	confers no resistance to antibiotic after 18 hours	Metronidazole	0.93	2	Liu,Tamae
abgA	confers no resistance to antibiotic after 18 hours	Nitrofurantoin	0.4	1	Liu
abgA	confers no resistance to antibiotic after 18 hours	Rifampin	0.93	2	Liu,Tamae
abgA	confers no resistance to antibiotic after 18 hours	Streptomycin	0.4	1	Liu
abgA	confers no resistance to antibiotic after 18 hours	Sulfamethoxazole	0.93	2	Liu,Tamae
abgA	confers no resistance to antibiotic after 18 hours	Tetracycline	0.4	1	Liu
abgA	confers no resistance to antibiotic after 18 hours	Triclosan	0.4	1	Liu
abgA	confers no resistance to antibiotic after 18 hours	Vancomycin	0.93	2	Liu,Tamae
abgA	confers no resistance to antibiotic after 3 days	Amikacin	0.01	1	Girgis
abgA	confers no resistance to antibiotic after 3 days	Ampicillin	0.01	1	Girgis
abgA	confers no resistance to antibiotic after 3 days	Bleomycin	0.01	1	Girgis
abgA	confers no resistance to antibiotic after 3 days	Cefoxitin	0.01	1	Girgis
abgA	confers no resistance to antibiotic after 3 days	Doxycycline hyclate	0.01	1	Girgis
abgA	confers no resistance to antibiotic after 3 days	Erythromycin	0.01	1	Girgis
abgA	confers no resistance to antibiotic after 3 days	Fusidic acid	0.01	1	Girgis
abgA	confers no resistance to antibiotic after 3 days	Gentamicins	0.01	1	Girgis
abgA	confers no resistance to antibiotic after 3 days	Lomefloxacin	0.01	1	Girgis
abgA	confers no resistance to antibiotic after 3 days	Nalidixic acid	0.01	1	Girgis
abgA	confers no resistance to antibiotic after 3 days	Nitrofurantoin	0.01	1	Girgis
abgA	confers no resistance to antibiotic after 3 days	Piperacillin	0.01	1	Girgis
abgA	confers no resistance to antibiotic after 3 days	Streptomycin	0.01	1	Girgis
abgA	confers no resistance to antibiotic after 3 days	Sulfamonomethoxine	0.01	1	Girgis
abgA	confers no resistance to antibiotic after 3 days	Tetracycline	0.01	1	Girgis
abgA	confers no resistance to antibiotic after 3 days	Tobramycin	0.01	1	Girgis
abgA	confers no resistance to antibiotic after 3 days	Trimethoprim	0.01	1	Girgis
abgA	confers no resistance to antibiotic after 30 mins	Ampicillin	0.01	1	Shaw
abgA	confers no resistance to antibiotic after 30 mins	Kanamycin	0.01	1	Shaw
abgA	confers no resistance to antibiotic after 30 mins	Norfloxacin	0.01	1	Shaw
abgA	confers no resistance to antibiotic after 30 mins	Rifampin	0.01	1	Shaw
abgA	confers no resistance to antibiotic after 7 days	5-Nitro-2-furaldehyde semicarbazone	0.02	1	Soo
abgA	confers no resistance to antibiotic after 7 days	Apramycin	0.02	1	Soo
abgA	confers no resistance to antibiotic after 7 days	Aztreonam	0.02	1	Soo
abgA	confers no resistance to antibiotic after 7 days	Blasticidin S	0.02	1	Soo
abgA	confers no resistance to antibiotic after 7 days	Cefazolin	0.02	1	Soo
abgA	confers no resistance to antibiotic after 7 days	Cefmetazole	0.02	1	Soo
abgA	confers no resistance to antibiotic after 7 days	Cefoperazone	0.02	1	Soo
abgA	confers no resistance to antibiotic after 7 days	Cefuroxime	0.02	1	Soo
abgA	confers no resistance to antibiotic after 7 days	Cephalothin	0.02	1	Soo
abgA	confers no resistance to antibiotic after 7 days	Ciprofloxacin	0.02	1	Soo
abgA	confers no resistance to antibiotic after 7 days	Dihydrostreptomycin	0.02	1	Soo
abgA	confers no resistance to antibiotic after 7 days	Enoxacin	0.02	1	Soo
abgA	confers no resistance to antibiotic after 7 days	Erythromycin	0.02	1	Soo
abgA	confers no resistance to antibiotic after 7 days	Furaltadone	0.02	1	Soo
abgA	confers no resistance to antibiotic after 7 days	Fusidic acid	0.02	1	Soo
abgA	confers no resistance to antibiotic after 7 days	Josamycin	0.02	1	Soo
abgA	confers no resistance to antibiotic after 7 days	Lincomycin	0.02	1	Soo
abgA	confers no resistance to antibiotic after 7 days	Moxalactam	0.02	1	Soo
abgA	confers no resistance to antibiotic after 7 days	Nafcillin	0.02	1	Soo
abgA	confers no resistance to antibiotic after 7 days	Nalidixic acid	0.02	1	Soo
abgA	confers no resistance to antibiotic after 7 days	Nitrofurantoin	0.02	1	Soo
abgA	confers no resistance to antibiotic after 7 days	Ofloxacin	0.02	1	Soo
abgA	confers no resistance to antibiotic after 7 days	Oleandomycin	0.02	1	Soo
abgA	confers no resistance to antibiotic after 7 days	Ornidazole	0.02	1	Soo
abgA	confers no resistance to antibiotic after 7 days	Oxytetracycline	0.02	1	Soo
abgA	confers no resistance to antibiotic after 7 days	Penicillin G	0.02	1	Soo
abgA	confers no resistance to antibiotic after 7 days	Penimepicycline	0.02	1	Soo
abgA	confers no resistance to antibiotic after 7 days	Phenethicillin	0.02	1	Soo
abgA	confers no resistance to antibiotic after 7 days	Piperacillin	0.02	1	Soo
abgA	confers no resistance to antibiotic after 7 days	Puromycin	0.02	1	Soo
abgA	confers no resistance to antibiotic after 7 days	Rifampin	0.02	1	Soo
abgA	confers no resistance to antibiotic after 7 days	Rolitetracycline	0.02	1	Soo
abgA	confers no resistance to antibiotic after 7 days	Sisomicin	0.02	1	Soo
abgA	confers no resistance to antibiotic after 7 days	Spiramycin	0.02	1	Soo
abgA	confers no resistance to antibiotic after 7 days	Sulfachloropyridazine	0.02	1	Soo
abgA	confers no resistance to antibiotic after 7 days	Sulfadiazine	0.02	1	Soo
abgA	confers no resistance to antibiotic after 7 days	Sulfamethazine	0.02	1	Soo
abgA	confers no resistance to antibiotic after 7 days	Sulfamonomethoxine	0.02	1	Soo
abgA	confers no resistance to antibiotic after 7 days	Sulfathiazole	0.02	1	Soo
abgA	confers no resistance to antibiotic after 7 days	Sulfisoxazole	0.02	1	Soo
abgA	confers no resistance to antibiotic after 7 days	Tinidazole	0.02	1	Soo
abgA	confers no resistance to antibiotic after 7 days	Tobramycin	0.02	1	Soo
abgA	confers no resistance to antibiotic after 7 days	Trimethoprim	0.02	1	Soo
abgA	confers no resistance to antibiotic after 7 days	Tylosin	0.02	1	Soo
abgA	has	dipeptidase activity	0	1	GO
abgA	has	hydrolase activity, acting on carbon-nitrogen (but not peptide) bonds	0	1	GO
abgA	has	para-aminobenzoyl-glutamate hydrolase activity	0	1	GO
abgA	has	protein binding	0	1	GO
abgA	has	protein heterodimerization activity	0	1	GO
abgA	is involved in	folic acid catabolic process	0	1	GO
abgA	is part of	cytoplasm	0	1	GO
abgA	not upregulated by antibiotic after 30 mins	Ampicillin	0.01	1	Shaw
abgA	not upregulated by antibiotic after 30 mins	Kanamycin	0.01	1	Shaw
abgA	not upregulated by antibiotic after 30 mins	Norfloxacin	0.01	1	Shaw
abgA	not upregulated by antibiotic after 30 mins	Rifampin	0.01	1	Shaw
abgB	confers no resistance to antibiotic after 18 hours	Ampicillin	0.93	2	Liu,Tamae
abgB	confers no resistance to antibiotic after 18 hours	Chloramphenicol	0.4	1	Liu
abgB	confers no resistance to antibiotic after 18 hours	Ciprofloxacin	0.93	2	Liu,Tamae
abgB	confers no resistance to antibiotic after 18 hours	Erythromycin	0.4	1	Liu
abgB	confers no resistance to antibiotic after 18 hours	Fusidic acid	0.4	1	Liu
abgB	confers no resistance to antibiotic after 18 hours	Gentamicins	0.93	2	Liu,Tamae
abgB	confers no resistance to antibiotic after 18 hours	Metronidazole	0.93	2	Liu,Tamae
abgB	confers no resistance to antibiotic after 18 hours	Nitrofurantoin	0.4	1	Liu
abgB	confers no resistance to antibiotic after 18 hours	Rifampin	0.93	2	Liu,Tamae
abgB	confers no resistance to antibiotic after 18 hours	Streptomycin	0.4	1	Liu
abgB	confers no resistance to antibiotic after 18 hours	Sulfamethoxazole	0.93	2	Liu,Tamae
abgB	confers no resistance to antibiotic after 18 hours	Tetracycline	0.4	1	Liu
abgB	confers no resistance to antibiotic after 18 hours	Triclosan	0.4	1	Liu
abgB	confers no resistance to antibiotic after 18 hours	Vancomycin	0.93	2	Liu,Tamae
abgB	confers no resistance to antibiotic after 3 days	Amikacin	0.01	1	Girgis
abgB	confers no resistance to antibiotic after 3 days	Ampicillin	0.01	1	Girgis
abgB	confers no resistance to antibiotic after 3 days	Bleomycin	0.01	1	Girgis
abgB	confers no resistance to antibiotic after 3 days	Cefoxitin	0.01	1	Girgis
abgB	confers no resistance to antibiotic after 3 days	Doxycycline hyclate	0.01	1	Girgis
abgB	confers no resistance to antibiotic after 3 days	Erythromycin	0.01	1	Girgis
abgB	confers no resistance to antibiotic after 3 days	Fusidic acid	0.01	1	Girgis
abgB	confers no resistance to antibiotic after 3 days	Gentamicins	0.01	1	Girgis
abgB	confers no resistance to antibiotic after 3 days	Lomefloxacin	0.01	1	Girgis
abgB	confers no resistance to antibiotic after 3 days	Nalidixic acid	0.01	1	Girgis
abgB	confers no resistance to antibiotic after 3 days	Nitrofurantoin	0.01	1	Girgis
abgB	confers no resistance to antibiotic after 3 days	Piperacillin	0.01	1	Girgis
abgB	confers no resistance to antibiotic after 3 days	Streptomycin	0.01	1	Girgis
abgB	confers no resistance to antibiotic after 3 days	Sulfamonomethoxine	0.01	1	Girgis
abgB	confers no resistance to antibiotic after 3 days	Tetracycline	0.01	1	Girgis
abgB	confers no resistance to antibiotic after 3 days	Tobramycin	0.01	1	Girgis
abgB	confers no resistance to antibiotic after 3 days	Trimethoprim	0.01	1	Girgis
abgB	confers no resistance to antibiotic after 30 mins	Ampicillin	0.01	1	Shaw
abgB	confers no resistance to antibiotic after 30 mins	Kanamycin	0.01	1	Shaw
abgB	confers no resistance to antibiotic after 30 mins	Norfloxacin	0.01	1	Shaw
abgB	confers no resistance to antibiotic after 30 mins	Rifampin	0.01	1	Shaw
abgB	confers no resistance to antibiotic after 7 days	5-Nitro-2-furaldehyde semicarbazone	0.02	1	Soo
abgB	confers no resistance to antibiotic after 7 days	Apramycin	0.02	1	Soo
abgB	confers no resistance to antibiotic after 7 days	Aztreonam	0.02	1	Soo
abgB	confers no resistance to antibiotic after 7 days	Blasticidin S	0.02	1	Soo
abgB	confers no resistance to antibiotic after 7 days	Cefazolin	0.02	1	Soo
abgB	confers no resistance to antibiotic after 7 days	Cefmetazole	0.02	1	Soo
abgB	confers no resistance to antibiotic after 7 days	Cefoperazone	0.02	1	Soo
abgB	confers no resistance to antibiotic after 7 days	Cefuroxime	0.02	1	Soo
abgB	confers no resistance to antibiotic after 7 days	Cephalothin	0.02	1	Soo
abgB	confers no resistance to antibiotic after 7 days	Ciprofloxacin	0.02	1	Soo
abgB	confers no resistance to antibiotic after 7 days	Dihydrostreptomycin	0.02	1	Soo
abgB	confers no resistance to antibiotic after 7 days	Enoxacin	0.02	1	Soo
abgB	confers no resistance to antibiotic after 7 days	Erythromycin	0.02	1	Soo
abgB	confers no resistance to antibiotic after 7 days	Furaltadone	0.02	1	Soo
abgB	confers no resistance to antibiotic after 7 days	Fusidic acid	0.02	1	Soo
abgB	confers no resistance to antibiotic after 7 days	Josamycin	0.02	1	Soo
abgB	confers no resistance to antibiotic after 7 days	Lincomycin	0.02	1	Soo
abgB	confers no resistance to antibiotic after 7 days	Moxalactam	0.02	1	Soo
abgB	confers no resistance to antibiotic after 7 days	Nafcillin	0.02	1	Soo
abgB	confers no resistance to antibiotic after 7 days	Nalidixic acid	0.02	1	Soo
abgB	confers no resistance to antibiotic after 7 days	Nitrofurantoin	0.02	1	Soo
abgB	confers no resistance to antibiotic after 7 days	Ofloxacin	0.02	1	Soo
abgB	confers no resistance to antibiotic after 7 days	Oleandomycin	0.02	1	Soo
abgB	confers no resistance to antibiotic after 7 days	Ornidazole	0.02	1	Soo
abgB	confers no resistance to antibiotic after 7 days	Oxytetracycline	0.02	1	Soo
abgB	confers no resistance to antibiotic after 7 days	Penicillin G	0.02	1	Soo
abgB	confers no resistance to antibiotic after 7 days	Penimepicycline	0.02	1	Soo
abgB	confers no resistance to antibiotic after 7 days	Phenethicillin	0.02	1	Soo
abgB	confers no resistance to antibiotic after 7 days	Piperacillin	0.02	1	Soo
abgB	confers no resistance to antibiotic after 7 days	Puromycin	0.02	1	Soo
abgB	confers no resistance to antibiotic after 7 days	Rifampin	0.02	1	Soo
abgB	confers no resistance to antibiotic after 7 days	Rolitetracycline	0.02	1	Soo
abgB	confers no resistance to antibiotic after 7 days	Sisomicin	0.02	1	Soo
abgB	confers no resistance to antibiotic after 7 days	Spiramycin	0.02	1	Soo
abgB	confers no resistance to antibiotic after 7 days	Sulfachloropyridazine	0.02	1	Soo
abgB	confers no resistance to antibiotic after 7 days	Sulfadiazine	0.02	1	Soo
abgB	confers no resistance to antibiotic after 7 days	Sulfamethazine	0.02	1	Soo
abgB	confers no resistance to antibiotic after 7 days	Sulfamonomethoxine	0.02	1	Soo
abgB	confers no resistance to antibiotic after 7 days	Sulfathiazole	0.02	1	Soo
abgB	confers no resistance to antibiotic after 7 days	Sulfisoxazole	0.02	1	Soo
abgB	confers no resistance to antibiotic after 7 days	Tinidazole	0.02	1	Soo
abgB	confers no resistance to antibiotic after 7 days	Tobramycin	0.02	1	Soo
abgB	confers no resistance to antibiotic after 7 days	Trimethoprim	0.02	1	Soo
abgB	confers no resistance to antibiotic after 7 days	Tylosin	0.02	1	Soo
abgB	has	dipeptidase activity	0	1	GO
abgB	has	hydrolase activity	0	1	GO
abgB	has	para-aminobenzoyl-glutamate hydrolase activity	0	1	GO
abgB	has	protein binding	0	1	GO
abgB	has	protein heterodimerization activity	0	1	GO
abgB	is involved in	folic acid catabolic process	0	1	GO
abgB	is involved in	metabolic process	0	1	GO
abgB	is part of	cytoplasm	0	1	GO
abgB	not upregulated by antibiotic after 30 mins	Ampicillin	0.01	1	Shaw
abgB	not upregulated by antibiotic after 30 mins	Kanamycin	0.01	1	Shaw
abgB	not upregulated by antibiotic after 30 mins	Norfloxacin	0.01	1	Shaw
abgB	not upregulated by antibiotic after 30 mins	Rifampin	0.01	1	Shaw
abgR	confers no resistance to antibiotic after 15 hours	Amikacin	0.03	1	Nichols
abgR	confers no resistance to antibiotic after 15 hours	Amoxicillin	0.03	1	Nichols
abgR	confers no resistance to antibiotic after 15 hours	Ampicillin	0.03	1	Nichols
abgR	confers no resistance to antibiotic after 15 hours	Azithromycin	0.03	1	Nichols
abgR	confers no resistance to antibiotic after 15 hours	Aztreonam	0.03	1	Nichols
abgR	confers no resistance to antibiotic after 15 hours	Bacitracin	0.03	1	Nichols
abgR	confers no resistance to antibiotic after 15 hours	Bicyclomycin	0.03	1	Nichols
abgR	confers no resistance to antibiotic after 15 hours	Bleomycin	0.03	1	Nichols
abgR	confers no resistance to antibiotic after 15 hours	CHIR090	0.03	1	Nichols
abgR	confers no resistance to antibiotic after 15 hours	Carbenicillin	0.03	1	Nichols
abgR	confers no resistance to antibiotic after 15 hours	Cefoxitin	0.03	1	Nichols
abgR	confers no resistance to antibiotic after 15 hours	Cefsulodin	0.03	1	Nichols
abgR	confers no resistance to antibiotic after 15 hours	Ceftazidime	0.03	1	Nichols
abgR	confers no resistance to antibiotic after 15 hours	Cerulenin	0.03	1	Nichols
abgR	confers no resistance to antibiotic after 15 hours	Chloramphenicol	0.03	1	Nichols
abgR	confers no resistance to antibiotic after 15 hours	Ciprofloxacin	0.03	1	Nichols
abgR	confers no resistance to antibiotic after 15 hours	Clarythromycin	0.03	1	Nichols
abgR	confers no resistance to antibiotic after 15 hours	Dactinomycin	0.03	1	Nichols
abgR	confers no resistance to antibiotic after 15 hours	Doxorubicin	0.03	1	Nichols
abgR	confers no resistance to antibiotic after 15 hours	Doxycycline	0.03	1	Nichols
abgR	confers no resistance to antibiotic after 15 hours	Erythromycin	0.03	1	Nichols
abgR	confers no resistance to antibiotic after 15 hours	Fosfomycin	0.03	1	Nichols
abgR	confers no resistance to antibiotic after 15 hours	Fusidic acid	0.03	1	Nichols
abgR	confers no resistance to antibiotic after 15 hours	Gentamicins	0.03	1	Nichols
abgR	confers no resistance to antibiotic after 15 hours	Levofloxacin	0.03	1	Nichols
abgR	confers no resistance to antibiotic after 15 hours	Mecillinam	0.03	1	Nichols
abgR	confers no resistance to antibiotic after 15 hours	Minocycline	0.03	1	Nichols
abgR	confers no resistance to antibiotic after 15 hours	Mitomycin C	0.03	1	Nichols
abgR	confers no resistance to antibiotic after 15 hours	Nalidixic acid	0.03	1	Nichols
abgR	confers no resistance to antibiotic after 15 hours	Nigericin	0.03	1	Nichols
abgR	confers no resistance to antibiotic after 15 hours	Nitrofurantoin	0.03	1	Nichols
abgR	confers no resistance to antibiotic after 15 hours	Norfloxacin	0.03	1	Nichols
abgR	confers no resistance to antibiotic after 15 hours	Novobiocin	0.03	1	Nichols
abgR	confers no resistance to antibiotic after 15 hours	Oxacillin	0.03	1	Nichols
abgR	confers no resistance to antibiotic after 15 hours	Phleomycin	0.03	1	Nichols
abgR	confers no resistance to antibiotic after 15 hours	Polymyxin B	0.03	1	Nichols
abgR	confers no resistance to antibiotic after 15 hours	Puromycin	0.03	1	Nichols
abgR	confers no resistance to antibiotic after 15 hours	Radicicol	0.03	1	Nichols
abgR	confers no resistance to antibiotic after 15 hours	Rifampin	0.03	1	Nichols
abgR	confers no resistance to antibiotic after 15 hours	Spectinomycin	0.03	1	Nichols
abgR	confers no resistance to antibiotic after 15 hours	Spiramycin	0.03	1	Nichols
abgR	confers no resistance to antibiotic after 15 hours	Streptonigrin	0.03	1	Nichols
abgR	confers no resistance to antibiotic after 15 hours	Sulfamethizole	0.03	1	Nichols
abgR	confers no resistance to antibiotic after 15 hours	Sulfamonomethoxine	0.03	1	Nichols
abgR	confers no resistance to antibiotic after 15 hours	Tetracycline	0.03	1	Nichols
abgR	confers no resistance to antibiotic after 15 hours	Thiolactomycin	0.03	1	Nichols
abgR	confers no resistance to antibiotic after 15 hours	Tobramycin	0.03	1	Nichols
abgR	confers no resistance to antibiotic after 15 hours	Triclosan	0.03	1	Nichols
abgR	confers no resistance to antibiotic after 15 hours	Trimethoprim	0.03	1	Nichols
abgR	confers no resistance to antibiotic after 15 hours	Tunicamycin	0.03	1	Nichols
abgR	confers no resistance to antibiotic after 15 hours	Vancomycin	0.03	1	Nichols
abgR	confers no resistance to antibiotic after 18 hours	Ampicillin	0.93	2	Liu,Tamae
abgR	confers no resistance to antibiotic after 18 hours	Chloramphenicol	0.4	1	Liu
abgR	confers no resistance to antibiotic after 18 hours	Ciprofloxacin	0.93	2	Liu,Tamae
abgR	confers no resistance to antibiotic after 18 hours	Erythromycin	0.4	1	Liu
abgR	confers no resistance to antibiotic after 18 hours	Fusidic acid	0.4	1	Liu
abgR	confers no resistance to antibiotic after 18 hours	Gentamicins	0.93	2	Liu,Tamae
abgR	confers no resistance to antibiotic after 18 hours	Metronidazole	0.93	2	Liu,Tamae
abgR	confers no resistance to antibiotic after 18 hours	Nitrofurantoin	0.4	1	Liu
abgR	confers no resistance to antibiotic after 18 hours	Rifampin	0.93	2	Liu,Tamae
abgR	confers no resistance to antibiotic after 18 hours	Streptomycin	0.4	1	Liu
abgR	confers no resistance to antibiotic after 18 hours	Sulfamethoxazole	0.93	2	Liu,Tamae
abgR	confers no resistance to antibiotic after 18 hours	Tetracycline	0.4	1	Liu
abgR	confers no resistance to antibiotic after 18 hours	Triclosan	0.4	1	Liu
abgR	confers no resistance to antibiotic after 18 hours	Vancomycin	0.93	2	Liu,Tamae
abgR	confers no resistance to antibiotic after 3 days	Amikacin	0.01	1	Girgis
abgR	confers no resistance to antibiotic after 3 days	Ampicillin	0.01	1	Girgis
abgR	confers no resistance to antibiotic after 3 days	Bleomycin	0.01	1	Girgis
abgR	confers no resistance to antibiotic after 3 days	Cefoxitin	0.01	1	Girgis
abgR	confers no resistance to antibiotic after 3 days	Doxycycline hyclate	0.01	1	Girgis
abgR	confers no resistance to antibiotic after 3 days	Erythromycin	0.01	1	Girgis
abgR	confers no resistance to antibiotic after 3 days	Fusidic acid	0.01	1	Girgis
abgR	confers no resistance to antibiotic after 3 days	Gentamicins	0.01	1	Girgis
abgR	confers no resistance to antibiotic after 3 days	Lomefloxacin	0.01	1	Girgis
abgR	confers no resistance to antibiotic after 3 days	Nalidixic acid	0.01	1	Girgis
abgR	confers no resistance to antibiotic after 3 days	Nitrofurantoin	0.01	1	Girgis
abgR	confers no resistance to antibiotic after 3 days	Piperacillin	0.01	1	Girgis
abgR	confers no resistance to antibiotic after 3 days	Streptomycin	0.01	1	Girgis
abgR	confers no resistance to antibiotic after 3 days	Sulfamonomethoxine	0.01	1	Girgis
abgR	confers no resistance to antibiotic after 3 days	Tetracycline	0.01	1	Girgis
abgR	confers no resistance to antibiotic after 3 days	Tobramycin	0.01	1	Girgis
abgR	confers no resistance to antibiotic after 3 days	Trimethoprim	0.01	1	Girgis
abgR	confers no resistance to antibiotic after 30 mins	Ampicillin	0.01	1	Shaw
abgR	confers no resistance to antibiotic after 30 mins	Kanamycin	0.01	1	Shaw
abgR	confers no resistance to antibiotic after 30 mins	Norfloxacin	0.01	1	Shaw
abgR	confers no resistance to antibiotic after 30 mins	Rifampin	0.01	1	Shaw
abgR	confers no resistance to antibiotic after 7 days	5-Nitro-2-furaldehyde semicarbazone	0.02	1	Soo
abgR	confers no resistance to antibiotic after 7 days	Apramycin	0.02	1	Soo
abgR	confers no resistance to antibiotic after 7 days	Aztreonam	0.02	1	Soo
abgR	confers no resistance to antibiotic after 7 days	Blasticidin S	0.02	1	Soo
abgR	confers no resistance to antibiotic after 7 days	Cefazolin	0.02	1	Soo
abgR	confers no resistance to antibiotic after 7 days	Cefmetazole	0.02	1	Soo
abgR	confers no resistance to antibiotic after 7 days	Cefoperazone	0.02	1	Soo
abgR	confers no resistance to antibiotic after 7 days	Cefuroxime	0.02	1	Soo
abgR	confers no resistance to antibiotic after 7 days	Cephalothin	0.02	1	Soo
abgR	confers no resistance to antibiotic after 7 days	Ciprofloxacin	0.02	1	Soo
abgR	confers no resistance to antibiotic after 7 days	Dihydrostreptomycin	0.02	1	Soo
abgR	confers no resistance to antibiotic after 7 days	Enoxacin	0.02	1	Soo
abgR	confers no resistance to antibiotic after 7 days	Erythromycin	0.02	1	Soo
abgR	confers no resistance to antibiotic after 7 days	Furaltadone	0.02	1	Soo
abgR	confers no resistance to antibiotic after 7 days	Fusidic acid	0.02	1	Soo
abgR	confers no resistance to antibiotic after 7 days	Josamycin	0.02	1	Soo
abgR	confers no resistance to antibiotic after 7 days	Lincomycin	0.02	1	Soo
abgR	confers no resistance to antibiotic after 7 days	Moxalactam	0.02	1	Soo
abgR	confers no resistance to antibiotic after 7 days	Nafcillin	0.02	1	Soo
abgR	confers no resistance to antibiotic after 7 days	Nalidixic acid	0.02	1	Soo
abgR	confers no resistance to antibiotic after 7 days	Nitrofurantoin	0.02	1	Soo
abgR	confers no resistance to antibiotic after 7 days	Ofloxacin	0.02	1	Soo
abgR	confers no resistance to antibiotic after 7 days	Oleandomycin	0.02	1	Soo
abgR	confers no resistance to antibiotic after 7 days	Ornidazole	0.02	1	Soo
abgR	confers no resistance to antibiotic after 7 days	Oxytetracycline	0.02	1	Soo
abgR	confers no resistance to antibiotic after 7 days	Penicillin G	0.02	1	Soo
abgR	confers no resistance to antibiotic after 7 days	Penimepicycline	0.02	1	Soo
abgR	confers no resistance to antibiotic after 7 days	Phenethicillin	0.02	1	Soo
abgR	confers no resistance to antibiotic after 7 days	Piperacillin	0.02	1	Soo
abgR	confers no resistance to antibiotic after 7 days	Puromycin	0.02	1	Soo
abgR	confers no resistance to antibiotic after 7 days	Rifampin	0.02	1	Soo
abgR	confers no resistance to antibiotic after 7 days	Rolitetracycline	0.02	1	Soo
abgR	confers no resistance to antibiotic after 7 days	Sisomicin	0.02	1	Soo
abgR	confers no resistance to antibiotic after 7 days	Spiramycin	0.02	1	Soo
abgR	confers no resistance to antibiotic after 7 days	Sulfachloropyridazine	0.02	1	Soo
abgR	confers no resistance to antibiotic after 7 days	Sulfadiazine	0.02	1	Soo
abgR	confers no resistance to antibiotic after 7 days	Sulfamethazine	0.02	1	Soo
abgR	confers no resistance to antibiotic after 7 days	Sulfamonomethoxine	0.02	1	Soo
abgR	confers no resistance to antibiotic after 7 days	Sulfathiazole	0.02	1	Soo
abgR	confers no resistance to antibiotic after 7 days	Sulfisoxazole	0.02	1	Soo
abgR	confers no resistance to antibiotic after 7 days	Tinidazole	0.02	1	Soo
abgR	confers no resistance to antibiotic after 7 days	Tobramycin	0.02	1	Soo
abgR	confers no resistance to antibiotic after 7 days	Trimethoprim	0.02	1	Soo
abgR	confers no resistance to antibiotic after 7 days	Tylosin	0.02	1	Soo
abgR	has	DNA binding transcription factor activity	0	1	GO
abgR	is involved in	transcription, DNA-templated	0	1	GO
abgR	not upregulated by antibiotic after 30 mins	Ampicillin	0.01	1	Shaw
abgR	not upregulated by antibiotic after 30 mins	Kanamycin	0.01	1	Shaw
abgR	not upregulated by antibiotic after 30 mins	Norfloxacin	0.01	1	Shaw
abgR	not upregulated by antibiotic after 30 mins	Rifampin	0.01	1	Shaw
abgT	confers no resistance to antibiotic after 15 hours	Amikacin	0.03	1	Nichols
abgT	confers no resistance to antibiotic after 15 hours	Amoxicillin	0.03	1	Nichols
abgT	confers no resistance to antibiotic after 15 hours	Ampicillin	0.03	1	Nichols
abgT	confers no resistance to antibiotic after 15 hours	Azithromycin	0.03	1	Nichols
abgT	confers no resistance to antibiotic after 15 hours	Aztreonam	0.03	1	Nichols
abgT	confers no resistance to antibiotic after 15 hours	Bacitracin	0.03	1	Nichols
abgT	confers no resistance to antibiotic after 15 hours	Bicyclomycin	0.03	1	Nichols
abgT	confers no resistance to antibiotic after 15 hours	Bleomycin	0.03	1	Nichols
abgT	confers no resistance to antibiotic after 15 hours	CHIR090	0.03	1	Nichols
abgT	confers no resistance to antibiotic after 15 hours	Carbenicillin	0.03	1	Nichols
abgT	confers no resistance to antibiotic after 15 hours	Cefoxitin	0.03	1	Nichols
abgT	confers no resistance to antibiotic after 15 hours	Cefsulodin	0.03	1	Nichols
abgT	confers no resistance to antibiotic after 15 hours	Ceftazidime	0.03	1	Nichols
abgT	confers no resistance to antibiotic after 15 hours	Cerulenin	0.03	1	Nichols
abgT	confers no resistance to antibiotic after 15 hours	Chloramphenicol	0.03	1	Nichols
abgT	confers no resistance to antibiotic after 15 hours	Ciprofloxacin	0.03	1	Nichols
abgT	confers no resistance to antibiotic after 15 hours	Clarythromycin	0.03	1	Nichols
abgT	confers no resistance to antibiotic after 15 hours	Dactinomycin	0.03	1	Nichols
abgT	confers no resistance to antibiotic after 15 hours	Doxorubicin	0.03	1	Nichols
abgT	confers no resistance to antibiotic after 15 hours	Doxycycline	0.03	1	Nichols
abgT	confers no resistance to antibiotic after 15 hours	Erythromycin	0.03	1	Nichols
abgT	confers no resistance to antibiotic after 15 hours	Fosfomycin	0.03	1	Nichols
abgT	confers no resistance to antibiotic after 15 hours	Fusidic acid	0.03	1	Nichols
abgT	confers no resistance to antibiotic after 15 hours	Gentamicins	0.03	1	Nichols
abgT	confers no resistance to antibiotic after 15 hours	Levofloxacin	0.03	1	Nichols
abgT	confers no resistance to antibiotic after 15 hours	Mecillinam	0.03	1	Nichols
abgT	confers no resistance to antibiotic after 15 hours	Minocycline	0.03	1	Nichols
abgT	confers no resistance to antibiotic after 15 hours	Mitomycin C	0.03	1	Nichols
abgT	confers no resistance to antibiotic after 15 hours	Nalidixic acid	0.03	1	Nichols
abgT	confers no resistance to antibiotic after 15 hours	Nigericin	0.03	1	Nichols
abgT	confers no resistance to antibiotic after 15 hours	Nitrofurantoin	0.03	1	Nichols
abgT	confers no resistance to antibiotic after 15 hours	Norfloxacin	0.03	1	Nichols
abgT	confers no resistance to antibiotic after 15 hours	Novobiocin	0.03	1	Nichols
abgT	confers no resistance to antibiotic after 15 hours	Oxacillin	0.03	1	Nichols
abgT	confers no resistance to antibiotic after 15 hours	Phleomycin	0.03	1	Nichols
abgT	confers no resistance to antibiotic after 15 hours	Polymyxin B	0.03	1	Nichols
abgT	confers no resistance to antibiotic after 15 hours	Puromycin	0.03	1	Nichols
abgT	confers no resistance to antibiotic after 15 hours	Radicicol	0.03	1	Nichols
abgT	confers no resistance to antibiotic after 15 hours	Rifampin	0.03	1	Nichols
abgT	confers no resistance to antibiotic after 15 hours	Spectinomycin	0.03	1	Nichols
abgT	confers no resistance to antibiotic after 15 hours	Spiramycin	0.03	1	Nichols
abgT	confers no resistance to antibiotic after 15 hours	Streptonigrin	0.03	1	Nichols
abgT	confers no resistance to antibiotic after 15 hours	Sulfamethizole	0.03	1	Nichols
abgT	confers no resistance to antibiotic after 15 hours	Sulfamonomethoxine	0.03	1	Nichols
abgT	confers no resistance to antibiotic after 15 hours	Tetracycline	0.03	1	Nichols
abgT	confers no resistance to antibiotic after 15 hours	Thiolactomycin	0.03	1	Nichols
abgT	confers no resistance to antibiotic after 15 hours	Tobramycin	0.03	1	Nichols
abgT	confers no resistance to antibiotic after 15 hours	Triclosan	0.03	1	Nichols
abgT	confers no resistance to antibiotic after 15 hours	Trimethoprim	0.03	1	Nichols
abgT	confers no resistance to antibiotic after 15 hours	Tunicamycin	0.03	1	Nichols
abgT	confers no resistance to antibiotic after 15 hours	Vancomycin	0.03	1	Nichols
abgT	confers no resistance to antibiotic after 18 hours	Ampicillin	0.93	2	Liu,Tamae
abgT	confers no resistance to antibiotic after 18 hours	Chloramphenicol	0.4	1	Liu
abgT	confers no resistance to antibiotic after 18 hours	Ciprofloxacin	0.93	2	Liu,Tamae
abgT	confers no resistance to antibiotic after 18 hours	Erythromycin	0.4	1	Liu
abgT	confers no resistance to antibiotic after 18 hours	Fusidic acid	0.4	1	Liu
abgT	confers no resistance to antibiotic after 18 hours	Gentamicins	0.93	2	Liu,Tamae
abgT	confers no resistance to antibiotic after 18 hours	Metronidazole	0.93	2	Liu,Tamae
abgT	confers no resistance to antibiotic after 18 hours	Nitrofurantoin	0.4	1	Liu
abgT	confers no resistance to antibiotic after 18 hours	Rifampin	0.93	2	Liu,Tamae
abgT	confers no resistance to antibiotic after 18 hours	Streptomycin	0.4	1	Liu
abgT	confers no resistance to antibiotic after 18 hours	Sulfamethoxazole	0.93	2	Liu,Tamae
abgT	confers no resistance to antibiotic after 18 hours	Tetracycline	0.4	1	Liu
abgT	confers no resistance to antibiotic after 18 hours	Triclosan	0.4	1	Liu
abgT	confers no resistance to antibiotic after 18 hours	Vancomycin	0.93	2	Liu,Tamae
abgT	confers no resistance to antibiotic after 3 days	Amikacin	0.01	1	Girgis
abgT	confers no resistance to antibiotic after 3 days	Ampicillin	0.01	1	Girgis
abgT	confers no resistance to antibiotic after 3 days	Bleomycin	0.01	1	Girgis
abgT	confers no resistance to antibiotic after 3 days	Cefoxitin	0.01	1	Girgis
abgT	confers no resistance to antibiotic after 3 days	Doxycycline hyclate	0.01	1	Girgis
abgT	confers no resistance to antibiotic after 3 days	Erythromycin	0.01	1	Girgis
abgT	confers no resistance to antibiotic after 3 days	Fusidic acid	0.01	1	Girgis
abgT	confers no resistance to antibiotic after 3 days	Gentamicins	0.01	1	Girgis
abgT	confers no resistance to antibiotic after 3 days	Lomefloxacin	0.01	1	Girgis
abgT	confers no resistance to antibiotic after 3 days	Nalidixic acid	0.01	1	Girgis
abgT	confers no resistance to antibiotic after 3 days	Nitrofurantoin	0.01	1	Girgis
abgT	confers no resistance to antibiotic after 3 days	Piperacillin	0.01	1	Girgis
abgT	confers no resistance to antibiotic after 3 days	Streptomycin	0.01	1	Girgis
abgT	confers no resistance to antibiotic after 3 days	Sulfamonomethoxine	0.01	1	Girgis
abgT	confers no resistance to antibiotic after 3 days	Tetracycline	0.01	1	Girgis
abgT	confers no resistance to antibiotic after 3 days	Tobramycin	0.01	1	Girgis
abgT	confers no resistance to antibiotic after 3 days	Trimethoprim	0.01	1	Girgis
abgT	confers no resistance to antibiotic after 30 mins	Ampicillin	0.01	1	Shaw
abgT	confers no resistance to antibiotic after 30 mins	Kanamycin	0.01	1	Shaw
abgT	confers no resistance to antibiotic after 30 mins	Norfloxacin	0.01	1	Shaw
abgT	confers no resistance to antibiotic after 30 mins	Rifampin	0.01	1	Shaw
abgT	confers no resistance to antibiotic after 7 days	5-Nitro-2-furaldehyde semicarbazone	0.02	1	Soo
abgT	confers no resistance to antibiotic after 7 days	Apramycin	0.02	1	Soo
abgT	confers no resistance to antibiotic after 7 days	Aztreonam	0.02	1	Soo
abgT	confers no resistance to antibiotic after 7 days	Blasticidin S	0.02	1	Soo
abgT	confers no resistance to antibiotic after 7 days	Cefazolin	0.02	1	Soo
abgT	confers no resistance to antibiotic after 7 days	Cefmetazole	0.02	1	Soo
abgT	confers no resistance to antibiotic after 7 days	Cefoperazone	0.02	1	Soo
abgT	confers no resistance to antibiotic after 7 days	Cefuroxime	0.02	1	Soo
abgT	confers no resistance to antibiotic after 7 days	Cephalothin	0.02	1	Soo
abgT	confers no resistance to antibiotic after 7 days	Ciprofloxacin	0.02	1	Soo
abgT	confers no resistance to antibiotic after 7 days	Dihydrostreptomycin	0.02	1	Soo
abgT	confers no resistance to antibiotic after 7 days	Enoxacin	0.02	1	Soo
abgT	confers no resistance to antibiotic after 7 days	Erythromycin	0.02	1	Soo
abgT	confers no resistance to antibiotic after 7 days	Furaltadone	0.02	1	Soo
abgT	confers no resistance to antibiotic after 7 days	Fusidic acid	0.02	1	Soo
abgT	confers no resistance to antibiotic after 7 days	Josamycin	0.02	1	Soo
abgT	confers no resistance to antibiotic after 7 days	Lincomycin	0.02	1	Soo
abgT	confers no resistance to antibiotic after 7 days	Moxalactam	0.02	1	Soo
abgT	confers no resistance to antibiotic after 7 days	Nafcillin	0.02	1	Soo
abgT	confers no resistance to antibiotic after 7 days	Nalidixic acid	0.02	1	Soo
abgT	confers no resistance to antibiotic after 7 days	Nitrofurantoin	0.02	1	Soo
abgT	confers no resistance to antibiotic after 7 days	Ofloxacin	0.02	1	Soo
abgT	confers no resistance to antibiotic after 7 days	Oleandomycin	0.02	1	Soo
abgT	confers no resistance to antibiotic after 7 days	Ornidazole	0.02	1	Soo
abgT	confers no resistance to antibiotic after 7 days	Oxytetracycline	0.02	1	Soo
abgT	confers no resistance to antibiotic after 7 days	Penicillin G	0.02	1	Soo
abgT	confers no resistance to antibiotic after 7 days	Penimepicycline	0.02	1	Soo
abgT	confers no resistance to antibiotic after 7 days	Phenethicillin	0.02	1	Soo
abgT	confers no resistance to antibiotic after 7 days	Piperacillin	0.02	1	Soo
abgT	confers no resistance to antibiotic after 7 days	Puromycin	0.02	1	Soo
abgT	confers no resistance to antibiotic after 7 days	Rifampin	0.02	1	Soo
abgT	confers no resistance to antibiotic after 7 days	Rolitetracycline	0.02	1	Soo
abgT	confers no resistance to antibiotic after 7 days	Sisomicin	0.02	1	Soo
abgT	confers no resistance to antibiotic after 7 days	Spiramycin	0.02	1	Soo
abgT	confers no resistance to antibiotic after 7 days	Sulfachloropyridazine	0.02	1	Soo
abgT	confers no resistance to antibiotic after 7 days	Sulfadiazine	0.02	1	Soo
abgT	confers no resistance to antibiotic after 7 days	Sulfamethazine	0.02	1	Soo
abgT	confers no resistance to antibiotic after 7 days	Sulfamonomethoxine	0.02	1	Soo
abgT	confers no resistance to antibiotic after 7 days	Sulfathiazole	0.02	1	Soo
abgT	confers no resistance to antibiotic after 7 days	Sulfisoxazole	0.02	1	Soo
abgT	confers no resistance to antibiotic after 7 days	Tinidazole	0.02	1	Soo
abgT	confers no resistance to antibiotic after 7 days	Tobramycin	0.02	1	Soo
abgT	confers no resistance to antibiotic after 7 days	Trimethoprim	0.02	1	Soo
abgT	confers no resistance to antibiotic after 7 days	Tylosin	0.02	1	Soo
abgT	has	secondary active p-aminobenzoyl-glutamate transmembrane transporter activity	0	1	GO
abgT	has	secondary active transmembrane transporter activity	0	1	GO
abgT	is involved in	p-aminobenzoyl-glutamate transport	0	1	GO
abgT	is part of	integral component of membrane	0	1	GO
abgT	is part of	plasma membrane	0	1	GO
abgT	not upregulated by antibiotic after 30 mins	Ampicillin	0.01	1	Shaw
abgT	not upregulated by antibiotic after 30 mins	Kanamycin	0.01	1	Shaw
abgT	not upregulated by antibiotic after 30 mins	Norfloxacin	0.01	1	Shaw
abgT	not upregulated by antibiotic after 30 mins	Rifampin	0.01	1	Shaw
abpA	has	protein binding	0	1	GO
abpA	is involved in	defense response to virus	0	1	GO
abpB	has	protein binding	0	1	GO
abpB	is involved in	defense response to virus	0	1	GO
abpB	is involved in	response to ionizing radiation	0	1	GO
abrB	confers no resistance to antibiotic after 15 hours	Amikacin	0.03	1	Nichols
abrB	confers no resistance to antibiotic after 15 hours	Amoxicillin	0.03	1	Nichols
abrB	confers no resistance to antibiotic after 15 hours	Ampicillin	0.03	1	Nichols
abrB	confers no resistance to antibiotic after 15 hours	Azithromycin	0.03	1	Nichols
abrB	confers no resistance to antibiotic after 15 hours	Aztreonam	0.03	1	Nichols
abrB	confers no resistance to antibiotic after 15 hours	Bacitracin	0.03	1	Nichols
abrB	confers no resistance to antibiotic after 15 hours	Bicyclomycin	0.03	1	Nichols
abrB	confers no resistance to antibiotic after 15 hours	Bleomycin	0.03	1	Nichols
abrB	confers no resistance to antibiotic after 15 hours	CHIR090	0.03	1	Nichols
abrB	confers no resistance to antibiotic after 15 hours	Carbenicillin	0.03	1	Nichols
abrB	confers no resistance to antibiotic after 15 hours	Cefoxitin	0.03	1	Nichols
abrB	confers no resistance to antibiotic after 15 hours	Cefsulodin	0.03	1	Nichols
abrB	confers no resistance to antibiotic after 15 hours	Ceftazidime	0.03	1	Nichols
abrB	confers no resistance to antibiotic after 15 hours	Cerulenin	0.03	1	Nichols
abrB	confers no resistance to antibiotic after 15 hours	Chloramphenicol	0.03	1	Nichols
abrB	confers no resistance to antibiotic after 15 hours	Ciprofloxacin	0.03	1	Nichols
abrB	confers no resistance to antibiotic after 15 hours	Clarythromycin	0.03	1	Nichols
abrB	confers no resistance to antibiotic after 15 hours	Dactinomycin	0.03	1	Nichols
abrB	confers no resistance to antibiotic after 15 hours	Doxorubicin	0.03	1	Nichols
abrB	confers no resistance to antibiotic after 15 hours	Doxycycline	0.03	1	Nichols
abrB	confers no resistance to antibiotic after 15 hours	Erythromycin	0.03	1	Nichols
abrB	confers no resistance to antibiotic after 15 hours	Fosfomycin	0.03	1	Nichols
abrB	confers no resistance to antibiotic after 15 hours	Fusidic acid	0.03	1	Nichols
abrB	confers no resistance to antibiotic after 15 hours	Gentamicins	0.03	1	Nichols
abrB	confers no resistance to antibiotic after 15 hours	Levofloxacin	0.03	1	Nichols
abrB	confers no resistance to antibiotic after 15 hours	Mecillinam	0.03	1	Nichols
abrB	confers no resistance to antibiotic after 15 hours	Minocycline	0.03	1	Nichols
abrB	confers no resistance to antibiotic after 15 hours	Mitomycin C	0.03	1	Nichols
abrB	confers no resistance to antibiotic after 15 hours	Nalidixic acid	0.03	1	Nichols
abrB	confers no resistance to antibiotic after 15 hours	Nigericin	0.03	1	Nichols
abrB	confers no resistance to antibiotic after 15 hours	Nitrofurantoin	0.03	1	Nichols
abrB	confers no resistance to antibiotic after 15 hours	Norfloxacin	0.03	1	Nichols
abrB	confers no resistance to antibiotic after 15 hours	Novobiocin	0.03	1	Nichols
abrB	confers no resistance to antibiotic after 15 hours	Oxacillin	0.03	1	Nichols
abrB	confers no resistance to antibiotic after 15 hours	Phleomycin	0.03	1	Nichols
abrB	confers no resistance to antibiotic after 15 hours	Polymyxin B	0.03	1	Nichols
abrB	confers no resistance to antibiotic after 15 hours	Puromycin	0.03	1	Nichols
abrB	confers no resistance to antibiotic after 15 hours	Radicicol	0.03	1	Nichols
abrB	confers no resistance to antibiotic after 15 hours	Rifampin	0.03	1	Nichols
abrB	confers no resistance to antibiotic after 15 hours	Spectinomycin	0.03	1	Nichols
abrB	confers no resistance to antibiotic after 15 hours	Spiramycin	0.03	1	Nichols
abrB	confers no resistance to antibiotic after 15 hours	Streptonigrin	0.03	1	Nichols
abrB	confers no resistance to antibiotic after 15 hours	Sulfamethizole	0.03	1	Nichols
abrB	confers no resistance to antibiotic after 15 hours	Sulfamonomethoxine	0.03	1	Nichols
abrB	confers no resistance to antibiotic after 15 hours	Tetracycline	0.03	1	Nichols
abrB	confers no resistance to antibiotic after 15 hours	Thiolactomycin	0.03	1	Nichols
abrB	confers no resistance to antibiotic after 15 hours	Tobramycin	0.03	1	Nichols
abrB	confers no resistance to antibiotic after 15 hours	Triclosan	0.03	1	Nichols
abrB	confers no resistance to antibiotic after 15 hours	Trimethoprim	0.03	1	Nichols
abrB	confers no resistance to antibiotic after 15 hours	Tunicamycin	0.03	1	Nichols
abrB	confers no resistance to antibiotic after 15 hours	Vancomycin	0.03	1	Nichols
abrB	confers no resistance to antibiotic after 18 hours	Ampicillin	0.93	2	Liu,Tamae
abrB	confers no resistance to antibiotic after 18 hours	Chloramphenicol	0.4	1	Liu
abrB	confers no resistance to antibiotic after 18 hours	Ciprofloxacin	0.93	2	Liu,Tamae
abrB	confers no resistance to antibiotic after 18 hours	Erythromycin	0.4	1	Liu
abrB	confers no resistance to antibiotic after 18 hours	Fusidic acid	0.4	1	Liu
abrB	confers no resistance to antibiotic after 18 hours	Gentamicins	0.93	2	Liu,Tamae
abrB	confers no resistance to antibiotic after 18 hours	Metronidazole	0.93	2	Liu,Tamae
abrB	confers no resistance to antibiotic after 18 hours	Nitrofurantoin	0.4	1	Liu
abrB	confers no resistance to antibiotic after 18 hours	Rifampin	0.93	2	Liu,Tamae
abrB	confers no resistance to antibiotic after 18 hours	Streptomycin	0.4	1	Liu
abrB	confers no resistance to antibiotic after 18 hours	Sulfamethoxazole	0.93	2	Liu,Tamae
abrB	confers no resistance to antibiotic after 18 hours	Tetracycline	0.4	1	Liu
abrB	confers no resistance to antibiotic after 18 hours	Triclosan	0.4	1	Liu
abrB	confers no resistance to antibiotic after 18 hours	Vancomycin	0.93	2	Liu,Tamae
abrB	confers no resistance to antibiotic after 3 days	Amikacin	0.01	1	Girgis
abrB	confers no resistance to antibiotic after 3 days	Ampicillin	0.01	1	Girgis
abrB	confers no resistance to antibiotic after 3 days	Bleomycin	0.01	1	Girgis
abrB	confers no resistance to antibiotic after 3 days	Cefoxitin	0.01	1	Girgis
abrB	confers no resistance to antibiotic after 3 days	Doxycycline hyclate	0.01	1	Girgis
abrB	confers no resistance to antibiotic after 3 days	Erythromycin	0.01	1	Girgis
abrB	confers no resistance to antibiotic after 3 days	Fusidic acid	0.01	1	Girgis
abrB	confers no resistance to antibiotic after 3 days	Gentamicins	0.01	1	Girgis
abrB	confers no resistance to antibiotic after 3 days	Lomefloxacin	0.01	1	Girgis
abrB	confers no resistance to antibiotic after 3 days	Nalidixic acid	0.01	1	Girgis
abrB	confers no resistance to antibiotic after 3 days	Nitrofurantoin	0.01	1	Girgis
abrB	confers no resistance to antibiotic after 3 days	Piperacillin	0.01	1	Girgis
abrB	confers no resistance to antibiotic after 3 days	Streptomycin	0.01	1	Girgis
abrB	confers no resistance to antibiotic after 3 days	Sulfamonomethoxine	0.01	1	Girgis
abrB	confers no resistance to antibiotic after 3 days	Tetracycline	0.01	1	Girgis
abrB	confers no resistance to antibiotic after 3 days	Tobramycin	0.01	1	Girgis
abrB	confers no resistance to antibiotic after 3 days	Trimethoprim	0.01	1	Girgis
abrB	confers no resistance to antibiotic after 30 mins	Ampicillin	0.01	1	Shaw
abrB	confers no resistance to antibiotic after 30 mins	Kanamycin	0.01	1	Shaw
abrB	confers no resistance to antibiotic after 30 mins	Norfloxacin	0.01	1	Shaw
abrB	confers no resistance to antibiotic after 30 mins	Rifampin	0.01	1	Shaw
abrB	confers no resistance to antibiotic after 7 days	5-Nitro-2-furaldehyde semicarbazone	0.02	1	Soo
abrB	confers no resistance to antibiotic after 7 days	Apramycin	0.02	1	Soo
abrB	confers no resistance to antibiotic after 7 days	Aztreonam	0.02	1	Soo
abrB	confers no resistance to antibiotic after 7 days	Blasticidin S	0.02	1	Soo
abrB	confers no resistance to antibiotic after 7 days	Cefazolin	0.02	1	Soo
abrB	confers no resistance to antibiotic after 7 days	Cefmetazole	0.02	1	Soo
abrB	confers no resistance to antibiotic after 7 days	Cefoperazone	0.02	1	Soo
abrB	confers no resistance to antibiotic after 7 days	Cefuroxime	0.02	1	Soo
abrB	confers no resistance to antibiotic after 7 days	Cephalothin	0.02	1	Soo
abrB	confers no resistance to antibiotic after 7 days	Ciprofloxacin	0.02	1	Soo
abrB	confers no resistance to antibiotic after 7 days	Dihydrostreptomycin	0.02	1	Soo
abrB	confers no resistance to antibiotic after 7 days	Enoxacin	0.02	1	Soo
abrB	confers no resistance to antibiotic after 7 days	Erythromycin	0.02	1	Soo
abrB	confers no resistance to antibiotic after 7 days	Furaltadone	0.02	1	Soo
abrB	confers no resistance to antibiotic after 7 days	Fusidic acid	0.02	1	Soo
abrB	confers no resistance to antibiotic after 7 days	Josamycin	0.02	1	Soo
abrB	confers no resistance to antibiotic after 7 days	Lincomycin	0.02	1	Soo
abrB	confers no resistance to antibiotic after 7 days	Moxalactam	0.02	1	Soo
abrB	confers no resistance to antibiotic after 7 days	Nafcillin	0.02	1	Soo
abrB	confers no resistance to antibiotic after 7 days	Nalidixic acid	0.02	1	Soo
abrB	confers no resistance to antibiotic after 7 days	Nitrofurantoin	0.02	1	Soo
abrB	confers no resistance to antibiotic after 7 days	Ofloxacin	0.02	1	Soo
abrB	confers no resistance to antibiotic after 7 days	Oleandomycin	0.02	1	Soo
abrB	confers no resistance to antibiotic after 7 days	Ornidazole	0.02	1	Soo
abrB	confers no resistance to antibiotic after 7 days	Oxytetracycline	0.02	1	Soo
abrB	confers no resistance to antibiotic after 7 days	Penicillin G	0.02	1	Soo
abrB	confers no resistance to antibiotic after 7 days	Penimepicycline	0.02	1	Soo
abrB	confers no resistance to antibiotic after 7 days	Phenethicillin	0.02	1	Soo
abrB	confers no resistance to antibiotic after 7 days	Piperacillin	0.02	1	Soo
abrB	confers no resistance to antibiotic after 7 days	Puromycin	0.02	1	Soo
abrB	confers no resistance to antibiotic after 7 days	Rifampin	0.02	1	Soo
abrB	confers no resistance to antibiotic after 7 days	Rolitetracycline	0.02	1	Soo
abrB	confers no resistance to antibiotic after 7 days	Sisomicin	0.02	1	Soo
abrB	confers no resistance to antibiotic after 7 days	Spiramycin	0.02	1	Soo
abrB	confers no resistance to antibiotic after 7 days	Sulfachloropyridazine	0.02	1	Soo
abrB	confers no resistance to antibiotic after 7 days	Sulfadiazine	0.02	1	Soo
abrB	confers no resistance to antibiotic after 7 days	Sulfamethazine	0.02	1	Soo
abrB	confers no resistance to antibiotic after 7 days	Sulfamonomethoxine	0.02	1	Soo
abrB	confers no resistance to antibiotic after 7 days	Sulfathiazole	0.02	1	Soo
abrB	confers no resistance to antibiotic after 7 days	Sulfisoxazole	0.02	1	Soo
abrB	confers no resistance to antibiotic after 7 days	Tinidazole	0.02	1	Soo
abrB	confers no resistance to antibiotic after 7 days	Tobramycin	0.02	1	Soo
abrB	confers no resistance to antibiotic after 7 days	Trimethoprim	0.02	1	Soo
abrB	confers no resistance to antibiotic after 7 days	Tylosin	0.02	1	Soo
abrB	is part of	plasma membrane	0	1	GO
abrB	not upregulated by antibiotic after 30 mins	Ampicillin	0.01	1	Shaw
abrB	not upregulated by antibiotic after 30 mins	Kanamycin	0.01	1	Shaw
abrB	not upregulated by antibiotic after 30 mins	Norfloxacin	0.01	1	Shaw
abrB	not upregulated by antibiotic after 30 mins	Rifampin	0.01	1	Shaw
accA	confers no resistance to antibiotic after 3 days	Amikacin	0.01	1	Girgis
accA	confers no resistance to antibiotic after 3 days	Ampicillin	0.01	1	Girgis
accA	confers no resistance to antibiotic after 3 days	Bleomycin	0.01	1	Girgis
accA	confers no resistance to antibiotic after 3 days	Cefoxitin	0.01	1	Girgis
accA	confers no resistance to antibiotic after 3 days	Doxycycline hyclate	0.01	1	Girgis
accA	confers no resistance to antibiotic after 3 days	Erythromycin	0.01	1	Girgis
accA	confers no resistance to antibiotic after 3 days	Fusidic acid	0.01	1	Girgis
accA	confers no resistance to antibiotic after 3 days	Gentamicins	0.01	1	Girgis
accA	confers no resistance to antibiotic after 3 days	Lomefloxacin	0.01	1	Girgis
accA	confers no resistance to antibiotic after 3 days	Nalidixic acid	0.01	1	Girgis
accA	confers no resistance to antibiotic after 3 days	Nitrofurantoin	0.01	1	Girgis
accA	confers no resistance to antibiotic after 3 days	Piperacillin	0.01	1	Girgis
accA	confers no resistance to antibiotic after 3 days	Streptomycin	0.01	1	Girgis
accA	confers no resistance to antibiotic after 3 days	Sulfamonomethoxine	0.01	1	Girgis
accA	confers no resistance to antibiotic after 3 days	Tetracycline	0.01	1	Girgis
accA	confers no resistance to antibiotic after 3 days	Tobramycin	0.01	1	Girgis
accA	confers no resistance to antibiotic after 3 days	Trimethoprim	0.01	1	Girgis
accA	confers no resistance to antibiotic after 7 days	5-Nitro-2-furaldehyde semicarbazone	0.02	1	Soo
accA	confers no resistance to antibiotic after 7 days	Apramycin	0.02	1	Soo
accA	confers no resistance to antibiotic after 7 days	Aztreonam	0.02	1	Soo
accA	confers no resistance to antibiotic after 7 days	Blasticidin S	0.02	1	Soo
accA	confers no resistance to antibiotic after 7 days	Cefazolin	0.02	1	Soo
accA	confers no resistance to antibiotic after 7 days	Cefmetazole	0.02	1	Soo
accA	confers no resistance to antibiotic after 7 days	Cefoperazone	0.02	1	Soo
accA	confers no resistance to antibiotic after 7 days	Cefuroxime	0.02	1	Soo
accA	confers no resistance to antibiotic after 7 days	Cephalothin	0.02	1	Soo
accA	confers no resistance to antibiotic after 7 days	Ciprofloxacin	0.02	1	Soo
accA	confers no resistance to antibiotic after 7 days	Dihydrostreptomycin	0.02	1	Soo
accA	confers no resistance to antibiotic after 7 days	Enoxacin	0.02	1	Soo
accA	confers no resistance to antibiotic after 7 days	Erythromycin	0.02	1	Soo
accA	confers no resistance to antibiotic after 7 days	Furaltadone	0.02	1	Soo
accA	confers no resistance to antibiotic after 7 days	Fusidic acid	0.02	1	Soo
accA	confers no resistance to antibiotic after 7 days	Josamycin	0.02	1	Soo
accA	confers no resistance to antibiotic after 7 days	Lincomycin	0.02	1	Soo
accA	confers no resistance to antibiotic after 7 days	Moxalactam	0.02	1	Soo
accA	confers no resistance to antibiotic after 7 days	Nafcillin	0.02	1	Soo
accA	confers no resistance to antibiotic after 7 days	Nalidixic acid	0.02	1	Soo
accA	confers no resistance to antibiotic after 7 days	Nitrofurantoin	0.02	1	Soo
accA	confers no resistance to antibiotic after 7 days	Ofloxacin	0.02	1	Soo
accA	confers no resistance to antibiotic after 7 days	Oleandomycin	0.02	1	Soo
accA	confers no resistance to antibiotic after 7 days	Ornidazole	0.02	1	Soo
accA	confers no resistance to antibiotic after 7 days	Oxytetracycline	0.02	1	Soo
accA	confers no resistance to antibiotic after 7 days	Penicillin G	0.02	1	Soo
accA	confers no resistance to antibiotic after 7 days	Penimepicycline	0.02	1	Soo
accA	confers no resistance to antibiotic after 7 days	Phenethicillin	0.02	1	Soo
accA	confers no resistance to antibiotic after 7 days	Piperacillin	0.02	1	Soo
accA	confers no resistance to antibiotic after 7 days	Puromycin	0.02	1	Soo
accA	confers no resistance to antibiotic after 7 days	Rifampin	0.02	1	Soo
accA	confers no resistance to antibiotic after 7 days	Rolitetracycline	0.02	1	Soo
accA	confers no resistance to antibiotic after 7 days	Sisomicin	0.02	1	Soo
accA	confers no resistance to antibiotic after 7 days	Spiramycin	0.02	1	Soo
accA	confers no resistance to antibiotic after 7 days	Sulfachloropyridazine	0.02	1	Soo
accA	confers no resistance to antibiotic after 7 days	Sulfadiazine	0.02	1	Soo
accA	confers no resistance to antibiotic after 7 days	Sulfamethazine	0.02	1	Soo
accA	confers no resistance to antibiotic after 7 days	Sulfamonomethoxine	0.02	1	Soo
accA	confers no resistance to antibiotic after 7 days	Sulfathiazole	0.02	1	Soo
accA	confers no resistance to antibiotic after 7 days	Sulfisoxazole	0.02	1	Soo
accA	confers no resistance to antibiotic after 7 days	Tinidazole	0.02	1	Soo
accA	confers no resistance to antibiotic after 7 days	Tobramycin	0.02	1	Soo
accA	confers no resistance to antibiotic after 7 days	Trimethoprim	0.02	1	Soo
accA	confers no resistance to antibiotic after 7 days	Tylosin	0.02	1	Soo
accA	has	identical protein binding	0	1	GO
accA	has	protein binding	0	1	GO
accA	is involved in	fatty acid biosynthetic process	0	1	GO
accA	is involved in	long-chain fatty acid biosynthetic process	0	1	GO
accA	is part of	acetate CoA-transferase complex	0	1	GO
accA	is part of	cytoplasm	0	1	GO
accA	is part of	cytosol	0	1	GO
accB	confers no resistance to antibiotic after 3 days	Amikacin	0.01	1	Girgis
accB	confers no resistance to antibiotic after 3 days	Ampicillin	0.01	1	Girgis
accB	confers no resistance to antibiotic after 3 days	Bleomycin	0.01	1	Girgis
accB	confers no resistance to antibiotic after 3 days	Cefoxitin	0.01	1	Girgis
accB	confers no resistance to antibiotic after 3 days	Doxycycline hyclate	0.01	1	Girgis
accB	confers no resistance to antibiotic after 3 days	Erythromycin	0.01	1	Girgis
accB	confers no resistance to antibiotic after 3 days	Fusidic acid	0.01	1	Girgis
accB	confers no resistance to antibiotic after 3 days	Gentamicins	0.01	1	Girgis
accB	confers no resistance to antibiotic after 3 days	Lomefloxacin	0.01	1	Girgis
accB	confers no resistance to antibiotic after 3 days	Nalidixic acid	0.01	1	Girgis
accB	confers no resistance to antibiotic after 3 days	Nitrofurantoin	0.01	1	Girgis
accB	confers no resistance to antibiotic after 3 days	Piperacillin	0.01	1	Girgis
accB	confers no resistance to antibiotic after 3 days	Streptomycin	0.01	1	Girgis
accB	confers no resistance to antibiotic after 3 days	Sulfamonomethoxine	0.01	1	Girgis
accB	confers no resistance to antibiotic after 3 days	Tetracycline	0.01	1	Girgis
accB	confers no resistance to antibiotic after 3 days	Tobramycin	0.01	1	Girgis
accB	confers no resistance to antibiotic after 3 days	Trimethoprim	0.01	1	Girgis
accB	confers no resistance to antibiotic after 7 days	5-Nitro-2-furaldehyde semicarbazone	0.02	1	Soo
accB	confers no resistance to antibiotic after 7 days	Apramycin	0.02	1	Soo
accB	confers no resistance to antibiotic after 7 days	Aztreonam	0.02	1	Soo
accB	confers no resistance to antibiotic after 7 days	Blasticidin S	0.02	1	Soo
accB	confers no resistance to antibiotic after 7 days	Cefazolin	0.02	1	Soo
accB	confers no resistance to antibiotic after 7 days	Cefmetazole	0.02	1	Soo
accB	confers no resistance to antibiotic after 7 days	Cefoperazone	0.02	1	Soo
accB	confers no resistance to antibiotic after 7 days	Cefuroxime	0.02	1	Soo
accB	confers no resistance to antibiotic after 7 days	Cephalothin	0.02	1	Soo
accB	confers no resistance to antibiotic after 7 days	Ciprofloxacin	0.02	1	Soo
accB	confers no resistance to antibiotic after 7 days	Dihydrostreptomycin	0.02	1	Soo
accB	confers no resistance to antibiotic after 7 days	Enoxacin	0.02	1	Soo
accB	confers no resistance to antibiotic after 7 days	Erythromycin	0.02	1	Soo
accB	confers no resistance to antibiotic after 7 days	Furaltadone	0.02	1	Soo
accB	confers no resistance to antibiotic after 7 days	Fusidic acid	0.02	1	Soo
accB	confers no resistance to antibiotic after 7 days	Josamycin	0.02	1	Soo
accB	confers no resistance to antibiotic after 7 days	Lincomycin	0.02	1	Soo
accB	confers no resistance to antibiotic after 7 days	Moxalactam	0.02	1	Soo
accB	confers no resistance to antibiotic after 7 days	Nafcillin	0.02	1	Soo
accB	confers no resistance to antibiotic after 7 days	Nalidixic acid	0.02	1	Soo
accB	confers no resistance to antibiotic after 7 days	Nitrofurantoin	0.02	1	Soo
accB	confers no resistance to antibiotic after 7 days	Ofloxacin	0.02	1	Soo
accB	confers no resistance to antibiotic after 7 days	Oleandomycin	0.02	1	Soo
accB	confers no resistance to antibiotic after 7 days	Ornidazole	0.02	1	Soo
accB	confers no resistance to antibiotic after 7 days	Oxytetracycline	0.02	1	Soo
accB	confers no resistance to antibiotic after 7 days	Penicillin G	0.02	1	Soo
accB	confers no resistance to antibiotic after 7 days	Penimepicycline	0.02	1	Soo
accB	confers no resistance to antibiotic after 7 days	Phenethicillin	0.02	1	Soo
accB	confers no resistance to antibiotic after 7 days	Piperacillin	0.02	1	Soo
accB	confers no resistance to antibiotic after 7 days	Puromycin	0.02	1	Soo
accB	confers no resistance to antibiotic after 7 days	Rifampin	0.02	1	Soo
accB	confers no resistance to antibiotic after 7 days	Rolitetracycline	0.02	1	Soo
accB	confers no resistance to antibiotic after 7 days	Sisomicin	0.02	1	Soo
accB	confers no resistance to antibiotic after 7 days	Spiramycin	0.02	1	Soo
accB	confers no resistance to antibiotic after 7 days	Sulfachloropyridazine	0.02	1	Soo
accB	confers no resistance to antibiotic after 7 days	Sulfadiazine	0.02	1	Soo
accB	confers no resistance to antibiotic after 7 days	Sulfamethazine	0.02	1	Soo
accB	confers no resistance to antibiotic after 7 days	Sulfamonomethoxine	0.02	1	Soo
accB	confers no resistance to antibiotic after 7 days	Sulfathiazole	0.02	1	Soo
accB	confers no resistance to antibiotic after 7 days	Sulfisoxazole	0.02	1	Soo
accB	confers no resistance to antibiotic after 7 days	Tinidazole	0.02	1	Soo
accB	confers no resistance to antibiotic after 7 days	Tobramycin	0.02	1	Soo
accB	confers no resistance to antibiotic after 7 days	Trimethoprim	0.02	1	Soo
accB	confers no resistance to antibiotic after 7 days	Tylosin	0.02	1	Soo
accB	has	acetyl-CoA carboxylase activity	0	1	GO
accB	has	protein binding	0	1	GO
accB	is involved in	fatty acid biosynthetic process	0	1	GO
accB	is part of	cytoplasm	0	1	GO
accB	is part of	cytosol	0	1	GO
accC	confers no resistance to antibiotic after 3 days	Amikacin	0.01	1	Girgis
accC	confers no resistance to antibiotic after 3 days	Ampicillin	0.01	1	Girgis
accC	confers no resistance to antibiotic after 3 days	Bleomycin	0.01	1	Girgis
accC	confers no resistance to antibiotic after 3 days	Cefoxitin	0.01	1	Girgis
accC	confers no resistance to antibiotic after 3 days	Doxycycline hyclate	0.01	1	Girgis
accC	confers no resistance to antibiotic after 3 days	Erythromycin	0.01	1	Girgis
accC	confers no resistance to antibiotic after 3 days	Fusidic acid	0.01	1	Girgis
accC	confers no resistance to antibiotic after 3 days	Gentamicins	0.01	1	Girgis
accC	confers no resistance to antibiotic after 3 days	Lomefloxacin	0.01	1	Girgis
accC	confers no resistance to antibiotic after 3 days	Nalidixic acid	0.01	1	Girgis
accC	confers no resistance to antibiotic after 3 days	Nitrofurantoin	0.01	1	Girgis
accC	confers no resistance to antibiotic after 3 days	Piperacillin	0.01	1	Girgis
accC	confers no resistance to antibiotic after 3 days	Streptomycin	0.01	1	Girgis
accC	confers no resistance to antibiotic after 3 days	Sulfamonomethoxine	0.01	1	Girgis
accC	confers no resistance to antibiotic after 3 days	Tetracycline	0.01	1	Girgis
accC	confers no resistance to antibiotic after 3 days	Tobramycin	0.01	1	Girgis
accC	confers no resistance to antibiotic after 3 days	Trimethoprim	0.01	1	Girgis
accC	confers no resistance to antibiotic after 30 mins	Ampicillin	0.01	1	Shaw
accC	confers no resistance to antibiotic after 30 mins	Kanamycin	0.01	1	Shaw
accC	confers no resistance to antibiotic after 30 mins	Norfloxacin	0.01	1	Shaw
accC	confers no resistance to antibiotic after 30 mins	Rifampin	0.01	1	Shaw
accC	confers no resistance to antibiotic after 7 days	5-Nitro-2-furaldehyde semicarbazone	0.02	1	Soo
accC	confers no resistance to antibiotic after 7 days	Apramycin	0.02	1	Soo
accC	confers no resistance to antibiotic after 7 days	Aztreonam	0.02	1	Soo
accC	confers no resistance to antibiotic after 7 days	Blasticidin S	0.02	1	Soo
accC	confers no resistance to antibiotic after 7 days	Cefazolin	0.02	1	Soo
accC	confers no resistance to antibiotic after 7 days	Cefmetazole	0.02	1	Soo
accC	confers no resistance to antibiotic after 7 days	Cefoperazone	0.02	1	Soo
accC	confers no resistance to antibiotic after 7 days	Cefuroxime	0.02	1	Soo
accC	confers no resistance to antibiotic after 7 days	Cephalothin	0.02	1	Soo
accC	confers no resistance to antibiotic after 7 days	Ciprofloxacin	0.02	1	Soo
accC	confers no resistance to antibiotic after 7 days	Dihydrostreptomycin	0.02	1	Soo
accC	confers no resistance to antibiotic after 7 days	Enoxacin	0.02	1	Soo
accC	confers no resistance to antibiotic after 7 days	Erythromycin	0.02	1	Soo
accC	confers no resistance to antibiotic after 7 days	Furaltadone	0.02	1	Soo
accC	confers no resistance to antibiotic after 7 days	Fusidic acid	0.02	1	Soo
accC	confers no resistance to antibiotic after 7 days	Josamycin	0.02	1	Soo
accC	confers no resistance to antibiotic after 7 days	Lincomycin	0.02	1	Soo
accC	confers no resistance to antibiotic after 7 days	Moxalactam	0.02	1	Soo
accC	confers no resistance to antibiotic after 7 days	Nafcillin	0.02	1	Soo
accC	confers no resistance to antibiotic after 7 days	Nalidixic acid	0.02	1	Soo
accC	confers no resistance to antibiotic after 7 days	Nitrofurantoin	0.02	1	Soo
accC	confers no resistance to antibiotic after 7 days	Ofloxacin	0.02	1	Soo
accC	confers no resistance to antibiotic after 7 days	Oleandomycin	0.02	1	Soo
accC	confers no resistance to antibiotic after 7 days	Ornidazole	0.02	1	Soo
accC	confers no resistance to antibiotic after 7 days	Oxytetracycline	0.02	1	Soo
accC	confers no resistance to antibiotic after 7 days	Penicillin G	0.02	1	Soo
accC	confers no resistance to antibiotic after 7 days	Penimepicycline	0.02	1	Soo
accC	confers no resistance to antibiotic after 7 days	Phenethicillin	0.02	1	Soo
accC	confers no resistance to antibiotic after 7 days	Piperacillin	0.02	1	Soo
accC	confers no resistance to antibiotic after 7 days	Puromycin	0.02	1	Soo
accC	confers no resistance to antibiotic after 7 days	Rifampin	0.02	1	Soo
accC	confers no resistance to antibiotic after 7 days	Rolitetracycline	0.02	1	Soo
accC	confers no resistance to antibiotic after 7 days	Sisomicin	0.02	1	Soo
accC	confers no resistance to antibiotic after 7 days	Spiramycin	0.02	1	Soo
accC	confers no resistance to antibiotic after 7 days	Sulfachloropyridazine	0.02	1	Soo
accC	confers no resistance to antibiotic after 7 days	Sulfadiazine	0.02	1	Soo
accC	confers no resistance to antibiotic after 7 days	Sulfamethazine	0.02	1	Soo
accC	confers no resistance to antibiotic after 7 days	Sulfamonomethoxine	0.02	1	Soo
accC	confers no resistance to antibiotic after 7 days	Sulfathiazole	0.02	1	Soo
accC	confers no resistance to antibiotic after 7 days	Sulfisoxazole	0.02	1	Soo
accC	confers no resistance to antibiotic after 7 days	Tinidazole	0.02	1	Soo
accC	confers no resistance to antibiotic after 7 days	Tobramycin	0.02	1	Soo
accC	confers no resistance to antibiotic after 7 days	Trimethoprim	0.02	1	Soo
accC	confers no resistance to antibiotic after 7 days	Tylosin	0.02	1	Soo
accC	has	biotin carboxylase activity	0	1	GO
accC	has	protein binding	0	1	GO
accC	is involved in	fatty acid biosynthetic process	0	1	GO
accC	is involved in	negative regulation of fatty acid biosynthetic process	0	1	GO
accC	is part of	cytoplasm	0	1	GO
accC	is part of	cytosol	0	1	GO
accC	not upregulated by antibiotic after 30 mins	Ampicillin	0.01	1	Shaw
accC	not upregulated by antibiotic after 30 mins	Kanamycin	0.01	1	Shaw
accC	not upregulated by antibiotic after 30 mins	Norfloxacin	0.01	1	Shaw
accC	not upregulated by antibiotic after 30 mins	Rifampin	0.01	1	Shaw
accD	confers no resistance to antibiotic after 18 hours	Ampicillin	0.93	2	Liu,Tamae
accD	confers no resistance to antibiotic after 18 hours	Chloramphenicol	0.4	1	Liu
accD	confers no resistance to antibiotic after 18 hours	Ciprofloxacin	0.93	2	Liu,Tamae
accD	confers no resistance to antibiotic after 18 hours	Erythromycin	0.4	1	Liu
accD	confers no resistance to antibiotic after 18 hours	Fusidic acid	0.4	1	Liu
accD	confers no resistance to antibiotic after 18 hours	Gentamicins	0.93	2	Liu,Tamae
accD	confers no resistance to antibiotic after 18 hours	Metronidazole	0.93	2	Liu,Tamae
accD	confers no resistance to antibiotic after 18 hours	Nitrofurantoin	0.4	1	Liu
accD	confers no resistance to antibiotic after 18 hours	Rifampin	0.93	2	Liu,Tamae
accD	confers no resistance to antibiotic after 18 hours	Streptomycin	0.4	1	Liu
accD	confers no resistance to antibiotic after 18 hours	Sulfamethoxazole	0.93	2	Liu,Tamae
accD	confers no resistance to antibiotic after 18 hours	Tetracycline	0.4	1	Liu
accD	confers no resistance to antibiotic after 18 hours	Triclosan	0.4	1	Liu
accD	confers no resistance to antibiotic after 18 hours	Vancomycin	0.93	2	Liu,Tamae
accD	confers no resistance to antibiotic after 3 days	Amikacin	0.01	1	Girgis
accD	confers no resistance to antibiotic after 3 days	Ampicillin	0.01	1	Girgis
accD	confers no resistance to antibiotic after 3 days	Bleomycin	0.01	1	Girgis
accD	confers no resistance to antibiotic after 3 days	Cefoxitin	0.01	1	Girgis
accD	confers no resistance to antibiotic after 3 days	Doxycycline hyclate	0.01	1	Girgis
accD	confers no resistance to antibiotic after 3 days	Erythromycin	0.01	1	Girgis
accD	confers no resistance to antibiotic after 3 days	Fusidic acid	0.01	1	Girgis
accD	confers no resistance to antibiotic after 3 days	Gentamicins	0.01	1	Girgis
accD	confers no resistance to antibiotic after 3 days	Lomefloxacin	0.01	1	Girgis
accD	confers no resistance to antibiotic after 3 days	Nalidixic acid	0.01	1	Girgis
accD	confers no resistance to antibiotic after 3 days	Nitrofurantoin	0.01	1	Girgis
accD	confers no resistance to antibiotic after 3 days	Piperacillin	0.01	1	Girgis
accD	confers no resistance to antibiotic after 3 days	Streptomycin	0.01	1	Girgis
accD	confers no resistance to antibiotic after 3 days	Sulfamonomethoxine	0.01	1	Girgis
accD	confers no resistance to antibiotic after 3 days	Tetracycline	0.01	1	Girgis
accD	confers no resistance to antibiotic after 3 days	Tobramycin	0.01	1	Girgis
accD	confers no resistance to antibiotic after 3 days	Trimethoprim	0.01	1	Girgis
accD	confers no resistance to antibiotic after 30 mins	Ampicillin	0.01	1	Shaw
accD	confers no resistance to antibiotic after 30 mins	Kanamycin	0.01	1	Shaw
accD	confers no resistance to antibiotic after 30 mins	Norfloxacin	0.01	1	Shaw
accD	confers no resistance to antibiotic after 30 mins	Rifampin	0.01	1	Shaw
accD	confers no resistance to antibiotic after 7 days	5-Nitro-2-furaldehyde semicarbazone	0.02	1	Soo
accD	confers no resistance to antibiotic after 7 days	Apramycin	0.02	1	Soo
accD	confers no resistance to antibiotic after 7 days	Aztreonam	0.02	1	Soo
accD	confers no resistance to antibiotic after 7 days	Blasticidin S	0.02	1	Soo
accD	confers no resistance to antibiotic after 7 days	Cefazolin	0.02	1	Soo
accD	confers no resistance to antibiotic after 7 days	Cefmetazole	0.02	1	Soo
accD	confers no resistance to antibiotic after 7 days	Cefoperazone	0.02	1	Soo
accD	confers no resistance to antibiotic after 7 days	Cefuroxime	0.02	1	Soo
accD	confers no resistance to antibiotic after 7 days	Cephalothin	0.02	1	Soo
accD	confers no resistance to antibiotic after 7 days	Ciprofloxacin	0.02	1	Soo
accD	confers no resistance to antibiotic after 7 days	Dihydrostreptomycin	0.02	1	Soo
accD	confers no resistance to antibiotic after 7 days	Enoxacin	0.02	1	Soo
accD	confers no resistance to antibiotic after 7 days	Erythromycin	0.02	1	Soo
accD	confers no resistance to antibiotic after 7 days	Furaltadone	0.02	1	Soo
accD	confers no resistance to antibiotic after 7 days	Fusidic acid	0.02	1	Soo
accD	confers no resistance to antibiotic after 7 days	Josamycin	0.02	1	Soo
accD	confers no resistance to antibiotic after 7 days	Lincomycin	0.02	1	Soo
accD	confers no resistance to antibiotic after 7 days	Moxalactam	0.02	1	Soo
accD	confers no resistance to antibiotic after 7 days	Nafcillin	0.02	1	Soo
accD	confers no resistance to antibiotic after 7 days	Nalidixic acid	0.02	1	Soo
accD	confers no resistance to antibiotic after 7 days	Nitrofurantoin	0.02	1	Soo
accD	confers no resistance to antibiotic after 7 days	Ofloxacin	0.02	1	Soo
accD	confers no resistance to antibiotic after 7 days	Oleandomycin	0.02	1	Soo
accD	confers no resistance to antibiotic after 7 days	Ornidazole	0.02	1	Soo
accD	confers no resistance to antibiotic after 7 days	Oxytetracycline	0.02	1	Soo
accD	confers no resistance to antibiotic after 7 days	Penicillin G	0.02	1	Soo
accD	confers no resistance to antibiotic after 7 days	Penimepicycline	0.02	1	Soo
accD	confers no resistance to antibiotic after 7 days	Phenethicillin	0.02	1	Soo
accD	confers no resistance to antibiotic after 7 days	Piperacillin	0.02	1	Soo
accD	confers no resistance to antibiotic after 7 days	Puromycin	0.02	1	Soo
accD	confers no resistance to antibiotic after 7 days	Rifampin	0.02	1	Soo
accD	confers no resistance to antibiotic after 7 days	Rolitetracycline	0.02	1	Soo
accD	confers no resistance to antibiotic after 7 days	Sisomicin	0.02	1	Soo
accD	confers no resistance to antibiotic after 7 days	Spiramycin	0.02	1	Soo
accD	confers no resistance to antibiotic after 7 days	Sulfachloropyridazine	0.02	1	Soo
accD	confers no resistance to antibiotic after 7 days	Sulfadiazine	0.02	1	Soo
accD	confers no resistance to antibiotic after 7 days	Sulfamethazine	0.02	1	Soo
accD	confers no resistance to antibiotic after 7 days	Sulfamonomethoxine	0.02	1	Soo
accD	confers no resistance to antibiotic after 7 days	Sulfathiazole	0.02	1	Soo
accD	confers no resistance to antibiotic after 7 days	Sulfisoxazole	0.02	1	Soo
accD	confers no resistance to antibiotic after 7 days	Tinidazole	0.02	1	Soo
accD	confers no resistance to antibiotic after 7 days	Tobramycin	0.02	1	Soo
accD	confers no resistance to antibiotic after 7 days	Trimethoprim	0.02	1	Soo
accD	confers no resistance to antibiotic after 7 days	Tylosin	0.02	1	Soo
accD	has	DNA binding	0	1	GO
accD	has	acetyl-CoA carboxylase activity	0	1	GO
accD	has	mRNA binding	0	1	GO
accD	has	protein binding	0	1	GO
accD	has	zinc ion binding	0	1	GO
accD	is involved in	fatty acid biosynthetic process	0	1	GO
accD	is involved in	long-chain fatty acid biosynthetic process	0	1	GO
accD	is involved in	negative regulation of translation	0	1	GO
accD	is part of	acetate CoA-transferase complex	0	1	GO
accD	is part of	cytosol	0	1	GO
accD	not upregulated by antibiotic after 30 mins	Ampicillin	0.01	1	Shaw
accD	not upregulated by antibiotic after 30 mins	Kanamycin	0.01	1	Shaw
accD	not upregulated by antibiotic after 30 mins	Norfloxacin	0.01	1	Shaw
accD	not upregulated by antibiotic after 30 mins	Rifampin	0.01	1	Shaw
aceA	confers no resistance to antibiotic after 15 hours	Amikacin	0.03	1	Nichols
aceA	confers no resistance to antibiotic after 15 hours	Amoxicillin	0.03	1	Nichols
aceA	confers no resistance to antibiotic after 15 hours	Ampicillin	0.03	1	Nichols
aceA	confers no resistance to antibiotic after 15 hours	Azithromycin	0.03	1	Nichols
aceA	confers no resistance to antibiotic after 15 hours	Aztreonam	0.03	1	Nichols
aceA	confers no resistance to antibiotic after 15 hours	Bacitracin	0.03	1	Nichols
aceA	confers no resistance to antibiotic after 15 hours	Bicyclomycin	0.03	1	Nichols
aceA	confers no resistance to antibiotic after 15 hours	Bleomycin	0.03	1	Nichols
aceA	confers no resistance to antibiotic after 15 hours	CHIR090	0.03	1	Nichols
aceA	confers no resistance to antibiotic after 15 hours	Carbenicillin	0.03	1	Nichols
aceA	confers no resistance to antibiotic after 15 hours	Cefoxitin	0.03	1	Nichols
aceA	confers no resistance to antibiotic after 15 hours	Cefsulodin	0.03	1	Nichols
aceA	confers no resistance to antibiotic after 15 hours	Ceftazidime	0.03	1	Nichols
aceA	confers no resistance to antibiotic after 15 hours	Cerulenin	0.03	1	Nichols
aceA	confers no resistance to antibiotic after 15 hours	Chloramphenicol	0.03	1	Nichols
aceA	confers no resistance to antibiotic after 15 hours	Ciprofloxacin	0.03	1	Nichols
aceA	confers no resistance to antibiotic after 15 hours	Clarythromycin	0.03	1	Nichols
aceA	confers no resistance to antibiotic after 15 hours	Dactinomycin	0.03	1	Nichols
aceA	confers no resistance to antibiotic after 15 hours	Doxorubicin	0.03	1	Nichols
aceA	confers no resistance to antibiotic after 15 hours	Doxycycline	0.03	1	Nichols
aceA	confers no resistance to antibiotic after 15 hours	Erythromycin	0.03	1	Nichols
aceA	confers no resistance to antibiotic after 15 hours	Fosfomycin	0.03	1	Nichols
aceA	confers no resistance to antibiotic after 15 hours	Fusidic acid	0.03	1	Nichols
aceA	confers no resistance to antibiotic after 15 hours	Gentamicins	0.03	1	Nichols
aceA	confers no resistance to antibiotic after 15 hours	Levofloxacin	0.03	1	Nichols
aceA	confers no resistance to antibiotic after 15 hours	Mecillinam	0.03	1	Nichols
aceA	confers no resistance to antibiotic after 15 hours	Minocycline	0.03	1	Nichols
aceA	confers no resistance to antibiotic after 15 hours	Mitomycin C	0.03	1	Nichols
aceA	confers no resistance to antibiotic after 15 hours	Nalidixic acid	0.03	1	Nichols
aceA	confers no resistance to antibiotic after 15 hours	Nigericin	0.03	1	Nichols
aceA	confers no resistance to antibiotic after 15 hours	Nitrofurantoin	0.03	1	Nichols
aceA	confers no resistance to antibiotic after 15 hours	Norfloxacin	0.03	1	Nichols
aceA	confers no resistance to antibiotic after 15 hours	Novobiocin	0.03	1	Nichols
aceA	confers no resistance to antibiotic after 15 hours	Oxacillin	0.03	1	Nichols
aceA	confers no resistance to antibiotic after 15 hours	Phleomycin	0.03	1	Nichols
aceA	confers no resistance to antibiotic after 15 hours	Polymyxin B	0.03	1	Nichols
aceA	confers no resistance to antibiotic after 15 hours	Puromycin	0.03	1	Nichols
aceA	confers no resistance to antibiotic after 15 hours	Radicicol	0.03	1	Nichols
aceA	confers no resistance to antibiotic after 15 hours	Rifampin	0.03	1	Nichols
aceA	confers no resistance to antibiotic after 15 hours	Spectinomycin	0.03	1	Nichols
aceA	confers no resistance to antibiotic after 15 hours	Spiramycin	0.03	1	Nichols
aceA	confers no resistance to antibiotic after 15 hours	Streptonigrin	0.03	1	Nichols
aceA	confers no resistance to antibiotic after 15 hours	Sulfamethizole	0.03	1	Nichols
aceA	confers no resistance to antibiotic after 15 hours	Sulfamonomethoxine	0.03	1	Nichols
aceA	confers no resistance to antibiotic after 15 hours	Tetracycline	0.03	1	Nichols
aceA	confers no resistance to antibiotic after 15 hours	Thiolactomycin	0.03	1	Nichols
aceA	confers no resistance to antibiotic after 15 hours	Tobramycin	0.03	1	Nichols
aceA	confers no resistance to antibiotic after 15 hours	Triclosan	0.03	1	Nichols
aceA	confers no resistance to antibiotic after 15 hours	Trimethoprim	0.03	1	Nichols
aceA	confers no resistance to antibiotic after 15 hours	Tunicamycin	0.03	1	Nichols
aceA	confers no resistance to antibiotic after 15 hours	Vancomycin	0.03	1	Nichols
aceA	confers no resistance to antibiotic after 18 hours	Ampicillin	0.93	2	Liu,Tamae
aceA	confers no resistance to antibiotic after 18 hours	Chloramphenicol	0.4	1	Liu
aceA	confers no resistance to antibiotic after 18 hours	Ciprofloxacin	0.93	2	Liu,Tamae
aceA	confers no resistance to antibiotic after 18 hours	Erythromycin	0.4	1	Liu
aceA	confers no resistance to antibiotic after 18 hours	Fusidic acid	0.4	1	Liu
aceA	confers no resistance to antibiotic after 18 hours	Gentamicins	0.93	2	Liu,Tamae
aceA	confers no resistance to antibiotic after 18 hours	Metronidazole	0.93	2	Liu,Tamae
aceA	confers no resistance to antibiotic after 18 hours	Nitrofurantoin	0.4	1	Liu
aceA	confers no resistance to antibiotic after 18 hours	Rifampin	0.93	2	Liu,Tamae
aceA	confers no resistance to antibiotic after 18 hours	Streptomycin	0.4	1	Liu
aceA	confers no resistance to antibiotic after 18 hours	Sulfamethoxazole	0.93	2	Liu,Tamae
aceA	confers no resistance to antibiotic after 18 hours	Tetracycline	0.4	1	Liu
aceA	confers no resistance to antibiotic after 18 hours	Triclosan	0.4	1	Liu
aceA	confers no resistance to antibiotic after 18 hours	Vancomycin	0.93	2	Liu,Tamae
aceA	confers no resistance to antibiotic after 3 days	Amikacin	0.01	1	Girgis
aceA	confers no resistance to antibiotic after 3 days	Ampicillin	0.01	1	Girgis
aceA	confers no resistance to antibiotic after 3 days	Bleomycin	0.01	1	Girgis
aceA	confers no resistance to antibiotic after 3 days	Cefoxitin	0.01	1	Girgis
aceA	confers no resistance to antibiotic after 3 days	Doxycycline hyclate	0.01	1	Girgis
aceA	confers no resistance to antibiotic after 3 days	Erythromycin	0.01	1	Girgis
aceA	confers no resistance to antibiotic after 3 days	Fusidic acid	0.01	1	Girgis
aceA	confers no resistance to antibiotic after 3 days	Gentamicins	0.01	1	Girgis
aceA	confers no resistance to antibiotic after 3 days	Lomefloxacin	0.01	1	Girgis
aceA	confers no resistance to antibiotic after 3 days	Nalidixic acid	0.01	1	Girgis
aceA	confers no resistance to antibiotic after 3 days	Nitrofurantoin	0.01	1	Girgis
aceA	confers no resistance to antibiotic after 3 days	Piperacillin	0.01	1	Girgis
aceA	confers no resistance to antibiotic after 3 days	Streptomycin	0.01	1	Girgis
aceA	confers no resistance to antibiotic after 3 days	Sulfamonomethoxine	0.01	1	Girgis
aceA	confers no resistance to antibiotic after 3 days	Tetracycline	0.01	1	Girgis
aceA	confers no resistance to antibiotic after 3 days	Tobramycin	0.01	1	Girgis
aceA	confers no resistance to antibiotic after 3 days	Trimethoprim	0.01	1	Girgis
aceA	confers no resistance to antibiotic after 30 mins	Ampicillin	0.01	1	Shaw
aceA	confers no resistance to antibiotic after 30 mins	Kanamycin	0.01	1	Shaw
aceA	confers no resistance to antibiotic after 30 mins	Norfloxacin	0.01	1	Shaw
aceA	confers no resistance to antibiotic after 30 mins	Rifampin	0.01	1	Shaw
aceA	confers no resistance to antibiotic after 7 days	5-Nitro-2-furaldehyde semicarbazone	0.02	1	Soo
aceA	confers no resistance to antibiotic after 7 days	Apramycin	0.02	1	Soo
aceA	confers no resistance to antibiotic after 7 days	Aztreonam	0.02	1	Soo
aceA	confers no resistance to antibiotic after 7 days	Blasticidin S	0.02	1	Soo
aceA	confers no resistance to antibiotic after 7 days	Cefazolin	0.02	1	Soo
aceA	confers no resistance to antibiotic after 7 days	Cefmetazole	0.02	1	Soo
aceA	confers no resistance to antibiotic after 7 days	Cefoperazone	0.02	1	Soo
aceA	confers no resistance to antibiotic after 7 days	Cefuroxime	0.02	1	Soo
aceA	confers no resistance to antibiotic after 7 days	Cephalothin	0.02	1	Soo
aceA	confers no resistance to antibiotic after 7 days	Ciprofloxacin	0.02	1	Soo
aceA	confers no resistance to antibiotic after 7 days	Dihydrostreptomycin	0.02	1	Soo
aceA	confers no resistance to antibiotic after 7 days	Enoxacin	0.02	1	Soo
aceA	confers no resistance to antibiotic after 7 days	Erythromycin	0.02	1	Soo
aceA	confers no resistance to antibiotic after 7 days	Furaltadone	0.02	1	Soo
aceA	confers no resistance to antibiotic after 7 days	Fusidic acid	0.02	1	Soo
aceA	confers no resistance to antibiotic after 7 days	Josamycin	0.02	1	Soo
aceA	confers no resistance to antibiotic after 7 days	Lincomycin	0.02	1	Soo
aceA	confers no resistance to antibiotic after 7 days	Moxalactam	0.02	1	Soo
aceA	confers no resistance to antibiotic after 7 days	Nafcillin	0.02	1	Soo
aceA	confers no resistance to antibiotic after 7 days	Nalidixic acid	0.02	1	Soo
aceA	confers no resistance to antibiotic after 7 days	Nitrofurantoin	0.02	1	Soo
aceA	confers no resistance to antibiotic after 7 days	Ofloxacin	0.02	1	Soo
aceA	confers no resistance to antibiotic after 7 days	Oleandomycin	0.02	1	Soo
aceA	confers no resistance to antibiotic after 7 days	Ornidazole	0.02	1	Soo
aceA	confers no resistance to antibiotic after 7 days	Oxytetracycline	0.02	1	Soo
aceA	confers no resistance to antibiotic after 7 days	Penicillin G	0.02	1	Soo
aceA	confers no resistance to antibiotic after 7 days	Penimepicycline	0.02	1	Soo
aceA	confers no resistance to antibiotic after 7 days	Phenethicillin	0.02	1	Soo
aceA	confers no resistance to antibiotic after 7 days	Piperacillin	0.02	1	Soo
aceA	confers no resistance to antibiotic after 7 days	Puromycin	0.02	1	Soo
aceA	confers no resistance to antibiotic after 7 days	Rifampin	0.02	1	Soo
aceA	confers no resistance to antibiotic after 7 days	Rolitetracycline	0.02	1	Soo
aceA	confers no resistance to antibiotic after 7 days	Sisomicin	0.02	1	Soo
aceA	confers no resistance to antibiotic after 7 days	Spiramycin	0.02	1	Soo
aceA	confers no resistance to antibiotic after 7 days	Sulfachloropyridazine	0.02	1	Soo
aceA	confers no resistance to antibiotic after 7 days	Sulfadiazine	0.02	1	Soo
aceA	confers no resistance to antibiotic after 7 days	Sulfamethazine	0.02	1	Soo
aceA	confers no resistance to antibiotic after 7 days	Sulfamonomethoxine	0.02	1	Soo
aceA	confers no resistance to antibiotic after 7 days	Sulfathiazole	0.02	1	Soo
aceA	confers no resistance to antibiotic after 7 days	Sulfisoxazole	0.02	1	Soo
aceA	confers no resistance to antibiotic after 7 days	Tinidazole	0.02	1	Soo
aceA	confers no resistance to antibiotic after 7 days	Tobramycin	0.02	1	Soo
aceA	confers no resistance to antibiotic after 7 days	Trimethoprim	0.02	1	Soo
aceA	confers no resistance to antibiotic after 7 days	Tylosin	0.02	1	Soo
aceA	has	cation binding	0	1	GO
aceA	has	isocitrate lyase activity	0	1	GO
aceA	is involved in	glyoxylate cycle	0	1	GO
aceA	is part of	cytosol	0	1	GO
aceA	not upregulated by antibiotic after 30 mins	Ampicillin	0.01	1	Shaw
aceA	not upregulated by antibiotic after 30 mins	Kanamycin	0.01	1	Shaw
aceA	not upregulated by antibiotic after 30 mins	Norfloxacin	0.01	1	Shaw
aceA	not upregulated by antibiotic after 30 mins	Rifampin	0.01	1	Shaw
aceB	confers no resistance to antibiotic after 15 hours	Amikacin	0.03	1	Nichols
aceB	confers no resistance to antibiotic after 15 hours	Amoxicillin	0.03	1	Nichols
aceB	confers no resistance to antibiotic after 15 hours	Ampicillin	0.03	1	Nichols
aceB	confers no resistance to antibiotic after 15 hours	Azithromycin	0.03	1	Nichols
aceB	confers no resistance to antibiotic after 15 hours	Aztreonam	0.03	1	Nichols
aceB	confers no resistance to antibiotic after 15 hours	Bacitracin	0.03	1	Nichols
aceB	confers no resistance to antibiotic after 15 hours	Bicyclomycin	0.03	1	Nichols
aceB	confers no resistance to antibiotic after 15 hours	Bleomycin	0.03	1	Nichols
aceB	confers no resistance to antibiotic after 15 hours	CHIR090	0.03	1	Nichols
aceB	confers no resistance to antibiotic after 15 hours	Carbenicillin	0.03	1	Nichols
aceB	confers no resistance to antibiotic after 15 hours	Cefoxitin	0.03	1	Nichols
aceB	confers no resistance to antibiotic after 15 hours	Cefsulodin	0.03	1	Nichols
aceB	confers no resistance to antibiotic after 15 hours	Ceftazidime	0.03	1	Nichols
aceB	confers no resistance to antibiotic after 15 hours	Cerulenin	0.03	1	Nichols
aceB	confers no resistance to antibiotic after 15 hours	Chloramphenicol	0.03	1	Nichols
aceB	confers no resistance to antibiotic after 15 hours	Ciprofloxacin	0.03	1	Nichols
aceB	confers no resistance to antibiotic after 15 hours	Clarythromycin	0.03	1	Nichols
aceB	confers no resistance to antibiotic after 15 hours	Dactinomycin	0.03	1	Nichols
aceB	confers no resistance to antibiotic after 15 hours	Doxorubicin	0.03	1	Nichols
aceB	confers no resistance to antibiotic after 15 hours	Doxycycline	0.03	1	Nichols
aceB	confers no resistance to antibiotic after 15 hours	Erythromycin	0.03	1	Nichols
aceB	confers no resistance to antibiotic after 15 hours	Fosfomycin	0.03	1	Nichols
aceB	confers no resistance to antibiotic after 15 hours	Fusidic acid	0.03	1	Nichols
aceB	confers no resistance to antibiotic after 15 hours	Gentamicins	0.03	1	Nichols
aceB	confers no resistance to antibiotic after 15 hours	Levofloxacin	0.03	1	Nichols
aceB	confers no resistance to antibiotic after 15 hours	Mecillinam	0.03	1	Nichols
aceB	confers no resistance to antibiotic after 15 hours	Minocycline	0.03	1	Nichols
aceB	confers no resistance to antibiotic after 15 hours	Mitomycin C	0.03	1	Nichols
aceB	confers no resistance to antibiotic after 15 hours	Nalidixic acid	0.03	1	Nichols
aceB	confers no resistance to antibiotic after 15 hours	Nigericin	0.03	1	Nichols
aceB	confers no resistance to antibiotic after 15 hours	Nitrofurantoin	0.03	1	Nichols
aceB	confers no resistance to antibiotic after 15 hours	Norfloxacin	0.03	1	Nichols
aceB	confers no resistance to antibiotic after 15 hours	Novobiocin	0.03	1	Nichols
aceB	confers no resistance to antibiotic after 15 hours	Oxacillin	0.03	1	Nichols
aceB	confers no resistance to antibiotic after 15 hours	Phleomycin	0.03	1	Nichols
aceB	confers no resistance to antibiotic after 15 hours	Polymyxin B	0.03	1	Nichols
aceB	confers no resistance to antibiotic after 15 hours	Puromycin	0.03	1	Nichols
aceB	confers no resistance to antibiotic after 15 hours	Radicicol	0.03	1	Nichols
aceB	confers no resistance to antibiotic after 15 hours	Rifampin	0.03	1	Nichols
aceB	confers no resistance to antibiotic after 15 hours	Spectinomycin	0.03	1	Nichols
aceB	confers no resistance to antibiotic after 15 hours	Spiramycin	0.03	1	Nichols
aceB	confers no resistance to antibiotic after 15 hours	Streptonigrin	0.03	1	Nichols
aceB	confers no resistance to antibiotic after 15 hours	Sulfamethizole	0.03	1	Nichols
aceB	confers no resistance to antibiotic after 15 hours	Sulfamonomethoxine	0.03	1	Nichols
aceB	confers no resistance to antibiotic after 15 hours	Tetracycline	0.03	1	Nichols
aceB	confers no resistance to antibiotic after 15 hours	Thiolactomycin	0.03	1	Nichols
aceB	confers no resistance to antibiotic after 15 hours	Tobramycin	0.03	1	Nichols
aceB	confers no resistance to antibiotic after 15 hours	Triclosan	0.03	1	Nichols
aceB	confers no resistance to antibiotic after 15 hours	Trimethoprim	0.03	1	Nichols
aceB	confers no resistance to antibiotic after 15 hours	Tunicamycin	0.03	1	Nichols
aceB	confers no resistance to antibiotic after 15 hours	Vancomycin	0.03	1	Nichols
aceB	confers no resistance to antibiotic after 18 hours	Ampicillin	0.93	2	Liu,Tamae
aceB	confers no resistance to antibiotic after 18 hours	Chloramphenicol	0.4	1	Liu
aceB	confers no resistance to antibiotic after 18 hours	Ciprofloxacin	0.93	2	Liu,Tamae
aceB	confers no resistance to antibiotic after 18 hours	Erythromycin	0.4	1	Liu
aceB	confers no resistance to antibiotic after 18 hours	Fusidic acid	0.4	1	Liu
aceB	confers no resistance to antibiotic after 18 hours	Gentamicins	0.93	2	Liu,Tamae
aceB	confers no resistance to antibiotic after 18 hours	Metronidazole	0.93	2	Liu,Tamae
aceB	confers no resistance to antibiotic after 18 hours	Nitrofurantoin	0.4	1	Liu
aceB	confers no resistance to antibiotic after 18 hours	Rifampin	0.93	2	Liu,Tamae
aceB	confers no resistance to antibiotic after 18 hours	Streptomycin	0.4	1	Liu
aceB	confers no resistance to antibiotic after 18 hours	Sulfamethoxazole	0.93	2	Liu,Tamae
aceB	confers no resistance to antibiotic after 18 hours	Tetracycline	0.4	1	Liu
aceB	confers no resistance to antibiotic after 18 hours	Triclosan	0.4	1	Liu
aceB	confers no resistance to antibiotic after 18 hours	Vancomycin	0.93	2	Liu,Tamae
aceB	confers no resistance to antibiotic after 30 mins	Ampicillin	0.01	1	Shaw
aceB	confers no resistance to antibiotic after 30 mins	Kanamycin	0.01	1	Shaw
aceB	confers no resistance to antibiotic after 30 mins	Norfloxacin	0.01	1	Shaw
aceB	confers no resistance to antibiotic after 30 mins	Rifampin	0.01	1	Shaw
aceB	confers no resistance to antibiotic after 7 days	5-Nitro-2-furaldehyde semicarbazone	0.02	1	Soo
aceB	confers no resistance to antibiotic after 7 days	Apramycin	0.02	1	Soo
aceB	confers no resistance to antibiotic after 7 days	Aztreonam	0.02	1	Soo
aceB	confers no resistance to antibiotic after 7 days	Blasticidin S	0.02	1	Soo
aceB	confers no resistance to antibiotic after 7 days	Cefazolin	0.02	1	Soo
aceB	confers no resistance to antibiotic after 7 days	Cefmetazole	0.02	1	Soo
aceB	confers no resistance to antibiotic after 7 days	Cefoperazone	0.02	1	Soo
aceB	confers no resistance to antibiotic after 7 days	Cefuroxime	0.02	1	Soo
aceB	confers no resistance to antibiotic after 7 days	Cephalothin	0.02	1	Soo
aceB	confers no resistance to antibiotic after 7 days	Ciprofloxacin	0.02	1	Soo
aceB	confers no resistance to antibiotic after 7 days	Dihydrostreptomycin	0.02	1	Soo
aceB	confers no resistance to antibiotic after 7 days	Enoxacin	0.02	1	Soo
aceB	confers no resistance to antibiotic after 7 days	Erythromycin	0.02	1	Soo
aceB	confers no resistance to antibiotic after 7 days	Furaltadone	0.02	1	Soo
aceB	confers no resistance to antibiotic after 7 days	Fusidic acid	0.02	1	Soo
aceB	confers no resistance to antibiotic after 7 days	Josamycin	0.02	1	Soo
aceB	confers no resistance to antibiotic after 7 days	Lincomycin	0.02	1	Soo
aceB	confers no resistance to antibiotic after 7 days	Moxalactam	0.02	1	Soo
aceB	confers no resistance to antibiotic after 7 days	Nafcillin	0.02	1	Soo
aceB	confers no resistance to antibiotic after 7 days	Nalidixic acid	0.02	1	Soo
aceB	confers no resistance to antibiotic after 7 days	Nitrofurantoin	0.02	1	Soo
aceB	confers no resistance to antibiotic after 7 days	Ofloxacin	0.02	1	Soo
aceB	confers no resistance to antibiotic after 7 days	Oleandomycin	0.02	1	Soo
[truncated: 649,759+ more rows]

## Sheet: KG_without_temporal
Subject	Predicate	Object	Belief	Source size	Sources
aaeA	confers no resistance to antibiotic	5-Nitro-2-furaldehyde semicarbazone	0.09	1	Soo
aaeA	confers no resistance to antibiotic	Amikacin	0.32	2	Girgis,Nichols
aaeA	confers no resistance to antibiotic	Amoxicillin	0.13	1	Nichols
aaeA	confers no resistance to antibiotic	Ampicillin	1	5	Girgis,Shaw,Tamae,Nichols,Liu
aaeA	confers no resistance to antibiotic	Apramycin	0.09	1	Soo
aaeA	confers no resistance to antibiotic	Azithromycin	0.13	1	Nichols
aaeA	confers no resistance to antibiotic	Aztreonam	0.22	2	Soo,Nichols
aaeA	confers no resistance to antibiotic	Bacitracin	0.13	1	Nichols
aaeA	confers no resistance to antibiotic	Bicyclomycin	0.13	1	Nichols
aaeA	confers no resistance to antibiotic	Blasticidin S	0.09	1	Soo
aaeA	confers no resistance to antibiotic	Bleomycin	0.32	2	Girgis,Nichols
aaeA	confers no resistance to antibiotic	CHIR090	0.13	1	Nichols
aaeA	confers no resistance to antibiotic	Carbenicillin	0.13	1	Nichols
aaeA	confers no resistance to antibiotic	Cefazolin	0.09	1	Soo
aaeA	confers no resistance to antibiotic	Cefmetazole	0.09	1	Soo
aaeA	confers no resistance to antibiotic	Cefoperazone	0.09	1	Soo
aaeA	confers no resistance to antibiotic	Cefoxitin	0.32	2	Girgis,Nichols
aaeA	confers no resistance to antibiotic	Cefsulodin	0.13	1	Nichols
aaeA	confers no resistance to antibiotic	Ceftazidime	0.13	1	Nichols
aaeA	confers no resistance to antibiotic	Cefuroxime	0.09	1	Soo
aaeA	confers no resistance to antibiotic	Cephalothin	0.09	1	Soo
aaeA	confers no resistance to antibiotic	Cerulenin	0.13	1	Nichols
aaeA	confers no resistance to antibiotic	Chloramphenicol	0.39	2	Liu,Nichols
aaeA	confers no resistance to antibiotic	Ciprofloxacin	0.76	4	Tamae,Nichols,Soo,Liu
aaeA	confers no resistance to antibiotic	Clarythromycin	0.13	1	Nichols
aaeA	confers no resistance to antibiotic	Dactinomycin	0.13	1	Nichols
aaeA	confers no resistance to antibiotic	Dihydrostreptomycin	0.09	1	Soo
aaeA	confers no resistance to antibiotic	Doxorubicin	0.13	1	Nichols
aaeA	confers no resistance to antibiotic	Doxycycline	0.13	1	Nichols
aaeA	confers no resistance to antibiotic	Doxycycline hyclate	0.19	1	Girgis
aaeA	confers no resistance to antibiotic	Enoxacin	0.09	1	Soo
aaeA	confers no resistance to antibiotic	Erythromycin	0.66	4	Girgis,Nichols,Soo,Liu
aaeA	confers no resistance to antibiotic	Fosfomycin	0.13	1	Nichols
aaeA	confers no resistance to antibiotic	Furaltadone	0.09	1	Soo
aaeA	confers no resistance to antibiotic	Fusidic acid	0.66	4	Girgis,Nichols,Soo,Liu
aaeA	confers no resistance to antibiotic	Gentamicins	0.86	4	Girgis,Tamae,Liu,Nichols
aaeA	confers no resistance to antibiotic	Josamycin	0.09	1	Soo
aaeA	confers no resistance to antibiotic	Kanamycin	0.14	1	Shaw
aaeA	confers no resistance to antibiotic	Levofloxacin	0.13	1	Nichols
aaeA	confers no resistance to antibiotic	Lincomycin	0.09	1	Soo
aaeA	confers no resistance to antibiotic	Lomefloxacin	0.19	1	Girgis
aaeA	confers no resistance to antibiotic	Mecillinam	0.13	1	Nichols
aaeA	confers no resistance to antibiotic	Metronidazole	0.54	2	Tamae,Liu
aaeA	confers no resistance to antibiotic	Minocycline	0.13	1	Nichols
aaeA	confers no resistance to antibiotic	Mitomycin C	0.13	1	Nichols
aaeA	confers no resistance to antibiotic	Moxalactam	0.09	1	Soo
aaeA	confers no resistance to antibiotic	Nafcillin	0.09	1	Soo
aaeA	confers no resistance to antibiotic	Nalidixic acid	0.41	3	Girgis,Soo,Nichols
aaeA	confers no resistance to antibiotic	Nigericin	0.13	1	Nichols
aaeA	confers no resistance to antibiotic	Nitrofurantoin	0.66	4	Girgis,Nichols,Soo,Liu
aaeA	confers no resistance to antibiotic	Norfloxacin	0.27	2	Shaw,Nichols
aaeA	confers no resistance to antibiotic	Novobiocin	0.13	1	Nichols
aaeA	confers no resistance to antibiotic	Ofloxacin	0.09	1	Soo
aaeA	confers no resistance to antibiotic	Oleandomycin	0.09	1	Soo
aaeA	confers no resistance to antibiotic	Ornidazole	0.09	1	Soo
aaeA	confers no resistance to antibiotic	Oxacillin	0.13	1	Nichols
aaeA	confers no resistance to antibiotic	Oxytetracycline	0.09	1	Soo
aaeA	confers no resistance to antibiotic	Penicillin G	0.09	1	Soo
aaeA	confers no resistance to antibiotic	Penimepicycline	0.09	1	Soo
aaeA	confers no resistance to antibiotic	Phenethicillin	0.09	1	Soo
aaeA	confers no resistance to antibiotic	Phleomycin	0.13	1	Nichols
aaeA	confers no resistance to antibiotic	Piperacillin	0.27	2	Girgis,Soo
aaeA	confers no resistance to antibiotic	Polymyxin B	0.13	1	Nichols
aaeA	confers no resistance to antibiotic	Puromycin	0.22	2	Soo,Nichols
aaeA	confers no resistance to antibiotic	Radicicol	0.13	1	Nichols
aaeA	confers no resistance to antibiotic	Rifampin	0.9	5	Shaw,Tamae,Nichols,Soo,Liu
aaeA	confers no resistance to antibiotic	Rolitetracycline	0.09	1	Soo
aaeA	confers no resistance to antibiotic	Sisomicin	0.09	1	Soo
aaeA	confers no resistance to antibiotic	Spectinomycin	0.13	1	Nichols
aaeA	confers no resistance to antibiotic	Spiramycin	0.22	2	Soo,Nichols
aaeA	confers no resistance to antibiotic	Streptomycin	0.44	2	Girgis,Liu
aaeA	confers no resistance to antibiotic	Streptonigrin	0.13	1	Nichols
aaeA	confers no resistance to antibiotic	Sulfachloropyridazine	0.09	1	Soo
aaeA	confers no resistance to antibiotic	Sulfadiazine	0.09	1	Soo
aaeA	confers no resistance to antibiotic	Sulfamethazine	0.09	1	Soo
aaeA	confers no resistance to antibiotic	Sulfamethizole	0.13	1	Nichols
aaeA	confers no resistance to antibiotic	Sulfamethoxazole	0.54	2	Tamae,Liu
aaeA	confers no resistance to antibiotic	Sulfamonomethoxine	0.41	3	Girgis,Soo,Nichols
aaeA	confers no resistance to antibiotic	Sulfathiazole	0.09	1	Soo
aaeA	confers no resistance to antibiotic	Sulfisoxazole	0.09	1	Soo
aaeA	confers no resistance to antibiotic	Tetracycline	0.58	3	Girgis,Liu,Nichols
aaeA	confers no resistance to antibiotic	Thiolactomycin	0.13	1	Nichols
aaeA	confers no resistance to antibiotic	Tinidazole	0.09	1	Soo
aaeA	confers no resistance to antibiotic	Tobramycin	0.41	3	Girgis,Soo,Nichols
aaeA	confers no resistance to antibiotic	Triclosan	0.39	2	Liu,Nichols
aaeA	confers no resistance to antibiotic	Trimethoprim	0.41	3	Girgis,Soo,Nichols
aaeA	confers no resistance to antibiotic	Tunicamycin	0.13	1	Nichols
aaeA	confers no resistance to antibiotic	Tylosin	0.09	1	Soo
aaeA	confers no resistance to antibiotic	Vancomycin	0.68	3	Tamae,Liu,Nichols
aaeA	has	sulfathiazole transmembrane transporter activity	0	1	GO
aaeA	has	transporter activity	0	1	GO
aaeA	is involved in	carboxylic acid transport	0	1	GO
aaeA	not upregulated by antibiotic	Ampicillin	0.14	1	Shaw
aaeA	not upregulated by antibiotic	Kanamycin	0.14	1	Shaw
aaeA	not upregulated by antibiotic	Norfloxacin	0.14	1	Shaw
aaeA	not upregulated by antibiotic	Rifampin	0.14	1	Shaw
aaeB	confers no resistance to antibiotic	5-Nitro-2-furaldehyde semicarbazone	0.09	1	Soo
aaeB	confers no resistance to antibiotic	Amikacin	0.32	2	Girgis,Nichols
aaeB	confers no resistance to antibiotic	Amoxicillin	0.13	1	Nichols
aaeB	confers no resistance to antibiotic	Ampicillin	0.86	4	Girgis,Tamae,Liu,Nichols
aaeB	confers no resistance to antibiotic	Apramycin	0.09	1	Soo
aaeB	confers no resistance to antibiotic	Azithromycin	0.13	1	Nichols
aaeB	confers no resistance to antibiotic	Aztreonam	0.22	2	Soo,Nichols
aaeB	confers no resistance to antibiotic	Bacitracin	0.13	1	Nichols
aaeB	confers no resistance to antibiotic	Bicyclomycin	0.13	1	Nichols
aaeB	confers no resistance to antibiotic	Blasticidin S	0.09	1	Soo
aaeB	confers no resistance to antibiotic	Bleomycin	0.32	2	Girgis,Nichols
aaeB	confers no resistance to antibiotic	CHIR090	0.13	1	Nichols
aaeB	confers no resistance to antibiotic	Carbenicillin	0.13	1	Nichols
aaeB	confers no resistance to antibiotic	Cefazolin	0.09	1	Soo
aaeB	confers no resistance to antibiotic	Cefmetazole	0.09	1	Soo
aaeB	confers no resistance to antibiotic	Cefoperazone	0.09	1	Soo
aaeB	confers no resistance to antibiotic	Cefoxitin	0.32	2	Girgis,Nichols
aaeB	confers no resistance to antibiotic	Cefsulodin	0.13	1	Nichols
aaeB	confers no resistance to antibiotic	Ceftazidime	0.13	1	Nichols
aaeB	confers no resistance to antibiotic	Cefuroxime	0.09	1	Soo
aaeB	confers no resistance to antibiotic	Cephalothin	0.09	1	Soo
aaeB	confers no resistance to antibiotic	Cerulenin	0.13	1	Nichols
aaeB	confers no resistance to antibiotic	Chloramphenicol	0.39	2	Liu,Nichols
aaeB	confers no resistance to antibiotic	Ciprofloxacin	0.76	4	Tamae,Nichols,Soo,Liu
aaeB	confers no resistance to antibiotic	Clarythromycin	0.13	1	Nichols
aaeB	confers no resistance to antibiotic	Dactinomycin	0.13	1	Nichols
aaeB	confers no resistance to antibiotic	Dihydrostreptomycin	0.09	1	Soo
aaeB	confers no resistance to antibiotic	Doxorubicin	0.13	1	Nichols
aaeB	confers no resistance to antibiotic	Doxycycline	0.13	1	Nichols
aaeB	confers no resistance to antibiotic	Doxycycline hyclate	0.19	1	Girgis
aaeB	confers no resistance to antibiotic	Enoxacin	0.09	1	Soo
aaeB	confers no resistance to antibiotic	Erythromycin	0.66	4	Girgis,Nichols,Soo,Liu
aaeB	confers no resistance to antibiotic	Fosfomycin	0.13	1	Nichols
aaeB	confers no resistance to antibiotic	Furaltadone	0.09	1	Soo
aaeB	confers no resistance to antibiotic	Fusidic acid	0.66	4	Girgis,Nichols,Soo,Liu
aaeB	confers no resistance to antibiotic	Gentamicins	0.86	4	Girgis,Tamae,Liu,Nichols
aaeB	confers no resistance to antibiotic	Josamycin	0.09	1	Soo
aaeB	confers no resistance to antibiotic	Kanamycin	0.14	1	Shaw
aaeB	confers no resistance to antibiotic	Levofloxacin	0.13	1	Nichols
aaeB	confers no resistance to antibiotic	Lincomycin	0.09	1	Soo
aaeB	confers no resistance to antibiotic	Lomefloxacin	0.19	1	Girgis
aaeB	confers no resistance to antibiotic	Mecillinam	0.13	1	Nichols
aaeB	confers no resistance to antibiotic	Metronidazole	0.54	2	Tamae,Liu
aaeB	confers no resistance to antibiotic	Minocycline	0.13	1	Nichols
aaeB	confers no resistance to antibiotic	Mitomycin C	0.13	1	Nichols
aaeB	confers no resistance to antibiotic	Moxalactam	0.09	1	Soo
aaeB	confers no resistance to antibiotic	Nafcillin	0.09	1	Soo
aaeB	confers no resistance to antibiotic	Nalidixic acid	0.41	3	Girgis,Soo,Nichols
aaeB	confers no resistance to antibiotic	Nigericin	0.13	1	Nichols
aaeB	confers no resistance to antibiotic	Nitrofurantoin	0.66	4	Girgis,Nichols,Soo,Liu
aaeB	confers no resistance to antibiotic	Norfloxacin	0.27	2	Shaw,Nichols
aaeB	confers no resistance to antibiotic	Novobiocin	0.13	1	Nichols
aaeB	confers no resistance to antibiotic	Ofloxacin	0.09	1	Soo
aaeB	confers no resistance to antibiotic	Oleandomycin	0.09	1	Soo
aaeB	confers no resistance to antibiotic	Ornidazole	0.09	1	Soo
aaeB	confers no resistance to antibiotic	Oxacillin	0.13	1	Nichols
aaeB	confers no resistance to antibiotic	Oxytetracycline	0.09	1	Soo
aaeB	confers no resistance to antibiotic	Penicillin G	0.09	1	Soo
aaeB	confers no resistance to antibiotic	Penimepicycline	0.09	1	Soo
aaeB	confers no resistance to antibiotic	Phenethicillin	0.09	1	Soo
aaeB	confers no resistance to antibiotic	Phleomycin	0.13	1	Nichols
aaeB	confers no resistance to antibiotic	Piperacillin	0.27	2	Girgis,Soo
aaeB	confers no resistance to antibiotic	Polymyxin B	0.13	1	Nichols
aaeB	confers no resistance to antibiotic	Puromycin	0.22	2	Soo,Nichols
aaeB	confers no resistance to antibiotic	Radicicol	0.13	1	Nichols
aaeB	confers no resistance to antibiotic	Rifampin	0.9	5	Shaw,Tamae,Nichols,Soo,Liu
aaeB	confers no resistance to antibiotic	Rolitetracycline	0.09	1	Soo
aaeB	confers no resistance to antibiotic	Sisomicin	0.09	1	Soo
aaeB	confers no resistance to antibiotic	Spectinomycin	0.13	1	Nichols
aaeB	confers no resistance to antibiotic	Spiramycin	0.22	2	Soo,Nichols
aaeB	confers no resistance to antibiotic	Streptomycin	0.44	2	Girgis,Liu
aaeB	confers no resistance to antibiotic	Streptonigrin	0.13	1	Nichols
aaeB	confers no resistance to antibiotic	Sulfachloropyridazine	0.09	1	Soo
aaeB	confers no resistance to antibiotic	Sulfadiazine	0.09	1	Soo
aaeB	confers no resistance to antibiotic	Sulfamethazine	0.09	1	Soo
aaeB	confers no resistance to antibiotic	Sulfamethizole	0.13	1	Nichols
aaeB	confers no resistance to antibiotic	Sulfamethoxazole	0.54	2	Tamae,Liu
aaeB	confers no resistance to antibiotic	Sulfamonomethoxine	0.41	3	Girgis,Soo,Nichols
aaeB	confers no resistance to antibiotic	Sulfathiazole	0.09	1	Soo
aaeB	confers no resistance to antibiotic	Sulfisoxazole	0.09	1	Soo
aaeB	confers no resistance to antibiotic	Tetracycline	0.58	3	Girgis,Liu,Nichols
aaeB	confers no resistance to antibiotic	Thiolactomycin	0.13	1	Nichols
aaeB	confers no resistance to antibiotic	Tinidazole	0.09	1	Soo
aaeB	confers no resistance to antibiotic	Tobramycin	0.41	3	Girgis,Soo,Nichols
aaeB	confers no resistance to antibiotic	Triclosan	0.39	2	Liu,Nichols
aaeB	confers no resistance to antibiotic	Trimethoprim	0.41	3	Girgis,Soo,Nichols
aaeB	confers no resistance to antibiotic	Tunicamycin	0.13	1	Nichols
aaeB	confers no resistance to antibiotic	Tylosin	0.09	1	Soo
aaeB	confers no resistance to antibiotic	Vancomycin	0.68	3	Tamae,Liu,Nichols
aaeB	has	protein binding	0	1	GO
aaeB	is involved in	carboxylic acid transport	0	1	GO
aaeB	is involved in	transmembrane transport	0	1	GO
aaeB	is part of	integral component of membrane	0	1	GO
aaeB	is part of	membrane	0	1	GO
aaeB	is part of	plasma membrane	0	1	GO
aaeB	not upregulated by antibiotic	Kanamycin	0.14	1	Shaw
aaeB	not upregulated by antibiotic	Norfloxacin	0.14	1	Shaw
aaeB	not upregulated by antibiotic	Rifampin	0.14	1	Shaw
aaeR	confers no resistance to antibiotic	5-Nitro-2-furaldehyde semicarbazone	0.09	1	Soo
aaeR	confers no resistance to antibiotic	Amikacin	0.32	2	Girgis,Nichols
aaeR	confers no resistance to antibiotic	Amoxicillin	0.13	1	Nichols
aaeR	confers no resistance to antibiotic	Ampicillin	1	5	Girgis,Shaw,Tamae,Nichols,Liu
aaeR	confers no resistance to antibiotic	Apramycin	0.09	1	Soo
aaeR	confers no resistance to antibiotic	Azithromycin	0.13	1	Nichols
aaeR	confers no resistance to antibiotic	Aztreonam	0.22	2	Soo,Nichols
aaeR	confers no resistance to antibiotic	Bacitracin	0.13	1	Nichols
aaeR	confers no resistance to antibiotic	Bicyclomycin	0.13	1	Nichols
aaeR	confers no resistance to antibiotic	Blasticidin S	0.09	1	Soo
aaeR	confers no resistance to antibiotic	Bleomycin	0.32	2	Girgis,Nichols
aaeR	confers no resistance to antibiotic	CHIR090	0.13	1	Nichols
aaeR	confers no resistance to antibiotic	Carbenicillin	0.13	1	Nichols
aaeR	confers no resistance to antibiotic	Cefazolin	0.09	1	Soo
aaeR	confers no resistance to antibiotic	Cefmetazole	0.09	1	Soo
aaeR	confers no resistance to antibiotic	Cefoperazone	0.09	1	Soo
aaeR	confers no resistance to antibiotic	Cefoxitin	0.32	2	Girgis,Nichols
aaeR	confers no resistance to antibiotic	Cefsulodin	0.13	1	Nichols
aaeR	confers no resistance to antibiotic	Ceftazidime	0.13	1	Nichols
aaeR	confers no resistance to antibiotic	Cefuroxime	0.09	1	Soo
aaeR	confers no resistance to antibiotic	Cephalothin	0.09	1	Soo
aaeR	confers no resistance to antibiotic	Cerulenin	0.13	1	Nichols
aaeR	confers no resistance to antibiotic	Chloramphenicol	0.39	2	Liu,Nichols
aaeR	confers no resistance to antibiotic	Ciprofloxacin	0.76	4	Tamae,Nichols,Soo,Liu
aaeR	confers no resistance to antibiotic	Clarythromycin	0.13	1	Nichols
aaeR	confers no resistance to antibiotic	Dactinomycin	0.13	1	Nichols
aaeR	confers no resistance to antibiotic	Dihydrostreptomycin	0.09	1	Soo
aaeR	confers no resistance to antibiotic	Doxorubicin	0.13	1	Nichols
aaeR	confers no resistance to antibiotic	Doxycycline	0.13	1	Nichols
aaeR	confers no resistance to antibiotic	Doxycycline hyclate	0.19	1	Girgis
aaeR	confers no resistance to antibiotic	Enoxacin	0.09	1	Soo
aaeR	confers no resistance to antibiotic	Erythromycin	0.66	4	Girgis,Nichols,Soo,Liu
aaeR	confers no resistance to antibiotic	Fosfomycin	0.13	1	Nichols
aaeR	confers no resistance to antibiotic	Furaltadone	0.09	1	Soo
aaeR	confers no resistance to antibiotic	Fusidic acid	0.66	4	Girgis,Nichols,Soo,Liu
aaeR	confers no resistance to antibiotic	Gentamicins	0.86	4	Girgis,Tamae,Liu,Nichols
aaeR	confers no resistance to antibiotic	Josamycin	0.09	1	Soo
aaeR	confers no resistance to antibiotic	Kanamycin	0.14	1	Shaw
aaeR	confers no resistance to antibiotic	Levofloxacin	0.13	1	Nichols
aaeR	confers no resistance to antibiotic	Lincomycin	0.09	1	Soo
aaeR	confers no resistance to antibiotic	Lomefloxacin	0.19	1	Girgis
aaeR	confers no resistance to antibiotic	Mecillinam	0.13	1	Nichols
aaeR	confers no resistance to antibiotic	Metronidazole	0.54	2	Tamae,Liu
aaeR	confers no resistance to antibiotic	Minocycline	0.13	1	Nichols
aaeR	confers no resistance to antibiotic	Mitomycin C	0.13	1	Nichols
aaeR	confers no resistance to antibiotic	Moxalactam	0.09	1	Soo
aaeR	confers no resistance to antibiotic	Nafcillin	0.09	1	Soo
aaeR	confers no resistance to antibiotic	Nalidixic acid	0.41	3	Girgis,Soo,Nichols
aaeR	confers no resistance to antibiotic	Nigericin	0.13	1	Nichols
aaeR	confers no resistance to antibiotic	Nitrofurantoin	0.66	4	Girgis,Nichols,Soo,Liu
aaeR	confers no resistance to antibiotic	Norfloxacin	0.27	2	Shaw,Nichols
aaeR	confers no resistance to antibiotic	Novobiocin	0.13	1	Nichols
aaeR	confers no resistance to antibiotic	Ofloxacin	0.09	1	Soo
aaeR	confers no resistance to antibiotic	Oleandomycin	0.09	1	Soo
aaeR	confers no resistance to antibiotic	Ornidazole	0.09	1	Soo
aaeR	confers no resistance to antibiotic	Oxacillin	0.13	1	Nichols
aaeR	confers no resistance to antibiotic	Oxytetracycline	0.09	1	Soo
aaeR	confers no resistance to antibiotic	Penicillin G	0.09	1	Soo
aaeR	confers no resistance to antibiotic	Penimepicycline	0.09	1	Soo
aaeR	confers no resistance to antibiotic	Phenethicillin	0.09	1	Soo
aaeR	confers no resistance to antibiotic	Phleomycin	0.13	1	Nichols
aaeR	confers no resistance to antibiotic	Piperacillin	0.27	2	Girgis,Soo
aaeR	confers no resistance to antibiotic	Polymyxin B	0.13	1	Nichols
aaeR	confers no resistance to antibiotic	Puromycin	0.22	2	Soo,Nichols
aaeR	confers no resistance to antibiotic	Radicicol	0.13	1	Nichols
aaeR	confers no resistance to antibiotic	Rifampin	0.9	5	Shaw,Tamae,Nichols,Soo,Liu
aaeR	confers no resistance to antibiotic	Rolitetracycline	0.09	1	Soo
aaeR	confers no resistance to antibiotic	Sisomicin	0.09	1	Soo
aaeR	confers no resistance to antibiotic	Spectinomycin	0.13	1	Nichols
aaeR	confers no resistance to antibiotic	Spiramycin	0.22	2	Soo,Nichols
aaeR	confers no resistance to antibiotic	Streptomycin	0.44	2	Girgis,Liu
aaeR	confers no resistance to antibiotic	Streptonigrin	0.13	1	Nichols
aaeR	confers no resistance to antibiotic	Sulfachloropyridazine	0.09	1	Soo
aaeR	confers no resistance to antibiotic	Sulfadiazine	0.09	1	Soo
aaeR	confers no resistance to antibiotic	Sulfamethazine	0.09	1	Soo
aaeR	confers no resistance to antibiotic	Sulfamethizole	0.13	1	Nichols
aaeR	confers no resistance to antibiotic	Sulfamethoxazole	0.54	2	Tamae,Liu
aaeR	confers no resistance to antibiotic	Sulfamonomethoxine	0.41	3	Girgis,Soo,Nichols
aaeR	confers no resistance to antibiotic	Sulfathiazole	0.09	1	Soo
aaeR	confers no resistance to antibiotic	Sulfisoxazole	0.09	1	Soo
aaeR	confers no resistance to antibiotic	Tetracycline	0.58	3	Girgis,Liu,Nichols
aaeR	confers no resistance to antibiotic	Thiolactomycin	0.13	1	Nichols
aaeR	confers no resistance to antibiotic	Tinidazole	0.09	1	Soo
aaeR	confers no resistance to antibiotic	Tobramycin	0.41	3	Girgis,Soo,Nichols
aaeR	confers no resistance to antibiotic	Triclosan	0.39	2	Liu,Nichols
aaeR	confers no resistance to antibiotic	Trimethoprim	0.41	3	Girgis,Soo,Nichols
aaeR	confers no resistance to antibiotic	Tunicamycin	0.13	1	Nichols
aaeR	confers no resistance to antibiotic	Tylosin	0.09	1	Soo
aaeR	confers no resistance to antibiotic	Vancomycin	0.68	3	Tamae,Liu,Nichols
aaeR	is involved in	DNA-templated transcription, initiation	0	1	GO
aaeR	is involved in	positive regulation of transcription, DNA-templated	0	1	GO
aaeR	is involved in	regulation of transcription, DNA-templated	0	1	GO
aaeR	is involved in	transcription, DNA-templated	0	1	GO
aaeR	not upregulated by antibiotic	Ampicillin	0.14	1	Shaw
aaeR	not upregulated by antibiotic	Kanamycin	0.14	1	Shaw
aaeR	not upregulated by antibiotic	Norfloxacin	0.14	1	Shaw
aaeR	not upregulated by antibiotic	Rifampin	0.14	1	Shaw
aaeX	confers no resistance to antibiotic	5-Nitro-2-furaldehyde semicarbazone	0.09	1	Soo
aaeX	confers no resistance to antibiotic	Amikacin	0.32	2	Girgis,Nichols
aaeX	confers no resistance to antibiotic	Amoxicillin	0.13	1	Nichols
aaeX	confers no resistance to antibiotic	Ampicillin	1	5	Girgis,Shaw,Tamae,Nichols,Liu
aaeX	confers no resistance to antibiotic	Apramycin	0.09	1	Soo
aaeX	confers no resistance to antibiotic	Azithromycin	0.13	1	Nichols
aaeX	confers no resistance to antibiotic	Aztreonam	0.22	2	Soo,Nichols
aaeX	confers no resistance to antibiotic	Bacitracin	0.13	1	Nichols
aaeX	confers no resistance to antibiotic	Bicyclomycin	0.13	1	Nichols
aaeX	confers no resistance to antibiotic	Blasticidin S	0.09	1	Soo
aaeX	confers no resistance to antibiotic	Bleomycin	0.32	2	Girgis,Nichols
aaeX	confers no resistance to antibiotic	CHIR090	0.13	1	Nichols
aaeX	confers no resistance to antibiotic	Carbenicillin	0.13	1	Nichols
aaeX	confers no resistance to antibiotic	Cefazolin	0.09	1	Soo
aaeX	confers no resistance to antibiotic	Cefmetazole	0.09	1	Soo
aaeX	confers no resistance to antibiotic	Cefoperazone	0.09	1	Soo
aaeX	confers no resistance to antibiotic	Cefoxitin	0.32	2	Girgis,Nichols
aaeX	confers no resistance to antibiotic	Cefsulodin	0.13	1	Nichols
aaeX	confers no resistance to antibiotic	Ceftazidime	0.13	1	Nichols
aaeX	confers no resistance to antibiotic	Cefuroxime	0.09	1	Soo
aaeX	confers no resistance to antibiotic	Cephalothin	0.09	1	Soo
aaeX	confers no resistance to antibiotic	Cerulenin	0.13	1	Nichols
aaeX	confers no resistance to antibiotic	Chloramphenicol	0.39	2	Liu,Nichols
aaeX	confers no resistance to antibiotic	Ciprofloxacin	0.76	4	Tamae,Nichols,Soo,Liu
aaeX	confers no resistance to antibiotic	Clarythromycin	0.13	1	Nichols
aaeX	confers no resistance to antibiotic	Dactinomycin	0.13	1	Nichols
aaeX	confers no resistance to antibiotic	Dihydrostreptomycin	0.09	1	Soo
aaeX	confers no resistance to antibiotic	Doxorubicin	0.13	1	Nichols
aaeX	confers no resistance to antibiotic	Doxycycline	0.13	1	Nichols
aaeX	confers no resistance to antibiotic	Doxycycline hyclate	0.19	1	Girgis
aaeX	confers no resistance to antibiotic	Enoxacin	0.09	1	Soo
aaeX	confers no resistance to antibiotic	Erythromycin	0.48	3	Nichols,Soo,Liu
aaeX	confers no resistance to antibiotic	Fosfomycin	0.13	1	Nichols
aaeX	confers no resistance to antibiotic	Furaltadone	0.09	1	Soo
aaeX	confers no resistance to antibiotic	Fusidic acid	0.48	3	Nichols,Soo,Liu
aaeX	confers no resistance to antibiotic	Gentamicins	0.68	3	Tamae,Liu,Nichols
aaeX	confers no resistance to antibiotic	Josamycin	0.09	1	Soo
aaeX	confers no resistance to antibiotic	Kanamycin	0.14	1	Shaw
aaeX	confers no resistance to antibiotic	Levofloxacin	0.13	1	Nichols
aaeX	confers no resistance to antibiotic	Lincomycin	0.09	1	Soo
aaeX	confers no resistance to antibiotic	Lomefloxacin	0.19	1	Girgis
aaeX	confers no resistance to antibiotic	Mecillinam	0.13	1	Nichols
aaeX	confers no resistance to antibiotic	Metronidazole	0.54	2	Tamae,Liu
aaeX	confers no resistance to antibiotic	Minocycline	0.13	1	Nichols
aaeX	confers no resistance to antibiotic	Mitomycin C	0.13	1	Nichols
aaeX	confers no resistance to antibiotic	Moxalactam	0.09	1	Soo
aaeX	confers no resistance to antibiotic	Nafcillin	0.09	1	Soo
aaeX	confers no resistance to antibiotic	Nalidixic acid	0.41	3	Girgis,Soo,Nichols
aaeX	confers no resistance to antibiotic	Nigericin	0.13	1	Nichols
aaeX	confers no resistance to antibiotic	Nitrofurantoin	0.66	4	Girgis,Nichols,Soo,Liu
aaeX	confers no resistance to antibiotic	Norfloxacin	0.27	2	Shaw,Nichols
aaeX	confers no resistance to antibiotic	Novobiocin	0.13	1	Nichols
aaeX	confers no resistance to antibiotic	Ofloxacin	0.09	1	Soo
aaeX	confers no resistance to antibiotic	Oleandomycin	0.09	1	Soo
aaeX	confers no resistance to antibiotic	Ornidazole	0.09	1	Soo
aaeX	confers no resistance to antibiotic	Oxacillin	0.13	1	Nichols
aaeX	confers no resistance to antibiotic	Oxytetracycline	0.09	1	Soo
aaeX	confers no resistance to antibiotic	Penicillin G	0.09	1	Soo
aaeX	confers no resistance to antibiotic	Penimepicycline	0.09	1	Soo
aaeX	confers no resistance to antibiotic	Phenethicillin	0.09	1	Soo
aaeX	confers no resistance to antibiotic	Phleomycin	0.13	1	Nichols
aaeX	confers no resistance to antibiotic	Piperacillin	0.27	2	Girgis,Soo
aaeX	confers no resistance to antibiotic	Polymyxin B	0.13	1	Nichols
aaeX	confers no resistance to antibiotic	Puromycin	0.22	2	Soo,Nichols
aaeX	confers no resistance to antibiotic	Radicicol	0.13	1	Nichols
aaeX	confers no resistance to antibiotic	Rifampin	0.9	5	Shaw,Tamae,Nichols,Soo,Liu
aaeX	confers no resistance to antibiotic	Rolitetracycline	0.09	1	Soo
aaeX	confers no resistance to antibiotic	Sisomicin	0.09	1	Soo
aaeX	confers no resistance to antibiotic	Spectinomycin	0.13	1	Nichols
aaeX	confers no resistance to antibiotic	Spiramycin	0.22	2	Soo,Nichols
aaeX	confers no resistance to antibiotic	Streptomycin	0.44	2	Girgis,Liu
aaeX	confers no resistance to antibiotic	Streptonigrin	0.13	1	Nichols
aaeX	confers no resistance to antibiotic	Sulfachloropyridazine	0.09	1	Soo
aaeX	confers no resistance to antibiotic	Sulfadiazine	0.09	1	Soo
aaeX	confers no resistance to antibiotic	Sulfamethazine	0.09	1	Soo
aaeX	confers no resistance to antibiotic	Sulfamethizole	0.13	1	Nichols
aaeX	confers no resistance to antibiotic	Sulfamethoxazole	0.54	2	Tamae,Liu
aaeX	confers no resistance to antibiotic	Sulfamonomethoxine	0.41	3	Girgis,Soo,Nichols
aaeX	confers no resistance to antibiotic	Sulfathiazole	0.09	1	Soo
aaeX	confers no resistance to antibiotic	Sulfisoxazole	0.09	1	Soo
aaeX	confers no resistance to antibiotic	Tetracycline	0.58	3	Girgis,Liu,Nichols
aaeX	confers no resistance to antibiotic	Thiolactomycin	0.13	1	Nichols
aaeX	confers no resistance to antibiotic	Tinidazole	0.09	1	Soo
aaeX	confers no resistance to antibiotic	Tobramycin	0.22	2	Soo,Nichols
aaeX	confers no resistance to antibiotic	Triclosan	0.39	2	Liu,Nichols
aaeX	confers no resistance to antibiotic	Trimethoprim	0.41	3	Girgis,Soo,Nichols
aaeX	confers no resistance to antibiotic	Tunicamycin	0.13	1	Nichols
aaeX	confers no resistance to antibiotic	Tylosin	0.09	1	Soo
aaeX	confers no resistance to antibiotic	Vancomycin	0.68	3	Tamae,Liu,Nichols
aaeX	not upregulated by antibiotic	Ampicillin	0.14	1	Shaw
aaeX	not upregulated by antibiotic	Kanamycin	0.14	1	Shaw
aaeX	not upregulated by antibiotic	Norfloxacin	0.14	1	Shaw
aaeX	not upregulated by antibiotic	Rifampin	0.14	1	Shaw
aas	confers no resistance to antibiotic	5-Nitro-2-furaldehyde semicarbazone	0.09	1	Soo
aas	confers no resistance to antibiotic	Amikacin	0.32	2	Girgis,Nichols
aas	confers no resistance to antibiotic	Amoxicillin	0.13	1	Nichols
aas	confers no resistance to antibiotic	Ampicillin	1	5	Girgis,Shaw,Tamae,Nichols,Liu
aas	confers no resistance to antibiotic	Apramycin	0.09	1	Soo
aas	confers no resistance to antibiotic	Azithromycin	0.13	1	Nichols
aas	confers no resistance to antibiotic	Aztreonam	0.22	2	Soo,Nichols
aas	confers no resistance to antibiotic	Bacitracin	0.13	1	Nichols
aas	confers no resistance to antibiotic	Bicyclomycin	0.13	1	Nichols
aas	confers no resistance to antibiotic	Blasticidin S	0.09	1	Soo
aas	confers no resistance to antibiotic	Bleomycin	0.32	2	Girgis,Nichols
aas	confers no resistance to antibiotic	CHIR090	0.13	1	Nichols
aas	confers no resistance to antibiotic	Carbenicillin	0.13	1	Nichols
aas	confers no resistance to antibiotic	Cefazolin	0.09	1	Soo
aas	confers no resistance to antibiotic	Cefmetazole	0.09	1	Soo
aas	confers no resistance to antibiotic	Cefoperazone	0.09	1	Soo
aas	confers no resistance to antibiotic	Cefoxitin	0.32	2	Girgis,Nichols
aas	confers no resistance to antibiotic	Cefsulodin	0.13	1	Nichols
aas	confers no resistance to antibiotic	Ceftazidime	0.13	1	Nichols
aas	confers no resistance to antibiotic	Cefuroxime	0.09	1	Soo
aas	confers no resistance to antibiotic	Cephalothin	0.09	1	Soo
aas	confers no resistance to antibiotic	Cerulenin	0.13	1	Nichols
aas	confers no resistance to antibiotic	Chloramphenicol	0.39	2	Liu,Nichols
aas	confers no resistance to antibiotic	Ciprofloxacin	0.76	4	Tamae,Nichols,Soo,Liu
aas	confers no resistance to antibiotic	Clarythromycin	0.13	1	Nichols
aas	confers no resistance to antibiotic	Dactinomycin	0.13	1	Nichols
aas	confers no resistance to antibiotic	Dihydrostreptomycin	0.09	1	Soo
aas	confers no resistance to antibiotic	Doxorubicin	0.13	1	Nichols
aas	confers no resistance to antibiotic	Doxycycline	0.13	1	Nichols
aas	confers no resistance to antibiotic	Doxycycline hyclate	0.19	1	Girgis
aas	confers no resistance to antibiotic	Enoxacin	0.09	1	Soo
aas	confers no resistance to antibiotic	Erythromycin	0.66	4	Girgis,Nichols,Soo,Liu
aas	confers no resistance to antibiotic	Fosfomycin	0.13	1	Nichols
aas	confers no resistance to antibiotic	Furaltadone	0.09	1	Soo
aas	confers no resistance to antibiotic	Fusidic acid	0.66	4	Girgis,Nichols,Soo,Liu
aas	confers no resistance to antibiotic	Gentamicins	0.86	4	Girgis,Tamae,Liu,Nichols
aas	confers no resistance to antibiotic	Josamycin	0.09	1	Soo
aas	confers no resistance to antibiotic	Kanamycin	0.14	1	Shaw
aas	confers no resistance to antibiotic	Levofloxacin	0.13	1	Nichols
aas	confers no resistance to antibiotic	Lincomycin	0.09	1	Soo
aas	confers no resistance to antibiotic	Lomefloxacin	0.19	1	Girgis
aas	confers no resistance to antibiotic	Mecillinam	0.13	1	Nichols
aas	confers no resistance to antibiotic	Metronidazole	0.54	2	Tamae,Liu
aas	confers no resistance to antibiotic	Minocycline	0.13	1	Nichols
aas	confers no resistance to antibiotic	Mitomycin C	0.13	1	Nichols
aas	confers no resistance to antibiotic	Moxalactam	0.09	1	Soo
aas	confers no resistance to antibiotic	Nafcillin	0.09	1	Soo
aas	confers no resistance to antibiotic	Nalidixic acid	0.41	3	Girgis,Soo,Nichols
aas	confers no resistance to antibiotic	Nigericin	0.13	1	Nichols
aas	confers no resistance to antibiotic	Nitrofurantoin	0.66	4	Girgis,Nichols,Soo,Liu
aas	confers no resistance to antibiotic	Norfloxacin	0.27	2	Shaw,Nichols
aas	confers no resistance to antibiotic	Novobiocin	0.13	1	Nichols
aas	confers no resistance to antibiotic	Ofloxacin	0.09	1	Soo
aas	confers no resistance to antibiotic	Oleandomycin	0.09	1	Soo
aas	confers no resistance to antibiotic	Ornidazole	0.09	1	Soo
aas	confers no resistance to antibiotic	Oxacillin	0.13	1	Nichols
aas	confers no resistance to antibiotic	Oxytetracycline	0.09	1	Soo
aas	confers no resistance to antibiotic	Penicillin G	0.09	1	Soo
aas	confers no resistance to antibiotic	Penimepicycline	0.09	1	Soo
aas	confers no resistance to antibiotic	Phenethicillin	0.09	1	Soo
aas	confers no resistance to antibiotic	Phleomycin	0.13	1	Nichols
aas	confers no resistance to antibiotic	Piperacillin	0.27	2	Girgis,Soo
aas	confers no resistance to antibiotic	Polymyxin B	0.13	1	Nichols
aas	confers no resistance to antibiotic	Puromycin	0.22	2	Soo,Nichols
aas	confers no resistance to antibiotic	Radicicol	0.13	1	Nichols
aas	confers no resistance to antibiotic	Rifampin	0.9	5	Shaw,Tamae,Nichols,Soo,Liu
aas	confers no resistance to antibiotic	Rolitetracycline	0.09	1	Soo
aas	confers no resistance to antibiotic	Sisomicin	0.09	1	Soo
aas	confers no resistance to antibiotic	Spectinomycin	0.13	1	Nichols
aas	confers no resistance to antibiotic	Spiramycin	0.22	2	Soo,Nichols
aas	confers no resistance to antibiotic	Streptomycin	0.44	2	Girgis,Liu
aas	confers no resistance to antibiotic	Streptonigrin	0.13	1	Nichols
aas	confers no resistance to antibiotic	Sulfachloropyridazine	0.09	1	Soo
aas	confers no resistance to antibiotic	Sulfadiazine	0.09	1	Soo
aas	confers no resistance to antibiotic	Sulfamethazine	0.09	1	Soo
aas	confers no resistance to antibiotic	Sulfamethizole	0.13	1	Nichols
aas	confers no resistance to antibiotic	Sulfamethoxazole	0.54	2	Tamae,Liu
aas	confers no resistance to antibiotic	Sulfamonomethoxine	0.41	3	Girgis,Soo,Nichols
aas	confers no resistance to antibiotic	Sulfathiazole	0.09	1	Soo
aas	confers no resistance to antibiotic	Sulfisoxazole	0.09	1	Soo
aas	confers no resistance to antibiotic	Tetracycline	0.58	3	Girgis,Liu,Nichols
aas	confers no resistance to antibiotic	Thiolactomycin	0.13	1	Nichols
aas	confers no resistance to antibiotic	Tinidazole	0.09	1	Soo
aas	confers no resistance to antibiotic	Tobramycin	0.41	3	Girgis,Soo,Nichols
aas	confers no resistance to antibiotic	Triclosan	0.39	2	Liu,Nichols
aas	confers no resistance to antibiotic	Trimethoprim	0.41	3	Girgis,Soo,Nichols
aas	confers no resistance to antibiotic	Tunicamycin	0.13	1	Nichols
aas	confers no resistance to antibiotic	Tylosin	0.09	1	Soo
aas	confers no resistance to antibiotic	Vancomycin	0.68	3	Tamae,Liu,Nichols
aas	has	acyl-[acyl-carrier-protein]-phospholipid O-acyltransferase activity	0	1	GO
aas	has	long-chain fatty acid [acyl-carrier-protein] ligase activity	0	1	GO
aas	is involved in	fatty acid metabolic process	0	1	GO
aas	is involved in	phospholipid biosynthetic process	0	1	GO
aas	is part of	integral component of membrane	0	1	GO
aas	is part of	plasma membrane	0	1	GO
aas	not upregulated by antibiotic	Ampicillin	0.14	1	Shaw
aas	not upregulated by antibiotic	Kanamycin	0.14	1	Shaw
aas	not upregulated by antibiotic	Norfloxacin	0.14	1	Shaw
aas	not upregulated by antibiotic	Rifampin	0.14	1	Shaw
aat	confers no resistance to antibiotic	5-Nitro-2-furaldehyde semicarbazone	0.09	1	Soo
aat	confers no resistance to antibiotic	Amikacin	0.32	2	Girgis,Nichols
aat	confers no resistance to antibiotic	Amoxicillin	0.13	1	Nichols
aat	confers no resistance to antibiotic	Ampicillin	1	5	Girgis,Shaw,Tamae,Nichols,Liu
aat	confers no resistance to antibiotic	Apramycin	0.09	1	Soo
aat	confers no resistance to antibiotic	Azithromycin	0.13	1	Nichols
aat	confers no resistance to antibiotic	Aztreonam	0.22	2	Soo,Nichols
aat	confers no resistance to antibiotic	Bacitracin	0.13	1	Nichols
aat	confers no resistance to antibiotic	Bicyclomycin	0.13	1	Nichols
aat	confers no resistance to antibiotic	Blasticidin S	0.09	1	Soo
aat	confers no resistance to antibiotic	Bleomycin	0.32	2	Girgis,Nichols
aat	confers no resistance to antibiotic	CHIR090	0.13	1	Nichols
aat	confers no resistance to antibiotic	Carbenicillin	0.13	1	Nichols
aat	confers no resistance to antibiotic	Cefazolin	0.09	1	Soo
aat	confers no resistance to antibiotic	Cefmetazole	0.09	1	Soo
aat	confers no resistance to antibiotic	Cefoperazone	0.09	1	Soo
aat	confers no resistance to antibiotic	Cefoxitin	0.32	2	Girgis,Nichols
aat	confers no resistance to antibiotic	Cefsulodin	0.13	1	Nichols
aat	confers no resistance to antibiotic	Ceftazidime	0.13	1	Nichols
aat	confers no resistance to antibiotic	Cefuroxime	0.09	1	Soo
aat	confers no resistance to antibiotic	Cephalothin	0.09	1	Soo
aat	confers no resistance to antibiotic	Cerulenin	0.13	1	Nichols
aat	confers no resistance to antibiotic	Chloramphenicol	0.39	2	Liu,Nichols
aat	confers no resistance to antibiotic	Ciprofloxacin	0.76	4	Tamae,Nichols,Soo,Liu
aat	confers no resistance to antibiotic	Clarythromycin	0.13	1	Nichols
aat	confers no resistance to antibiotic	Dactinomycin	0.13	1	Nichols
aat	confers no resistance to antibiotic	Dihydrostreptomycin	0.09	1	Soo
aat	confers no resistance to antibiotic	Doxorubicin	0.13	1	Nichols
aat	confers no resistance to antibiotic	Doxycycline	0.13	1	Nichols
aat	confers no resistance to antibiotic	Doxycycline hyclate	0.19	1	Girgis
aat	confers no resistance to antibiotic	Enoxacin	0.09	1	Soo
aat	confers no resistance to antibiotic	Erythromycin	0.66	4	Girgis,Nichols,Soo,Liu
aat	confers no resistance to antibiotic	Fosfomycin	0.13	1	Nichols
aat	confers no resistance to antibiotic	Furaltadone	0.09	1	Soo
aat	confers no resistance to antibiotic	Fusidic acid	0.66	4	Girgis,Nichols,Soo,Liu
aat	confers no resistance to antibiotic	Gentamicins	0.86	4	Girgis,Tamae,Liu,Nichols
aat	confers no resistance to antibiotic	Josamycin	0.09	1	Soo
aat	confers no resistance to antibiotic	Kanamycin	0.14	1	Shaw
aat	confers no resistance to antibiotic	Levofloxacin	0.13	1	Nichols
aat	confers no resistance to antibiotic	Lincomycin	0.09	1	Soo
aat	confers no resistance to antibiotic	Lomefloxacin	0.19	1	Girgis
aat	confers no resistance to antibiotic	Mecillinam	0.13	1	Nichols
aat	confers no resistance to antibiotic	Metronidazole	0.54	2	Tamae,Liu
aat	confers no resistance to antibiotic	Minocycline	0.13	1	Nichols
aat	confers no resistance to antibiotic	Mitomycin C	0.13	1	Nichols
aat	confers no resistance to antibiotic	Moxalactam	0.09	1	Soo
aat	confers no resistance to antibiotic	Nafcillin	0.09	1	Soo
aat	confers no resistance to antibiotic	Nalidixic acid	0.41	3	Girgis,Soo,Nichols
aat	confers no resistance to antibiotic	Nigericin	0.13	1	Nichols
aat	confers no resistance to antibiotic	Nitrofurantoin	0.66	4	Girgis,Nichols,Soo,Liu
aat	confers no resistance to antibiotic	Norfloxacin	0.27	2	Shaw,Nichols
aat	confers no resistance to antibiotic	Novobiocin	0.13	1	Nichols
aat	confers no resistance to antibiotic	Ofloxacin	0.09	1	Soo
aat	confers no resistance to antibiotic	Oleandomycin	0.09	1	Soo
aat	confers no resistance to antibiotic	Ornidazole	0.09	1	Soo
aat	confers no resistance to antibiotic	Oxacillin	0.13	1	Nichols
aat	confers no resistance to antibiotic	Oxytetracycline	0.09	1	Soo
aat	confers no resistance to antibiotic	Penicillin G	0.09	1	Soo
aat	confers no resistance to antibiotic	Penimepicycline	0.09	1	Soo
aat	confers no resistance to antibiotic	Phenethicillin	0.09	1	Soo
aat	confers no resistance to antibiotic	Phleomycin	0.13	1	Nichols
aat	confers no resistance to antibiotic	Piperacillin	0.27	2	Girgis,Soo
aat	confers no resistance to antibiotic	Polymyxin B	0.13	1	Nichols
aat	confers no resistance to antibiotic	Puromycin	0.22	2	Soo,Nichols
aat	confers no resistance to antibiotic	Radicicol	0.13	1	Nichols
aat	confers no resistance to antibiotic	Rifampin	0.9	5	Shaw,Tamae,Nichols,Soo,Liu
aat	confers no resistance to antibiotic	Rolitetracycline	0.09	1	Soo
aat	confers no resistance to antibiotic	Sisomicin	0.09	1	Soo
aat	confers no resistance to antibiotic	Spectinomycin	0.13	1	Nichols
aat	confers no resistance to antibiotic	Spiramycin	0.22	2	Soo,Nichols
aat	confers no resistance to antibiotic	Streptomycin	0.44	2	Girgis,Liu
aat	confers no resistance to antibiotic	Streptonigrin	0.13	1	Nichols
aat	confers no resistance to antibiotic	Sulfachloropyridazine	0.09	1	Soo
aat	confers no resistance to antibiotic	Sulfadiazine	0.09	1	Soo
aat	confers no resistance to antibiotic	Sulfamethazine	0.09	1	Soo
aat	confers no resistance to antibiotic	Sulfamethizole	0.13	1	Nichols
aat	confers no resistance to antibiotic	Sulfamethoxazole	0.54	2	Tamae,Liu
aat	confers no resistance to antibiotic	Sulfamonomethoxine	0.41	3	Girgis,Soo,Nichols
aat	confers no resistance to antibiotic	Sulfathiazole	0.09	1	Soo
aat	confers no resistance to antibiotic	Sulfisoxazole	0.09	1	Soo
aat	confers no resistance to antibiotic	Tetracycline	0.58	3	Girgis,Liu,Nichols
aat	confers no resistance to antibiotic	Thiolactomycin	0.13	1	Nichols
aat	confers no resistance to antibiotic	Tinidazole	0.09	1	Soo
aat	confers no resistance to antibiotic	Tobramycin	0.41	3	Girgis,Soo,Nichols
aat	confers no resistance to antibiotic	Triclosan	0.39	2	Liu,Nichols
aat	confers no resistance to antibiotic	Trimethoprim	0.41	3	Girgis,Soo,Nichols
aat	confers no resistance to antibiotic	Tunicamycin	0.13	1	Nichols
aat	confers no resistance to antibiotic	Tylosin	0.09	1	Soo
aat	confers no resistance to antibiotic	Vancomycin	0.68	3	Tamae,Liu,Nichols
aat	has	leucyltransferase activity	0	1	GO
aat	has	transferase activity, transferring amino-acyl groups	0	1	GO
aat	is part of	cytoplasm	0	1	GO
aat	not upregulated by antibiotic	Ampicillin	0.14	1	Shaw
aat	not upregulated by antibiotic	Kanamycin	0.14	1	Shaw
aat	not upregulated by antibiotic	Norfloxacin	0.14	1	Shaw
aat	not upregulated by antibiotic	Rifampin	0.14	1	Shaw
abgA	confers no resistance to antibiotic	5-Nitro-2-furaldehyde semicarbazone	0.09	1	Soo
abgA	confers no resistance to antibiotic	Amikacin	0.32	2	Girgis,Nichols
abgA	confers no resistance to antibiotic	Amoxicillin	0.13	1	Nichols
abgA	confers no resistance to antibiotic	Ampicillin	1	5	Girgis,Shaw,Tamae,Nichols,Liu
abgA	confers no resistance to antibiotic	Apramycin	0.09	1	Soo
abgA	confers no resistance to antibiotic	Azithromycin	0.13	1	Nichols
abgA	confers no resistance to antibiotic	Aztreonam	0.22	2	Soo,Nichols
abgA	confers no resistance to antibiotic	Bacitracin	0.13	1	Nichols
abgA	confers no resistance to antibiotic	Bicyclomycin	0.13	1	Nichols
abgA	confers no resistance to antibiotic	Blasticidin S	0.09	1	Soo
abgA	confers no resistance to antibiotic	Bleomycin	0.32	2	Girgis,Nichols
abgA	confers no resistance to antibiotic	CHIR090	0.13	1	Nichols
abgA	confers no resistance to antibiotic	Carbenicillin	0.13	1	Nichols
abgA	confers no resistance to antibiotic	Cefazolin	0.09	1	Soo
abgA	confers no resistance to antibiotic	Cefmetazole	0.09	1	Soo
abgA	confers no resistance to antibiotic	Cefoperazone	0.09	1	Soo
abgA	confers no resistance to antibiotic	Cefoxitin	0.32	2	Girgis,Nichols
abgA	confers no resistance to antibiotic	Cefsulodin	0.13	1	Nichols
abgA	confers no resistance to antibiotic	Ceftazidime	0.13	1	Nichols
abgA	confers no resistance to antibiotic	Cefuroxime	0.09	1	Soo
abgA	confers no resistance to antibiotic	Cephalothin	0.09	1	Soo
abgA	confers no resistance to antibiotic	Cerulenin	0.13	1	Nichols
abgA	confers no resistance to antibiotic	Chloramphenicol	0.39	2	Liu,Nichols
abgA	confers no resistance to antibiotic	Ciprofloxacin	0.76	4	Tamae,Nichols,Soo,Liu
abgA	confers no resistance to antibiotic	Clarythromycin	0.13	1	Nichols
abgA	confers no resistance to antibiotic	Dactinomycin	0.13	1	Nichols
abgA	confers no resistance to antibiotic	Dihydrostreptomycin	0.09	1	Soo
abgA	confers no resistance to antibiotic	Doxorubicin	0.13	1	Nichols
abgA	confers no resistance to antibiotic	Doxycycline	0.13	1	Nichols
abgA	confers no resistance to antibiotic	Doxycycline hyclate	0.19	1	Girgis
abgA	confers no resistance to antibiotic	Enoxacin	0.09	1	Soo
abgA	confers no resistance to antibiotic	Erythromycin	0.66	4	Girgis,Nichols,Soo,Liu
abgA	confers no resistance to antibiotic	Fosfomycin	0.13	1	Nichols
abgA	confers no resistance to antibiotic	Furaltadone	0.09	1	Soo
abgA	confers no resistance to antibiotic	Fusidic acid	0.66	4	Girgis,Nichols,Soo,Liu
abgA	confers no resistance to antibiotic	Gentamicins	0.86	4	Girgis,Tamae,Liu,Nichols
abgA	confers no resistance to antibiotic	Josamycin	0.09	1	Soo
abgA	confers no resistance to antibiotic	Kanamycin	0.14	1	Shaw
abgA	confers no resistance to antibiotic	Levofloxacin	0.13	1	Nichols
abgA	confers no resistance to antibiotic	Lincomycin	0.09	1	Soo
abgA	confers no resistance to antibiotic	Lomefloxacin	0.19	1	Girgis
abgA	confers no resistance to antibiotic	Mecillinam	0.13	1	Nichols
abgA	confers no resistance to antibiotic	Metronidazole	0.54	2	Tamae,Liu
abgA	confers no resistance to antibiotic	Minocycline	0.13	1	Nichols
abgA	confers no resistance to antibiotic	Mitomycin C	0.13	1	Nichols
abgA	confers no resistance to antibiotic	Moxalactam	0.09	1	Soo
abgA	confers no resistance to antibiotic	Nafcillin	0.09	1	Soo
abgA	confers no resistance to antibiotic	Nalidixic acid	0.41	3	Girgis,Soo,Nichols
abgA	confers no resistance to antibiotic	Nigericin	0.13	1	Nichols
abgA	confers no resistance to antibiotic	Nitrofurantoin	0.66	4	Girgis,Nichols,Soo,Liu
abgA	confers no resistance to antibiotic	Norfloxacin	0.27	2	Shaw,Nichols
abgA	confers no resistance to antibiotic	Novobiocin	0.13	1	Nichols
abgA	confers no resistance to antibiotic	Ofloxacin	0.09	1	Soo
abgA	confers no resistance to antibiotic	Oleandomycin	0.09	1	Soo
abgA	confers no resistance to antibiotic	Ornidazole	0.09	1	Soo
abgA	confers no resistance to antibiotic	Oxacillin	0.13	1	Nichols
abgA	confers no resistance to antibiotic	Oxytetracycline	0.09	1	Soo
abgA	confers no resistance to antibiotic	Penicillin G	0.09	1	Soo
abgA	confers no resistance to antibiotic	Penimepicycline	0.09	1	Soo
abgA	confers no resistance to antibiotic	Phenethicillin	0.09	1	Soo
abgA	confers no resistance to antibiotic	Phleomycin	0.13	1	Nichols
abgA	confers no resistance to antibiotic	Piperacillin	0.27	2	Girgis,Soo
abgA	confers no resistance to antibiotic	Polymyxin B	0.13	1	Nichols
abgA	confers no resistance to antibiotic	Puromycin	0.22	2	Soo,Nichols
abgA	confers no resistance to antibiotic	Radicicol	0.13	1	Nichols
abgA	confers no resistance to antibiotic	Rifampin	0.9	5	Shaw,Tamae,Nichols,Soo,Liu
abgA	confers no resistance to antibiotic	Rolitetracycline	0.09	1	Soo
abgA	confers no resistance to antibiotic	Sisomicin	0.09	1	Soo
abgA	confers no resistance to antibiotic	Spectinomycin	0.13	1	Nichols
abgA	confers no resistance to antibiotic	Spiramycin	0.22	2	Soo,Nichols
abgA	confers no resistance to antibiotic	Streptomycin	0.44	2	Girgis,Liu
abgA	confers no resistance to antibiotic	Streptonigrin	0.13	1	Nichols
abgA	confers no resistance to antibiotic	Sulfachloropyridazine	0.09	1	Soo
abgA	confers no resistance to antibiotic	Sulfadiazine	0.09	1	Soo
abgA	confers no resistance to antibiotic	Sulfamethazine	0.09	1	Soo
abgA	confers no resistance to antibiotic	Sulfamethizole	0.13	1	Nichols
abgA	confers no resistance to antibiotic	Sulfamethoxazole	0.54	2	Tamae,Liu
abgA	confers no resistance to antibiotic	Sulfamonomethoxine	0.41	3	Girgis,Soo,Nichols
abgA	confers no resistance to antibiotic	Sulfathiazole	0.09	1	Soo
abgA	confers no resistance to antibiotic	Sulfisoxazole	0.09	1	Soo
abgA	confers no resistance to antibiotic	Tetracycline	0.58	3	Girgis,Liu,Nichols
abgA	confers no resistance to antibiotic	Thiolactomycin	0.13	1	Nichols
abgA	confers no resistance to antibiotic	Tinidazole	0.09	1	Soo
abgA	confers no resistance to antibiotic	Tobramycin	0.41	3	Girgis,Soo,Nichols
abgA	confers no resistance to antibiotic	Triclosan	0.39	2	Liu,Nichols
abgA	confers no resistance to antibiotic	Trimethoprim	0.41	3	Girgis,Soo,Nichols
abgA	confers no resistance to antibiotic	Tunicamycin	0.13	1	Nichols
abgA	confers no resistance to antibiotic	Tylosin	0.09	1	Soo
abgA	confers no resistance to antibiotic	Vancomycin	0.68	3	Tamae,Liu,Nichols
abgA	has	dipeptidase activity	0	1	GO
abgA	has	hydrolase activity, acting on carbon-nitrogen (but not peptide) bonds	0	1	GO
abgA	has	para-aminobenzoyl-glutamate hydrolase activity	0	1	GO
abgA	has	protein binding	0	1	GO
abgA	has	protein heterodimerization activity	0	1	GO
abgA	is involved in	folic acid catabolic process	0	1	GO
abgA	is part of	cytoplasm	0	1	GO
abgA	not upregulated by antibiotic	Ampicillin	0.14	1	Shaw
abgA	not upregulated by antibiotic	Kanamycin	0.14	1	Shaw
abgA	not upregulated by antibiotic	Norfloxacin	0.14	1	Shaw
abgA	not upregulated by antibiotic	Rifampin	0.14	1	Shaw
abgB	confers no resistance to antibiotic	5-Nitro-2-furaldehyde semicarbazone	0.09	1	Soo
abgB	confers no resistance to antibiotic	Amikacin	0.19	1	Girgis
abgB	confers no resistance to antibiotic	Ampicillin	0.87	4	Girgis,Tamae,Shaw,Liu
abgB	confers no resistance to antibiotic	Apramycin	0.09	1	Soo
abgB	confers no resistance to antibiotic	Aztreonam	0.09	1	Soo
abgB	confers no resistance to antibiotic	Blasticidin S	0.09	1	Soo
abgB	confers no resistance to antibiotic	Bleomycin	0.19	1	Girgis
abgB	confers no resistance to antibiotic	Cefazolin	0.09	1	Soo
abgB	confers no resistance to antibiotic	Cefmetazole	0.09	1	Soo
abgB	confers no resistance to antibiotic	Cefoperazone	0.09	1	Soo
abgB	confers no resistance to antibiotic	Cefoxitin	0.19	1	Girgis
abgB	confers no resistance to antibiotic	Cefuroxime	0.09	1	Soo
abgB	confers no resistance to antibiotic	Cephalothin	0.09	1	Soo
abgB	confers no resistance to antibiotic	Chloramphenicol	0.26	1	Liu
abgB	confers no resistance to antibiotic	Ciprofloxacin	0.63	3	Tamae,Liu,Soo
abgB	confers no resistance to antibiotic	Dihydrostreptomycin	0.09	1	Soo
abgB	confers no resistance to antibiotic	Doxycycline hyclate	0.19	1	Girgis
abgB	confers no resistance to antibiotic	Enoxacin	0.09	1	Soo
abgB	confers no resistance to antibiotic	Erythromycin	0.53	3	Girgis,Liu,Soo
abgB	confers no resistance to antibiotic	Furaltadone	0.09	1	Soo
abgB	confers no resistance to antibiotic	Fusidic acid	0.53	3	Girgis,Liu,Soo
abgB	confers no resistance to antibiotic	Gentamicins	0.73	3	Girgis,Tamae,Liu
abgB	confers no resistance to antibiotic	Josamycin	0.09	1	Soo
abgB	confers no resistance to antibiotic	Kanamycin	0.14	1	Shaw
abgB	confers no resistance to antibiotic	Lincomycin	0.09	1	Soo
abgB	confers no resistance to antibiotic	Lomefloxacin	0.19	1	Girgis
abgB	confers no resistance to antibiotic	Metronidazole	0.54	2	Tamae,Liu
abgB	confers no resistance to antibiotic	Moxalactam	0.09	1	Soo
abgB	confers no resistance to antibiotic	Nafcillin	0.09	1	Soo
abgB	confers no resistance to antibiotic	Nalidixic acid	0.27	2	Girgis,Soo
abgB	confers no resistance to antibiotic	Nitrofurantoin	0.53	3	Girgis,Liu,Soo
abgB	confers no resistance to antibiotic	Norfloxacin	0.14	1	Shaw
abgB	confers no resistance to antibiotic	Ofloxacin	0.09	1	Soo
abgB	confers no resistance to antibiotic	Oleandomycin	0.09	1	Soo
abgB	confers no resistance to antibiotic	Ornidazole	0.09	1	Soo
abgB	confers no resistance to antibiotic	Oxytetracycline	0.09	1	Soo
abgB	confers no resistance to antibiotic	Penicillin G	0.09	1	Soo
abgB	confers no resistance to antibiotic	Penimepicycline	0.09	1	Soo
abgB	confers no resistance to antibiotic	Phenethicillin	0.09	1	Soo
abgB	confers no resistance to antibiotic	Piperacillin	0.27	2	Girgis,Soo
abgB	confers no resistance to antibiotic	Puromycin	0.09	1	Soo
abgB	confers no resistance to antibiotic	Rifampin	0.77	4	Tamae,Shaw,Liu,Soo
abgB	confers no resistance to antibiotic	Rolitetracycline	0.09	1	Soo
abgB	confers no resistance to antibiotic	Sisomicin	0.09	1	Soo
abgB	confers no resistance to antibiotic	Spiramycin	0.09	1	Soo
abgB	confers no resistance to antibiotic	Streptomycin	0.44	2	Girgis,Liu
abgB	confers no resistance to antibiotic	Sulfachloropyridazine	0.09	1	Soo
abgB	confers no resistance to antibiotic	Sulfadiazine	0.09	1	Soo
abgB	confers no resistance to antibiotic	Sulfamethazine	0.09	1	Soo
abgB	confers no resistance to antibiotic	Sulfamethoxazole	0.54	2	Tamae,Liu
abgB	confers no resistance to antibiotic	Sulfamonomethoxine	0.27	2	Girgis,Soo
abgB	confers no resistance to antibiotic	Sulfathiazole	0.09	1	Soo
abgB	confers no resistance to antibiotic	Sulfisoxazole	0.09	1	Soo
abgB	confers no resistance to antibiotic	Tetracycline	0.44	2	Girgis,Liu
abgB	confers no resistance to antibiotic	Tinidazole	0.09	1	Soo
abgB	confers no resistance to antibiotic	Tobramycin	0.27	2	Girgis,Soo
abgB	confers no resistance to antibiotic	Triclosan	0.26	1	Liu
abgB	confers no resistance to antibiotic	Trimethoprim	0.27	2	Girgis,Soo
abgB	confers no resistance to antibiotic	Tylosin	0.09	1	Soo
abgB	confers no resistance to antibiotic	Vancomycin	0.54	2	Tamae,Liu
abgB	has	dipeptidase activity	0	1	GO
abgB	has	hydrolase activity	0	1	GO
abgB	has	para-aminobenzoyl-glutamate hydrolase activity	0	1	GO
abgB	has	protein binding	0	1	GO
abgB	has	protein heterodimerization activity	0	1	GO
abgB	is involved in	folic acid catabolic process	0	1	GO
abgB	is involved in	metabolic process	0	1	GO
abgB	is part of	cytoplasm	0	1	GO
abgB	not upregulated by antibiotic	Ampicillin	0.14	1	Shaw
abgB	not upregulated by antibiotic	Kanamycin	0.14	1	Shaw
abgB	not upregulated by antibiotic	Norfloxacin	0.14	1	Shaw
abgB	not upregulated by antibiotic	Rifampin	0.14	1	Shaw
abgR	confers no resistance to antibiotic	5-Nitro-2-furaldehyde semicarbazone	0.09	1	Soo
abgR	confers no resistance to antibiotic	Amikacin	0.32	2	Girgis,Nichols
abgR	confers no resistance to antibiotic	Amoxicillin	0.13	1	Nichols
abgR	confers no resistance to antibiotic	Ampicillin	1	5	Girgis,Shaw,Tamae,Nichols,Liu
abgR	confers no resistance to antibiotic	Apramycin	0.09	1	Soo
abgR	confers no resistance to antibiotic	Azithromycin	0.13	1	Nichols
abgR	confers no resistance to antibiotic	Aztreonam	0.22	2	Soo,Nichols
abgR	confers no resistance to antibiotic	Bacitracin	0.13	1	Nichols
abgR	confers no resistance to antibiotic	Bicyclomycin	0.13	1	Nichols
abgR	confers no resistance to antibiotic	Blasticidin S	0.09	1	Soo
abgR	confers no resistance to antibiotic	Bleomycin	0.32	2	Girgis,Nichols
abgR	confers no resistance to antibiotic	CHIR090	0.13	1	Nichols
abgR	confers no resistance to antibiotic	Carbenicillin	0.13	1	Nichols
abgR	confers no resistance to antibiotic	Cefazolin	0.09	1	Soo
abgR	confers no resistance to antibiotic	Cefmetazole	0.09	1	Soo
abgR	confers no resistance to antibiotic	Cefoperazone	0.09	1	Soo
abgR	confers no resistance to antibiotic	Cefoxitin	0.32	2	Girgis,Nichols
abgR	confers no resistance to antibiotic	Cefsulodin	0.13	1	Nichols
abgR	confers no resistance to antibiotic	Ceftazidime	0.13	1	Nichols
abgR	confers no resistance to antibiotic	Cefuroxime	0.09	1	Soo
abgR	confers no resistance to antibiotic	Cephalothin	0.09	1	Soo
abgR	confers no resistance to antibiotic	Cerulenin	0.13	1	Nichols
abgR	confers no resistance to antibiotic	Chloramphenicol	0.39	2	Liu,Nichols
abgR	confers no resistance to antibiotic	Ciprofloxacin	0.76	4	Tamae,Nichols,Soo,Liu
abgR	confers no resistance to antibiotic	Clarythromycin	0.13	1	Nichols
abgR	confers no resistance to antibiotic	Dactinomycin	0.13	1	Nichols
abgR	confers no resistance to antibiotic	Dihydrostreptomycin	0.09	1	Soo
abgR	confers no resistance to antibiotic	Doxorubicin	0.13	1	Nichols
abgR	confers no resistance to antibiotic	Doxycycline	0.13	1	Nichols
abgR	confers no resistance to antibiotic	Doxycycline hyclate	0.19	1	Girgis
abgR	confers no resistance to antibiotic	Enoxacin	0.09	1	Soo
abgR	confers no resistance to antibiotic	Erythromycin	0.66	4	Girgis,Nichols,Soo,Liu
abgR	confers no resistance to antibiotic	Fosfomycin	0.13	1	Nichols
abgR	confers no resistance to antibiotic	Furaltadone	0.09	1	Soo
abgR	confers no resistance to antibiotic	Fusidic acid	0.66	4	Girgis,Nichols,Soo,Liu
abgR	confers no resistance to antibiotic	Gentamicins	0.86	4	Girgis,Tamae,Liu,Nichols
abgR	confers no resistance to antibiotic	Josamycin	0.09	1	Soo
abgR	confers no resistance to antibiotic	Kanamycin	0.14	1	Shaw
abgR	confers no resistance to antibiotic	Levofloxacin	0.13	1	Nichols
abgR	confers no resistance to antibiotic	Lincomycin	0.09	1	Soo
abgR	confers no resistance to antibiotic	Lomefloxacin	0.19	1	Girgis
abgR	confers no resistance to antibiotic	Mecillinam	0.13	1	Nichols
abgR	confers no resistance to antibiotic	Metronidazole	0.54	2	Tamae,Liu
abgR	confers no resistance to antibiotic	Minocycline	0.13	1	Nichols
abgR	confers no resistance to antibiotic	Mitomycin C	0.13	1	Nichols
abgR	confers no resistance to antibiotic	Moxalactam	0.09	1	Soo
abgR	confers no resistance to antibiotic	Nafcillin	0.09	1	Soo
abgR	confers no resistance to antibiotic	Nalidixic acid	0.41	3	Girgis,Soo,Nichols
abgR	confers no resistance to antibiotic	Nigericin	0.13	1	Nichols
abgR	confers no resistance to antibiotic	Nitrofurantoin	0.66	4	Girgis,Nichols,Soo,Liu
abgR	confers no resistance to antibiotic	Norfloxacin	0.27	2	Shaw,Nichols
abgR	confers no resistance to antibiotic	Novobiocin	0.13	1	Nichols
abgR	confers no resistance to antibiotic	Ofloxacin	0.09	1	Soo
abgR	confers no resistance to antibiotic	Oleandomycin	0.09	1	Soo
abgR	confers no resistance to antibiotic	Ornidazole	0.09	1	Soo
abgR	confers no resistance to antibiotic	Oxacillin	0.13	1	Nichols
abgR	confers no resistance to antibiotic	Oxytetracycline	0.09	1	Soo
abgR	confers no resistance to antibiotic	Penicillin G	0.09	1	Soo
abgR	confers no resistance to antibiotic	Penimepicycline	0.09	1	Soo
abgR	confers no resistance to antibiotic	Phenethicillin	0.09	1	Soo
abgR	confers no resistance to antibiotic	Phleomycin	0.13	1	Nichols
abgR	confers no resistance to antibiotic	Piperacillin	0.27	2	Girgis,Soo
abgR	confers no resistance to antibiotic	Polymyxin B	0.13	1	Nichols
abgR	confers no resistance to antibiotic	Puromycin	0.22	2	Soo,Nichols
abgR	confers no resistance to antibiotic	Radicicol	0.13	1	Nichols
abgR	confers no resistance to antibiotic	Rifampin	0.9	5	Shaw,Tamae,Nichols,Soo,Liu
abgR	confers no resistance to antibiotic	Rolitetracycline	0.09	1	Soo
abgR	confers no resistance to antibiotic	Sisomicin	0.09	1	Soo
abgR	confers no resistance to antibiotic	Spectinomycin	0.13	1	Nichols
abgR	confers no resistance to antibiotic	Spiramycin	0.22	2	Soo,Nichols
abgR	confers no resistance to antibiotic	Streptomycin	0.44	2	Girgis,Liu
abgR	confers no resistance to antibiotic	Streptonigrin	0.13	1	Nichols
abgR	confers no resistance to antibiotic	Sulfachloropyridazine	0.09	1	Soo
abgR	confers no resistance to antibiotic	Sulfadiazine	0.09	1	Soo
abgR	confers no resistance to antibiotic	Sulfamethazine	0.09	1	Soo
abgR	confers no resistance to antibiotic	Sulfamethizole	0.13	1	Nichols
abgR	confers no resistance to antibiotic	Sulfamethoxazole	0.54	2	Tamae,Liu
abgR	confers no resistance to antibiotic	Sulfamonomethoxine	0.41	3	Girgis,Soo,Nichols
abgR	confers no resistance to antibiotic	Sulfathiazole	0.09	1	Soo
abgR	confers no resistance to antibiotic	Sulfisoxazole	0.09	1	Soo
abgR	confers no resistance to antibiotic	Tetracycline	0.58	3	Girgis,Liu,Nichols
abgR	confers no resistance to antibiotic	Thiolactomycin	0.13	1	Nichols
abgR	confers no resistance to antibiotic	Tinidazole	0.09	1	Soo
abgR	confers no resistance to antibiotic	Tobramycin	0.41	3	Girgis,Soo,Nichols
abgR	confers no resistance to antibiotic	Triclosan	0.39	2	Liu,Nichols
abgR	confers no resistance to antibiotic	Trimethoprim	0.41	3	Girgis,Soo,Nichols
abgR	confers no resistance to antibiotic	Tunicamycin	0.13	1	Nichols
abgR	confers no resistance to antibiotic	Tylosin	0.09	1	Soo
abgR	confers no resistance to antibiotic	Vancomycin	0.68	3	Tamae,Liu,Nichols
abgR	has	DNA binding transcription factor activity	0	1	GO
abgR	is involved in	transcription, DNA-templated	0	1	GO
abgR	not upregulated by antibiotic	Ampicillin	0.14	1	Shaw
abgR	not upregulated by antibiotic	Kanamycin	0.14	1	Shaw
abgR	not upregulated by antibiotic	Norfloxacin	0.14	1	Shaw
abgR	not upregulated by antibiotic	Rifampin	0.14	1	Shaw
abgT	confers no resistance to antibiotic	5-Nitro-2-furaldehyde semicarbazone	0.09	1	Soo
abgT	confers no resistance to antibiotic	Amikacin	0.32	2	Girgis,Nichols
abgT	confers no resistance to antibiotic	Amoxicillin	0.13	1	Nichols
abgT	confers no resistance to antibiotic	Ampicillin	1	5	Girgis,Shaw,Tamae,Nichols,Liu
abgT	confers no resistance to antibiotic	Apramycin	0.09	1	Soo
abgT	confers no resistance to antibiotic	Azithromycin	0.13	1	Nichols
abgT	confers no resistance to antibiotic	Aztreonam	0.22	2	Soo,Nichols
abgT	confers no resistance to antibiotic	Bacitracin	0.13	1	Nichols
abgT	confers no resistance to antibiotic	Bicyclomycin	0.13	1	Nichols
abgT	confers no resistance to antibiotic	Blasticidin S	0.09	1	Soo
abgT	confers no resistance to antibiotic	Bleomycin	0.32	2	Girgis,Nichols
abgT	confers no resistance to antibiotic	CHIR090	0.13	1	Nichols
abgT	confers no resistance to antibiotic	Carbenicillin	0.13	1	Nichols
abgT	confers no resistance to antibiotic	Cefazolin	0.09	1	Soo
abgT	confers no resistance to antibiotic	Cefmetazole	0.09	1	Soo
abgT	confers no resistance to antibiotic	Cefoperazone	0.09	1	Soo
abgT	confers no resistance to antibiotic	Cefoxitin	0.32	2	Girgis,Nichols
abgT	confers no resistance to antibiotic	Cefsulodin	0.13	1	Nichols
abgT	confers no resistance to antibiotic	Ceftazidime	0.13	1	Nichols
abgT	confers no resistance to antibiotic	Cefuroxime	0.09	1	Soo
abgT	confers no resistance to antibiotic	Cephalothin	0.09	1	Soo
abgT	confers no resistance to antibiotic	Cerulenin	0.13	1	Nichols
abgT	confers no resistance to antibiotic	Chloramphenicol	0.39	2	Liu,Nichols
abgT	confers no resistance to antibiotic	Ciprofloxacin	0.76	4	Tamae,Nichols,Soo,Liu
abgT	confers no resistance to antibiotic	Clarythromycin	0.13	1	Nichols
abgT	confers no resistance to antibiotic	Dactinomycin	0.13	1	Nichols
abgT	confers no resistance to antibiotic	Dihydrostreptomycin	0.09	1	Soo
abgT	confers no resistance to antibiotic	Doxorubicin	0.13	1	Nichols
abgT	confers no resistance to antibiotic	Doxycycline	0.13	1	Nichols
abgT	confers no resistance to antibiotic	Doxycycline hyclate	0.19	1	Girgis
abgT	confers no resistance to antibiotic	Enoxacin	0.09	1	Soo
abgT	confers no resistance to antibiotic	Erythromycin	0.66	4	Girgis,Nichols,Soo,Liu
abgT	confers no resistance to antibiotic	Fosfomycin	0.13	1	Nichols
abgT	confers no resistance to antibiotic	Furaltadone	0.09	1	Soo
abgT	confers no resistance to antibiotic	Fusidic acid	0.66	4	Girgis,Nichols,Soo,Liu
abgT	confers no resistance to antibiotic	Gentamicins	0.86	4	Girgis,Tamae,Liu,Nichols
abgT	confers no resistance to antibiotic	Josamycin	0.09	1	Soo
abgT	confers no resistance to antibiotic	Kanamycin	0.14	1	Shaw
abgT	confers no resistance to antibiotic	Levofloxacin	0.13	1	Nichols
abgT	confers no resistance to antibiotic	Lincomycin	0.09	1	Soo
abgT	confers no resistance to antibiotic	Lomefloxacin	0.19	1	Girgis
abgT	confers no resistance to antibiotic	Mecillinam	0.13	1	Nichols
abgT	confers no resistance to antibiotic	Metronidazole	0.54	2	Tamae,Liu
abgT	confers no resistance to antibiotic	Minocycline	0.13	1	Nichols
abgT	confers no resistance to antibiotic	Mitomycin C	0.13	1	Nichols
abgT	confers no resistance to antibiotic	Moxalactam	0.09	1	Soo
abgT	confers no resistance to antibiotic	Nafcillin	0.09	1	Soo
abgT	confers no resistance to antibiotic	Nalidixic acid	0.41	3	Girgis,Soo,Nichols
abgT	confers no resistance to antibiotic	Nigericin	0.13	1	Nichols
abgT	confers no resistance to antibiotic	Nitrofurantoin	0.66	4	Girgis,Nichols,Soo,Liu
abgT	confers no resistance to antibiotic	Norfloxacin	0.27	2	Shaw,Nichols
abgT	confers no resistance to antibiotic	Novobiocin	0.13	1	Nichols
abgT	confers no resistance to antibiotic	Ofloxacin	0.09	1	Soo
abgT	confers no resistance to antibiotic	Oleandomycin	0.09	1	Soo
abgT	confers no resistance to antibiotic	Ornidazole	0.09	1	Soo
abgT	confers no resistance to antibiotic	Oxacillin	0.13	1	Nichols
abgT	confers no resistance to antibiotic	Oxytetracycline	0.09	1	Soo
abgT	confers no resistance to antibiotic	Penicillin G	0.09	1	Soo
abgT	confers no resistance to antibiotic	Penimepicycline	0.09	1	Soo
abgT	confers no resistance to antibiotic	Phenethicillin	0.09	1	Soo
abgT	confers no resistance to antibiotic	Phleomycin	0.13	1	Nichols
abgT	confers no resistance to antibiotic	Piperacillin	0.27	2	Girgis,Soo
abgT	confers no resistance to antibiotic	Polymyxin B	0.13	1	Nichols
abgT	confers no resistance to antibiotic	Puromycin	0.22	2	Soo,Nichols
abgT	confers no resistance to antibiotic	Radicicol	0.13	1	Nichols
abgT	confers no resistance to antibiotic	Rifampin	0.9	5	Shaw,Tamae,Nichols,Soo,Liu
abgT	confers no resistance to antibiotic	Rolitetracycline	0.09	1	Soo
abgT	confers no resistance to antibiotic	Sisomicin	0.09	1	Soo
abgT	confers no resistance to antibiotic	Spectinomycin	0.13	1	Nichols
abgT	confers no resistance to antibiotic	Spiramycin	0.22	2	Soo,Nichols
abgT	confers no resistance to antibiotic	Streptomycin	0.44	2	Girgis,Liu
abgT	confers no resistance to antibiotic	Streptonigrin	0.13	1	Nichols
abgT	confers no resistance to antibiotic	Sulfachloropyridazine	0.09	1	Soo
abgT	confers no resistance to antibiotic	Sulfadiazine	0.09	1	Soo
abgT	confers no resistance to antibiotic	Sulfamethazine	0.09	1	Soo
abgT	confers no resistance to antibiotic	Sulfamethizole	0.13	1	Nichols
abgT	confers no resistance to antibiotic	Sulfamethoxazole	0.54	2	Tamae,Liu
abgT	confers no resistance to antibiotic	Sulfamonomethoxine	0.41	3	Girgis,Soo,Nichols
abgT	confers no resistance to antibiotic	Sulfathiazole	0.09	1	Soo
abgT	confers no resistance to antibiotic	Sulfisoxazole	0.09	1	Soo
abgT	confers no resistance to antibiotic	Tetracycline	0.58	3	Girgis,Liu,Nichols
abgT	confers no resistance to antibiotic	Thiolactomycin	0.13	1	Nichols
abgT	confers no resistance to antibiotic	Tinidazole	0.09	1	Soo
abgT	confers no resistance to antibiotic	Tobramycin	0.41	3	Girgis,Soo,Nichols
abgT	confers no resistance to antibiotic	Triclosan	0.39	2	Liu,Nichols
abgT	confers no resistance to antibiotic	Trimethoprim	0.41	3	Girgis,Soo,Nichols
abgT	confers no resistance to antibiotic	Tunicamycin	0.13	1	Nichols
abgT	confers no resistance to antibiotic	Tylosin	0.09	1	Soo
abgT	confers no resistance to antibiotic	Vancomycin	0.68	3	Tamae,Liu,Nichols
abgT	has	secondary active p-aminobenzoyl-glutamate transmembrane transporter activity	0	1	GO
abgT	has	secondary active transmembrane transporter activity	0	1	GO
abgT	is involved in	p-aminobenzoyl-glutamate transport	0	1	GO
abgT	is part of	integral component of membrane	0	1	GO
abgT	is part of	plasma membrane	0	1	GO
abgT	not upregulated by antibiotic	Ampicillin	0.14	1	Shaw
abgT	not upregulated by antibiotic	Kanamycin	0.14	1	Shaw
abgT	not upregulated by antibiotic	Norfloxacin	0.14	1	Shaw
abgT	not upregulated by antibiotic	Rifampin	0.14	1	Shaw
abpA	has	protein binding	0	1	GO
abpA	is involved in	defense response to virus	0	1	GO
abpB	has	protein binding	0	1	GO
abpB	is involved in	defense response to virus	0	1	GO
abpB	is involved in	response to ionizing radiation	0	1	GO
abrB	confers no resistance to antibiotic	5-Nitro-2-furaldehyde semicarbazone	0.09	1	Soo
abrB	confers no resistance to antibiotic	Amikacin	0.32	2	Girgis,Nichols
abrB	confers no resistance to antibiotic	Amoxicillin	0.13	1	Nichols
abrB	confers no resistance to antibiotic	Ampicillin	1	5	Girgis,Shaw,Tamae,Nichols,Liu
abrB	confers no resistance to antibiotic	Apramycin	0.09	1	Soo
abrB	confers no resistance to antibiotic	Azithromycin	0.13	1	Nichols
abrB	confers no resistance to antibiotic	Aztreonam	0.22	2	Soo,Nichols
abrB	confers no resistance to antibiotic	Bacitracin	0.13	1	Nichols
abrB	confers no resistance to antibiotic	Bicyclomycin	0.13	1	Nichols
abrB	confers no resistance to antibiotic	Blasticidin S	0.09	1	Soo
abrB	confers no resistance to antibiotic	Bleomycin	0.32	2	Girgis,Nichols
abrB	confers no resistance to antibiotic	CHIR090	0.13	1	Nichols
abrB	confers no resistance to antibiotic	Carbenicillin	0.13	1	Nichols
abrB	confers no resistance to antibiotic	Cefazolin	0.09	1	Soo
abrB	confers no resistance to antibiotic	Cefmetazole	0.09	1	Soo
abrB	confers no resistance to antibiotic	Cefoperazone	0.09	1	Soo
abrB	confers no resistance to antibiotic	Cefoxitin	0.32	2	Girgis,Nichols
abrB	confers no resistance to antibiotic	Cefsulodin	0.13	1	Nichols
abrB	confers no resistance to antibiotic	Ceftazidime	0.13	1	Nichols
abrB	confers no resistance to antibiotic	Cefuroxime	0.09	1	Soo
abrB	confers no resistance to antibiotic	Cephalothin	0.09	1	Soo
abrB	confers no resistance to antibiotic	Cerulenin	0.13	1	Nichols
abrB	confers no resistance to antibiotic	Chloramphenicol	0.39	2	Liu,Nichols
abrB	confers no resistance to antibiotic	Ciprofloxacin	0.76	4	Tamae,Nichols,Soo,Liu
abrB	confers no resistance to antibiotic	Clarythromycin	0.13	1	Nichols
abrB	confers no resistance to antibiotic	Dactinomycin	0.13	1	Nichols
abrB	confers no resistance to antibiotic	Dihydrostreptomycin	0.09	1	Soo
abrB	confers no resistance to antibiotic	Doxorubicin	0.13	1	Nichols
abrB	confers no resistance to antibiotic	Doxycycline	0.13	1	Nichols
abrB	confers no resistance to antibiotic	Doxycycline hyclate	0.19	1	Girgis
abrB	confers no resistance to antibiotic	Enoxacin	0.09	1	Soo
abrB	confers no resistance to antibiotic	Erythromycin	0.66	4	Girgis,Nichols,Soo,Liu
abrB	confers no resistance to antibiotic	Fosfomycin	0.13	1	Nichols
abrB	confers no resistance to antibiotic	Furaltadone	0.09	1	Soo
abrB	confers no resistance to antibiotic	Fusidic acid	0.66	4	Girgis,Nichols,Soo,Liu
abrB	confers no resistance to antibiotic	Gentamicins	0.86	4	Girgis,Tamae,Liu,Nichols
abrB	confers no resistance to antibiotic	Josamycin	0.09	1	Soo
abrB	confers no resistance to antibiotic	Kanamycin	0.14	1	Shaw
abrB	confers no resistance to antibiotic	Levofloxacin	0.13	1	Nichols
abrB	confers no resistance to antibiotic	Lincomycin	0.09	1	Soo
abrB	confers no resistance to antibiotic	Lomefloxacin	0.19	1	Girgis
abrB	confers no resistance to antibiotic	Mecillinam	0.13	1	Nichols
abrB	confers no resistance to antibiotic	Metronidazole	0.54	2	Tamae,Liu
abrB	confers no resistance to antibiotic	Minocycline	0.13	1	Nichols
abrB	confers no resistance to antibiotic	Mitomycin C	0.13	1	Nichols
abrB	confers no resistance to antibiotic	Moxalactam	0.09	1	Soo
abrB	confers no resistance to antibiotic	Nafcillin	0.09	1	Soo
abrB	confers no resistance to antibiotic	Nalidixic acid	0.41	3	Girgis,Soo,Nichols
abrB	confers no resistance to antibiotic	Nigericin	0.13	1	Nichols
abrB	confers no resistance to antibiotic	Nitrofurantoin	0.66	4	Girgis,Nichols,Soo,Liu
abrB	confers no resistance to antibiotic	Norfloxacin	0.27	2	Shaw,Nichols
abrB	confers no resistance to antibiotic	Novobiocin	0.13	1	Nichols
abrB	confers no resistance to antibiotic	Ofloxacin	0.09	1	Soo
abrB	confers no resistance to antibiotic	Oleandomycin	0.09	1	Soo
abrB	confers no resistance to antibiotic	Ornidazole	0.09	1	Soo
abrB	confers no resistance to antibiotic	Oxacillin	0.13	1	Nichols
abrB	confers no resistance to antibiotic	Oxytetracycline	0.09	1	Soo
abrB	confers no resistance to antibiotic	Penicillin G	0.09	1	Soo
abrB	confers no resistance to antibiotic	Penimepicycline	0.09	1	Soo
abrB	confers no resistance to antibiotic	Phenethicillin	0.09	1	Soo
abrB	confers no resistance to antibiotic	Phleomycin	0.13	1	Nichols
abrB	confers no resistance to antibiotic	Piperacillin	0.27	2	Girgis,Soo
abrB	confers no resistance to antibiotic	Polymyxin B	0.13	1	Nichols
abrB	confers no resistance to antibiotic	Puromycin	0.22	2	Soo,Nichols
abrB	confers no resistance to antibiotic	Radicicol	0.13	1	Nichols
abrB	confers no resistance to antibiotic	Rifampin	0.9	5	Shaw,Tamae,Nichols,Soo,Liu
abrB	confers no resistance to antibiotic	Rolitetracycline	0.09	1	Soo
abrB	confers no resistance to antibiotic	Sisomicin	0.09	1	Soo
abrB	confers no resistance to antibiotic	Spectinomycin	0.13	1	Nichols
abrB	confers no resistance to antibiotic	Spiramycin	0.22	2	Soo,Nichols
abrB	confers no resistance to antibiotic	Streptomycin	0.44	2	Girgis,Liu
abrB	confers no resistance to antibiotic	Streptonigrin	0.13	1	Nichols
abrB	confers no resistance to antibiotic	Sulfachloropyridazine	0.09	1	Soo
abrB	confers no resistance to antibiotic	Sulfadiazine	0.09	1	Soo
abrB	confers no resistance to antibiotic	Sulfamethazine	0.09	1	Soo
abrB	confers no resistance to antibiotic	Sulfamethizole	0.13	1	Nichols
abrB	confers no resistance to antibiotic	Sulfamethoxazole	0.54	2	Tamae,Liu
abrB	confers no resistance to antibiotic	Sulfamonomethoxine	0.41	3	Girgis,Soo,Nichols
abrB	confers no resistance to antibiotic	Sulfathiazole	0.09	1	Soo
abrB	confers no resistance to antibiotic	Sulfisoxazole	0.09	1	Soo
abrB	confers no resistance to antibiotic	Tetracycline	0.58	3	Girgis,Liu,Nichols
abrB	confers no resistance to antibiotic	Thiolactomycin	0.13	1	Nichols
abrB	confers no resistance to antibiotic	Tinidazole	0.09	1	Soo
abrB	confers no resistance to antibiotic	Tobramycin	0.41	3	Girgis,Soo,Nichols
abrB	confers no resistance to antibiotic	Triclosan	0.39	2	Liu,Nichols
abrB	confers no resistance to antibiotic	Trimethoprim	0.41	3	Girgis,Soo,Nichols
abrB	confers no resistance to antibiotic	Tunicamycin	0.13	1	Nichols
abrB	confers no resistance to antibiotic	Tylosin	0.09	1	Soo
abrB	confers no resistance to antibiotic	Vancomycin	0.68	3	Tamae,Liu,Nichols
abrB	is part of	plasma membrane	0	1	GO
abrB	not upregulated by antibiotic	Ampicillin	0.14	1	Shaw
abrB	not upregulated by antibiotic	Kanamycin	0.14	1	Shaw
abrB	not upregulated by antibiotic	Norfloxacin	0.14	1	Shaw
abrB	not upregulated by antibiotic	Rifampin	0.14	1	Shaw
accA	confers no resistance to antibiotic	5-Nitro-2-furaldehyde semicarbazone	0.09	1	Soo
accA	confers no resistance to antibiotic	Amikacin	0.19	1	Girgis
accA	confers no resistance to antibiotic	Ampicillin	0.19	1	Girgis
accA	confers no resistance to antibiotic	Apramycin	0.09	1	Soo
accA	confers no resistance to antibiotic	Aztreonam	0.09	1	Soo
accA	confers no resistance to antibiotic	Blasticidin S	0.09	1	Soo
accA	confers no resistance to antibiotic	Bleomycin	0.19	1	Girgis
accA	confers no resistance to antibiotic	Cefazolin	0.09	1	Soo
accA	confers no resistance to antibiotic	Cefmetazole	0.09	1	Soo
accA	confers no resistance to antibiotic	Cefoperazone	0.09	1	Soo
accA	confers no resistance to antibiotic	Cefoxitin	0.19	1	Girgis
accA	confers no resistance to antibiotic	Cefuroxime	0.09	1	Soo
accA	confers no resistance to antibiotic	Cephalothin	0.09	1	Soo
accA	confers no resistance to antibiotic	Ciprofloxacin	0.09	1	Soo
accA	confers no resistance to antibiotic	Dihydrostreptomycin	0.09	1	Soo
accA	confers no resistance to antibiotic	Doxycycline hyclate	0.19	1	Girgis
accA	confers no resistance to antibiotic	Enoxacin	0.09	1	Soo
accA	confers no resistance to antibiotic	Erythromycin	0.27	2	Girgis,Soo
accA	confers no resistance to antibiotic	Furaltadone	0.09	1	Soo
accA	confers no resistance to antibiotic	Fusidic acid	0.27	2	Girgis,Soo
accA	confers no resistance to antibiotic	Gentamicins	0.19	1	Girgis
accA	confers no resistance to antibiotic	Josamycin	0.09	1	Soo
accA	confers no resistance to antibiotic	Lincomycin	0.09	1	Soo
accA	confers no resistance to antibiotic	Lomefloxacin	0.19	1	Girgis
accA	confers no resistance to antibiotic	Moxalactam	0.09	1	Soo
accA	confers no resistance to antibiotic	Nafcillin	0.09	1	Soo
accA	confers no resistance to antibiotic	Nalidixic acid	0.27	2	Girgis,Soo
accA	confers no resistance to antibiotic	Nitrofurantoin	0.27	2	Girgis,Soo
accA	confers no resistance to antibiotic	Ofloxacin	0.09	1	Soo
accA	confers no resistance to antibiotic	Oleandomycin	0.09	1	Soo
accA	confers no resistance to antibiotic	Ornidazole	0.09	1	Soo
accA	confers no resistance to antibiotic	Oxytetracycline	0.09	1	Soo
accA	confers no resistance to antibiotic	Penicillin G	0.09	1	Soo
accA	confers no resistance to antibiotic	Penimepicycline	0.09	1	Soo
accA	confers no resistance to antibiotic	Phenethicillin	0.09	1	Soo
accA	confers no resistance to antibiotic	Piperacillin	0.27	2	Girgis,Soo
accA	confers no resistance to antibiotic	Puromycin	0.09	1	Soo
accA	confers no resistance to antibiotic	Rifampin	0.09	1	Soo
accA	confers no resistance to antibiotic	Rolitetracycline	0.09	1	Soo
accA	confers no resistance to antibiotic	Sisomicin	0.09	1	Soo
accA	confers no resistance to antibiotic	Spiramycin	0.09	1	Soo
accA	confers no resistance to antibiotic	Streptomycin	0.19	1	Girgis
accA	confers no resistance to antibiotic	Sulfachloropyridazine	0.09	1	Soo
accA	confers no resistance to antibiotic	Sulfadiazine	0.09	1	Soo
accA	confers no resistance to antibiotic	Sulfamethazine	0.09	1	Soo
accA	confers no resistance to antibiotic	Sulfamonomethoxine	0.27	2	Girgis,Soo
accA	confers no resistance to antibiotic	Sulfathiazole	0.09	1	Soo
accA	confers no resistance to antibiotic	Sulfisoxazole	0.09	1	Soo
accA	confers no resistance to antibiotic	Tetracycline	0.19	1	Girgis
accA	confers no resistance to antibiotic	Tinidazole	0.09	1	Soo
accA	confers no resistance to antibiotic	Tobramycin	0.27	2	Girgis,Soo
accA	confers no resistance to antibiotic	Trimethoprim	0.27	2	Girgis,Soo
accA	confers no resistance to antibiotic	Tylosin	0.09	1	Soo
accA	has	identical protein binding	0	1	GO
accA	has	protein binding	0	1	GO
accA	is involved in	fatty acid biosynthetic process	0	1	GO
accA	is involved in	long-chain fatty acid biosynthetic process	0	1	GO
accA	is part of	acetate CoA-transferase complex	0	1	GO
accA	is part of	cytoplasm	0	1	GO
accA	is part of	cytosol	0	1	GO
accB	confers no resistance to antibiotic	5-Nitro-2-furaldehyde semicarbazone	0.09	1	Soo
accB	confers no resistance to antibiotic	Amikacin	0.19	1	Girgis
accB	confers no resistance to antibiotic	Ampicillin	0.19	1	Girgis
accB	confers no resistance to antibiotic	Apramycin	0.09	1	Soo
accB	confers no resistance to antibiotic	Aztreonam	0.09	1	Soo
accB	confers no resistance to antibiotic	Blasticidin S	0.09	1	Soo
accB	confers no resistance to antibiotic	Bleomycin	0.19	1	Girgis
accB	confers no resistance to antibiotic	Cefazolin	0.09	1	Soo
accB	confers no resistance to antibiotic	Cefmetazole	0.09	1	Soo
accB	confers no resistance to antibiotic	Cefoperazone	0.09	1	Soo
accB	confers no resistance to antibiotic	Cefoxitin	0.19	1	Girgis
accB	confers no resistance to antibiotic	Cefuroxime	0.09	1	Soo
accB	confers no resistance to antibiotic	Cephalothin	0.09	1	Soo
accB	confers no resistance to antibiotic	Ciprofloxacin	0.09	1	Soo
accB	confers no resistance to antibiotic	Dihydrostreptomycin	0.09	1	Soo
accB	confers no resistance to antibiotic	Doxycycline hyclate	0.19	1	Girgis
accB	confers no resistance to antibiotic	Enoxacin	0.09	1	Soo
accB	confers no resistance to antibiotic	Erythromycin	0.27	2	Girgis,Soo
accB	confers no resistance to antibiotic	Furaltadone	0.09	1	Soo
accB	confers no resistance to antibiotic	Fusidic acid	0.27	2	Girgis,Soo
accB	confers no resistance to antibiotic	Gentamicins	0.19	1	Girgis
accB	confers no resistance to antibiotic	Josamycin	0.09	1	Soo
accB	confers no resistance to antibiotic	Lincomycin	0.09	1	Soo
accB	confers no resistance to antibiotic	Lomefloxacin	0.19	1	Girgis
accB	confers no resistance to antibiotic	Moxalactam	0.09	1	Soo
accB	confers no resistance to antibiotic	Nafcillin	0.09	1	Soo
accB	confers no resistance to antibiotic	Nalidixic acid	0.27	2	Girgis,Soo
accB	confers no resistance to antibiotic	Nitrofurantoin	0.27	2	Girgis,Soo
accB	confers no resistance to antibiotic	Ofloxacin	0.09	1	Soo
accB	confers no resistance to antibiotic	Oleandomycin	0.09	1	Soo
accB	confers no resistance to antibiotic	Ornidazole	0.09	1	Soo
accB	confers no resistance to antibiotic	Oxytetracycline	0.09	1	Soo
accB	confers no resistance to antibiotic	Penicillin G	0.09	1	Soo
accB	confers no resistance to antibiotic	Penimepicycline	0.09	1	Soo
accB	confers no resistance to antibiotic	Phenethicillin	0.09	1	Soo
accB	confers no resistance to antibiotic	Piperacillin	0.27	2	Girgis,Soo
accB	confers no resistance to antibiotic	Puromycin	0.09	1	Soo
accB	confers no resistance to antibiotic	Rifampin	0.09	1	Soo
accB	confers no resistance to antibiotic	Rolitetracycline	0.09	1	Soo
accB	confers no resistance to antibiotic	Sisomicin	0.09	1	Soo
accB	confers no resistance to antibiotic	Spiramycin	0.09	1	Soo
accB	confers no resistance to antibiotic	Streptomycin	0.19	1	Girgis
accB	confers no resistance to antibiotic	Sulfachloropyridazine	0.09	1	Soo
accB	confers no resistance to antibiotic	Sulfadiazine	0.09	1	Soo
accB	confers no resistance to antibiotic	Sulfamethazine	0.09	1	Soo
accB	confers no resistance to antibiotic	Sulfamonomethoxine	0.27	2	Girgis,Soo
accB	confers no resistance to antibiotic	Sulfathiazole	0.09	1	Soo
accB	confers no resistance to antibiotic	Sulfisoxazole	0.09	1	Soo
accB	confers no resistance to antibiotic	Tetracycline	0.19	1	Girgis
accB	confers no resistance to antibiotic	Tinidazole	0.09	1	Soo
accB	confers no resistance to antibiotic	Tobramycin	0.27	2	Girgis,Soo
accB	confers no resistance to antibiotic	Trimethoprim	0.27	2	Girgis,Soo
accB	confers no resistance to antibiotic	Tylosin	0.09	1	Soo
accB	has	acetyl-CoA carboxylase activity	0	1	GO
accB	has	protein binding	0	1	GO
accB	is involved in	fatty acid biosynthetic process	0	1	GO
accB	is part of	cytoplasm	0	1	GO
accB	is part of	cytosol	0	1	GO
accC	confers no resistance to antibiotic	5-Nitro-2-furaldehyde semicarbazone	0.09	1	Soo
accC	confers no resistance to antibiotic	Amikacin	0.19	1	Girgis
accC	confers no resistance to antibiotic	Ampicillin	0.32	2	Girgis,Shaw
accC	confers no resistance to antibiotic	Apramycin	0.09	1	Soo
accC	confers no resistance to antibiotic	Aztreonam	0.09	1	Soo
accC	confers no resistance to antibiotic	Blasticidin S	0.09	1	Soo
accC	confers no resistance to antibiotic	Bleomycin	0.19	1	Girgis
accC	confers no resistance to antibiotic	Cefazolin	0.09	1	Soo
accC	confers no resistance to antibiotic	Cefmetazole	0.09	1	Soo
accC	confers no resistance to antibiotic	Cefoperazone	0.09	1	Soo
accC	confers no resistance to antibiotic	Cefoxitin	0.19	1	Girgis
accC	confers no resistance to antibiotic	Cefuroxime	0.09	1	Soo
accC	confers no resistance to antibiotic	Cephalothin	0.09	1	Soo
accC	confers no resistance to antibiotic	Ciprofloxacin	0.09	1	Soo
accC	confers no resistance to antibiotic	Dihydrostreptomycin	0.09	1	Soo
accC	confers no resistance to antibiotic	Doxycycline hyclate	0.19	1	Girgis
accC	confers no resistance to antibiotic	Enoxacin	0.09	1	Soo
accC	confers no resistance to antibiotic	Erythromycin	0.27	2	Girgis,Soo
accC	confers no resistance to antibiotic	Furaltadone	0.09	1	Soo
accC	confers no resistance to antibiotic	Fusidic acid	0.27	2	Girgis,Soo
accC	confers no resistance to antibiotic	Gentamicins	0.19	1	Girgis
accC	confers no resistance to antibiotic	Josamycin	0.09	1	Soo
accC	confers no resistance to antibiotic	Kanamycin	0.14	1	Shaw
accC	confers no resistance to antibiotic	Lincomycin	0.09	1	Soo
accC	confers no resistance to antibiotic	Lomefloxacin	0.19	1	Girgis
accC	confers no resistance to antibiotic	Moxalactam	0.09	1	Soo
accC	confers no resistance to antibiotic	Nafcillin	0.09	1	Soo
accC	confers no resistance to antibiotic	Nalidixic acid	0.27	2	Girgis,Soo
accC	confers no resistance to antibiotic	Nitrofurantoin	0.27	2	Girgis,Soo
accC	confers no resistance to antibiotic	Norfloxacin	0.14	1	Shaw
accC	confers no resistance to antibiotic	Ofloxacin	0.09	1	Soo
accC	confers no resistance to antibiotic	Oleandomycin	0.09	1	Soo
accC	confers no resistance to antibiotic	Ornidazole	0.09	1	Soo
accC	confers no resistance to antibiotic	Oxytetracycline	0.09	1	Soo
accC	confers no resistance to antibiotic	Penicillin G	0.09	1	Soo
accC	confers no resistance to antibiotic	Penimepicycline	0.09	1	Soo
accC	confers no resistance to antibiotic	Phenethicillin	0.09	1	Soo
accC	confers no resistance to antibiotic	Piperacillin	0.27	2	Girgis,Soo
accC	confers no resistance to antibiotic	Puromycin	0.09	1	Soo
accC	confers no resistance to antibiotic	Rifampin	0.22	2	Shaw,Soo
accC	confers no resistance to antibiotic	Rolitetracycline	0.09	1	Soo
accC	confers no resistance to antibiotic	Sisomicin	0.09	1	Soo
accC	confers no resistance to antibiotic	Spiramycin	0.09	1	Soo
accC	confers no resistance to antibiotic	Streptomycin	0.19	1	Girgis
accC	confers no resistance to antibiotic	Sulfachloropyridazine	0.09	1	Soo
accC	confers no resistance to antibiotic	Sulfadiazine	0.09	1	Soo
accC	confers no resistance to antibiotic	Sulfamethazine	0.09	1	Soo
accC	confers no resistance to antibiotic	Sulfamonomethoxine	0.27	2	Girgis,Soo
accC	confers no resistance to antibiotic	Sulfathiazole	0.09	1	Soo
accC	confers no resistance to antibiotic	Sulfisoxazole	0.09	1	Soo
accC	confers no resistance to antibiotic	Tetracycline	0.19	1	Girgis
accC	confers no resistance to antibiotic	Tinidazole	0.09	1	Soo
accC	confers no resistance to antibiotic	Tobramycin	0.27	2	Girgis,Soo
accC	confers no resistance to antibiotic	Trimethoprim	0.27	2	Girgis,Soo
accC	confers no resistance to antibiotic	Tylosin	0.09	1	Soo
accC	has	biotin carboxylase activity	0	1	GO
accC	has	protein binding	0	1	GO
accC	is involved in	fatty acid biosynthetic process	0	1	GO
accC	is involved in	negative regulation of fatty acid biosynthetic process	0	1	GO
accC	is part of	cytoplasm	0	1	GO
accC	is part of	cytosol	0	1	GO
accC	not upregulated by antibiotic	Ampicillin	0.14	1	Shaw
accC	not upregulated by antibiotic	Kanamycin	0.14	1	Shaw
accC	not upregulated by antibiotic	Norfloxacin	0.14	1	Shaw
accC	not upregulated by antibiotic	Rifampin	0.14	1	Shaw
accD	confers no resistance to antibiotic	5-Nitro-2-furaldehyde semicarbazone	0.09	1	Soo
accD	confers no resistance to antibiotic	Amikacin	0.19	1	Girgis
accD	confers no resistance to antibiotic	Ampicillin	0.87	4	Girgis,Tamae,Shaw,Liu
accD	confers no resistance to antibiotic	Apramycin	0.09	1	Soo
accD	confers no resistance to antibiotic	Aztreonam	0.09	1	Soo
accD	confers no resistance to antibiotic	Blasticidin S	0.09	1	Soo
accD	confers no resistance to antibiotic	Bleomycin	0.19	1	Girgis
accD	confers no resistance to antibiotic	Cefazolin	0.09	1	Soo
accD	confers no resistance to antibiotic	Cefmetazole	0.09	1	Soo
accD	confers no resistance to antibiotic	Cefoperazone	0.09	1	Soo
accD	confers no resistance to antibiotic	Cefoxitin	0.19	1	Girgis
accD	confers no resistance to antibiotic	Cefuroxime	0.09	1	Soo
accD	confers no resistance to antibiotic	Cephalothin	0.09	1	Soo
accD	confers no resistance to antibiotic	Chloramphenicol	0.26	1	Liu
accD	confers no resistance to antibiotic	Ciprofloxacin	0.63	3	Tamae,Liu,Soo
accD	confers no resistance to antibiotic	Dihydrostreptomycin	0.09	1	Soo
accD	confers no resistance to antibiotic	Doxycycline hyclate	0.19	1	Girgis
accD	confers no resistance to antibiotic	Enoxacin	0.09	1	Soo
accD	confers no resistance to antibiotic	Erythromycin	0.53	3	Girgis,Liu,Soo
accD	confers no resistance to antibiotic	Furaltadone	0.09	1	Soo
accD	confers no resistance to antibiotic	Fusidic acid	0.53	3	Girgis,Liu,Soo
accD	confers no resistance to antibiotic	Gentamicins	0.73	3	Girgis,Tamae,Liu
accD	confers no resistance to antibiotic	Josamycin	0.09	1	Soo
accD	confers no resistance to antibiotic	Kanamycin	0.14	1	Shaw
accD	confers no resistance to antibiotic	Lincomycin	0.09	1	Soo
accD	confers no resistance to antibiotic	Lomefloxacin	0.19	1	Girgis
accD	confers no resistance to antibiotic	Metronidazole	0.54	2	Tamae,Liu
accD	confers no resistance to antibiotic	Moxalactam	0.09	1	Soo
accD	confers no resistance to antibiotic	Nafcillin	0.09	1	Soo
accD	confers no resistance to antibiotic	Nalidixic acid	0.27	2	Girgis,Soo
accD	confers no resistance to antibiotic	Nitrofurantoin	0.53	3	Girgis,Liu,Soo
accD	confers no resistance to antibiotic	Norfloxacin	0.14	1	Shaw
accD	confers no resistance to antibiotic	Ofloxacin	0.09	1	Soo
accD	confers no resistance to antibiotic	Oleandomycin	0.09	1	Soo
accD	confers no resistance to antibiotic	Ornidazole	0.09	1	Soo
accD	confers no resistance to antibiotic	Oxytetracycline	0.09	1	Soo
accD	confers no resistance to antibiotic	Penicillin G	0.09	1	Soo
accD	confers no resistance to antibiotic	Penimepicycline	0.09	1	Soo
accD	confers no resistance to antibiotic	Phenethicillin	0.09	1	Soo
accD	confers no resistance to antibiotic	Piperacillin	0.27	2	Girgis,Soo
accD	confers no resistance to antibiotic	Puromycin	0.09	1	Soo
accD	confers no resistance to antibiotic	Rifampin	0.77	4	Tamae,Shaw,Liu,Soo
accD	confers no resistance to antibiotic	Rolitetracycline	0.09	1	Soo
accD	confers no resistance to antibiotic	Sisomicin	0.09	1	Soo
accD	confers no resistance to antibiotic	Spiramycin	0.09	1	Soo
accD	confers no resistance to antibiotic	Streptomycin	0.44	2	Girgis,Liu
accD	confers no resistance to antibiotic	Sulfachloropyridazine	0.09	1	Soo
accD	confers no resistance to antibiotic	Sulfadiazine	0.09	1	Soo
accD	confers no resistance to antibiotic	Sulfamethazine	0.09	1	Soo
accD	confers no resistance to antibiotic	Sulfamethoxazole	0.54	2	Tamae,Liu
accD	confers no resistance to antibiotic	Sulfamonomethoxine	0.27	2	Girgis,Soo
accD	confers no resistance to antibiotic	Sulfathiazole	0.09	1	Soo
accD	confers no resistance to antibiotic	Sulfisoxazole	0.09	1	Soo
accD	confers no resistance to antibiotic	Tetracycline	0.44	2	Girgis,Liu
accD	confers no resistance to antibiotic	Tinidazole	0.09	1	Soo
accD	confers no resistance to antibiotic	Tobramycin	0.27	2	Girgis,Soo
accD	confers no resistance to antibiotic	Triclosan	0.26	1	Liu
accD	confers no resistance to antibiotic	Trimethoprim	0.27	2	Girgis,Soo
accD	confers no resistance to antibiotic	Tylosin	0.09	1	Soo
accD	confers no resistance to antibiotic	Vancomycin	0.54	2	Tamae,Liu
accD	has	DNA binding	0	1	GO
accD	has	acetyl-CoA carboxylase activity	0	1	GO
accD	has	mRNA binding	0	1	GO
accD	has	protein binding	0	1	GO
accD	has	zinc ion binding	0	1	GO
accD	is involved in	fatty acid biosynthetic process	0	1	GO
accD	is involved in	long-chain fatty acid biosynthetic process	0	1	GO
accD	is involved in	negative regulation of translation	0	1	GO
accD	is part of	acetate CoA-transferase complex	0	1	GO
accD	is part of	cytosol	0	1	GO
accD	not upregulated by antibiotic	Ampicillin	0.14	1	Shaw
accD	not upregulated by antibiotic	Kanamycin	0.14	1	Shaw
accD	not upregulated by antibiotic	Norfloxacin	0.14	1	Shaw
accD	not upregulated by antibiotic	Rifampin	0.14	1	Shaw
aceA	confers no resistance to antibiotic	5-Nitro-2-furaldehyde semicarbazone	0.09	1	Soo
aceA	confers no resistance to antibiotic	Amikacin	0.32	2	Girgis,Nichols
aceA	confers no resistance to antibiotic	Amoxicillin	0.13	1	Nichols
aceA	confers no resistance to antibiotic	Ampicillin	1	5	Girgis,Shaw,Tamae,Nichols,Liu
aceA	confers no resistance to antibiotic	Apramycin	0.09	1	Soo
aceA	confers no resistance to antibiotic	Azithromycin	0.13	1	Nichols
aceA	confers no resistance to antibiotic	Aztreonam	0.22	2	Soo,Nichols
aceA	confers no resistance to antibiotic	Bacitracin	0.13	1	Nichols
aceA	confers no resistance to antibiotic	Bicyclomycin	0.13	1	Nichols
aceA	confers no resistance to antibiotic	Blasticidin S	0.09	1	Soo
aceA	confers no resistance to antibiotic	Bleomycin	0.32	2	Girgis,Nichols
aceA	confers no resistance to antibiotic	CHIR090	0.13	1	Nichols
aceA	confers no resistance to antibiotic	Carbenicillin	0.13	1	Nichols
aceA	confers no resistance to antibiotic	Cefazolin	0.09	1	Soo
aceA	confers no resistance to antibiotic	Cefmetazole	0.09	1	Soo
aceA	confers no resistance to antibiotic	Cefoperazone	0.09	1	Soo
aceA	confers no resistance to antibiotic	Cefoxitin	0.32	2	Girgis,Nichols
aceA	confers no resistance to antibiotic	Cefsulodin	0.13	1	Nichols
aceA	confers no resistance to antibiotic	Ceftazidime	0.13	1	Nichols
aceA	confers no resistance to antibiotic	Cefuroxime	0.09	1	Soo
aceA	confers no resistance to antibiotic	Cephalothin	0.09	1	Soo
aceA	confers no resistance to antibiotic	Cerulenin	0.13	1	Nichols
aceA	confers no resistance to antibiotic	Chloramphenicol	0.39	2	Liu,Nichols
aceA	confers no resistance to antibiotic	Ciprofloxacin	0.76	4	Tamae,Nichols,Soo,Liu
aceA	confers no resistance to antibiotic	Clarythromycin	0.13	1	Nichols
aceA	confers no resistance to antibiotic	Dactinomycin	0.13	1	Nichols
aceA	confers no resistance to antibiotic	Dihydrostreptomycin	0.09	1	Soo
aceA	confers no resistance to antibiotic	Doxorubicin	0.13	1	Nichols
aceA	confers no resistance to antibiotic	Doxycycline	0.13	1	Nichols
aceA	confers no resistance to antibiotic	Doxycycline hyclate	0.19	1	Girgis
aceA	confers no resistance to antibiotic	Enoxacin	0.09	1	Soo
aceA	confers no resistance to antibiotic	Erythromycin	0.66	4	Girgis,Nichols,Soo,Liu
aceA	confers no resistance to antibiotic	Fosfomycin	0.13	1	Nichols
aceA	confers no resistance to antibiotic	Furaltadone	0.09	1	Soo
aceA	confers no resistance to antibiotic	Fusidic acid	0.66	4	Girgis,Nichols,Soo,Liu
aceA	confers no resistance to antibiotic	Gentamicins	0.86	4	Girgis,Tamae,Liu,Nichols
aceA	confers no resistance to antibiotic	Josamycin	0.09	1	Soo
aceA	confers no resistance to antibiotic	Kanamycin	0.14	1	Shaw
aceA	confers no resistance to antibiotic	Levofloxacin	0.13	1	Nichols
aceA	confers no resistance to antibiotic	Lincomycin	0.09	1	Soo
aceA	confers no resistance to antibiotic	Lomefloxacin	0.19	1	Girgis
aceA	confers no resistance to antibiotic	Mecillinam	0.13	1	Nichols
aceA	confers no resistance to antibiotic	Metronidazole	0.54	2	Tamae,Liu
aceA	confers no resistance to antibiotic	Minocycline	0.13	1	Nichols
aceA	confers no resistance to antibiotic	Mitomycin C	0.13	1	Nichols
aceA	confers no resistance to antibiotic	Moxalactam	0.09	1	Soo
aceA	confers no resistance to antibiotic	Nafcillin	0.09	1	Soo
aceA	confers no resistance to antibiotic	Nalidixic acid	0.41	3	Girgis,Soo,Nichols
aceA	confers no resistance to antibiotic	Nigericin	0.13	1	Nichols
aceA	confers no resistance to antibiotic	Nitrofurantoin	0.66	4	Girgis,Nichols,Soo,Liu
aceA	confers no resistance to antibiotic	Norfloxacin	0.27	2	Shaw,Nichols
aceA	confers no resistance to antibiotic	Novobiocin	0.13	1	Nichols
aceA	confers no resistance to antibiotic	Ofloxacin	0.09	1	Soo
aceA	confers no resistance to antibiotic	Oleandomycin	0.09	1	Soo
aceA	confers no resistance to antibiotic	Ornidazole	0.09	1	Soo
aceA	confers no resistance to antibiotic	Oxacillin	0.13	1	Nichols
aceA	confers no resistance to antibiotic	Oxytetracycline	0.09	1	Soo
aceA	confers no resistance to antibiotic	Penicillin G	0.09	1	Soo
aceA	confers no resistance to antibiotic	Penimepicycline	0.09	1	Soo
aceA	confers no resistance to antibiotic	Phenethicillin	0.09	1	Soo
aceA	confers no resistance to antibiotic	Phleomycin	0.13	1	Nichols
aceA	confers no resistance to antibiotic	Piperacillin	0.27	2	Girgis,Soo
aceA	confers no resistance to antibiotic	Polymyxin B	0.13	1	Nichols
aceA	confers no resistance to antibiotic	Puromycin	0.22	2	Soo,Nichols
aceA	confers no resistance to antibiotic	Radicicol	0.13	1	Nichols
aceA	confers no resistance to antibiotic	Rifampin	0.9	5	Shaw,Tamae,Nichols,Soo,Liu
aceA	confers no resistance to antibiotic	Rolitetracycline	0.09	1	Soo
aceA	confers no resistance to antibiotic	Sisomicin	0.09	1	Soo
aceA	confers no resistance to antibiotic	Spectinomycin	0.13	1	Nichols
aceA	confers no resistance to antibiotic	Spiramycin	0.22	2	Soo,Nichols
aceA	confers no resistance to antibiotic	Streptomycin	0.44	2	Girgis,Liu
aceA	confers no resistance to antibiotic	Streptonigrin	0.13	1	Nichols
aceA	confers no resistance to antibiotic	Sulfachloropyridazine	0.09	1	Soo
aceA	confers no resistance to antibiotic	Sulfadiazine	0.09	1	Soo
aceA	confers no resistance to antibiotic	Sulfamethazine	0.09	1	Soo
aceA	confers no resistance to antibiotic	Sulfamethizole	0.13	1	Nichols
aceA	confers no resistance to antibiotic	Sulfamethoxazole	0.54	2	Tamae,Liu
aceA	confers no resistance to antibiotic	Sulfamonomethoxine	0.41	3	Girgis,Soo,Nichols
aceA	confers no resistance to antibiotic	Sulfathiazole	0.09	1	Soo
aceA	confers no resistance to antibiotic	Sulfisoxazole	0.09	1	Soo
aceA	confers no resistance to antibiotic	Tetracycline	0.58	3	Girgis,Liu,Nichols
aceA	confers no resistance to antibiotic	Thiolactomycin	0.13	1	Nichols
aceA	confers no resistance to antibiotic	Tinidazole	0.09	1	Soo
aceA	confers no resistance to antibiotic	Tobramycin	0.41	3	Girgis,Soo,Nichols
aceA	confers no resistance to antibiotic	Triclosan	0.39	2	Liu,Nichols
aceA	confers no resistance to antibiotic	Trimethoprim	0.41	3	Girgis,Soo,Nichols
aceA	confers no resistance to antibiotic	Tunicamycin	0.13	1	Nichols
aceA	confers no resistance to antibiotic	Tylosin	0.09	1	Soo
aceA	confers no resistance to antibiotic	Vancomycin	0.68	3	Tamae,Liu,Nichols
aceA	has	cation binding	0	1	GO
aceA	has	isocitrate lyase activity	0	1	GO
aceA	is involved in	glyoxylate cycle	0	1	GO
aceA	is part of	cytosol	0	1	GO
aceA	not upregulated by antibiotic	Ampicillin	0.14	1	Shaw
aceA	not upregulated by antibiotic	Kanamycin	0.14	1	Shaw
aceA	not upregulated by antibiotic	Norfloxacin	0.14	1	Shaw
aceA	not upregulated by antibiotic	Rifampin	0.14	1	Shaw
aceB	confers no resistance to antibiotic	5-Nitro-2-furaldehyde semicarbazone	0.09	1	Soo
aceB	confers no resistance to antibiotic	Amikacin	0.13	1	Nichols
aceB	confers no resistance to antibiotic	Amoxicillin	0.13	1	Nichols
aceB	confers no resistance to antibiotic	Ampicillin	0.81	4	Tamae,Shaw,Liu,Nichols
aceB	confers no resistance to antibiotic	Apramycin	0.09	1	Soo
aceB	confers no resistance to antibiotic	Azithromycin	0.13	1	Nichols
aceB	confers no resistance to antibiotic	Aztreonam	0.22	2	Soo,Nichols
aceB	confers no resistance to antibiotic	Bacitracin	0.13	1	Nichols
aceB	confers no resistance to antibiotic	Bicyclomycin	0.13	1	Nichols
aceB	confers no resistance to antibiotic	Blasticidin S	0.09	1	Soo
aceB	confers no resistance to antibiotic	Bleomycin	0.13	1	Nichols
aceB	confers no resistance to antibiotic	CHIR090	0.13	1	Nichols
aceB	confers no resistance to antibiotic	Carbenicillin	0.13	1	Nichols
aceB	confers no resistance to antibiotic	Cefazolin	0.09	1	Soo
aceB	confers no resistance to antibiotic	Cefmetazole	0.09	1	Soo
aceB	confers no resistance to antibiotic	Cefoperazone	0.09	1	Soo
aceB	confers no resistance to antibiotic	Cefoxitin	0.13	1	Nichols
aceB	confers no resistance to antibiotic	Cefsulodin	0.13	1	Nichols
aceB	confers no resistance to antibiotic	Ceftazidime	0.13	1	Nichols
aceB	confers no resistance to antibiotic	Cefuroxime	0.09	1	Soo
aceB	confers no resistance to antibiotic	Cephalothin	0.09	1	Soo
aceB	confers no resistance to antibiotic	Cerulenin	0.13	1	Nichols
aceB	confers no resistance to antibiotic	Chloramphenicol	0.39	2	Liu,Nichols
aceB	confers no resistance to antibiotic	Ciprofloxacin	0.76	4	Tamae,Nichols,Soo,Liu
aceB	confers no resistance to antibiotic	Clarythromycin	0.13	1	Nichols
aceB	confers no resistance to antibiotic	Dactinomycin	0.13	1	Nichols
aceB	confers no resistance to antibiotic	Dihydrostreptomycin	0.09	1	Soo
aceB	confers no resistance to antibiotic	Doxorubicin	0.13	1	Nichols
aceB	confers no resistance to antibiotic	Doxycycline	0.13	1	Nichols
aceB	confers no resistance to antibiotic	Enoxacin	0.09	1	Soo
aceB	confers no resistance to antibiotic	Erythromycin	0.48	3	Nichols,Soo,Liu
aceB	confers no resistance to antibiotic	Fosfomycin	0.13	1	Nichols
aceB	confers no resistance to antibiotic	Furaltadone	0.09	1	Soo
aceB	confers no resistance to antibiotic	Fusidic acid	0.48	3	Nichols,Soo,Liu
aceB	confers no resistance to antibiotic	Gentamicins	0.68	3	Tamae,Liu,Nichols
aceB	confers no resistance to antibiotic	Josamycin	0.09	1	Soo
aceB	confers no resistance to antibiotic	Kanamycin	0.14	1	Shaw
aceB	confers no resistance to antibiotic	Levofloxacin	0.13	1	Nichols
aceB	confers no resistance to antibiotic	Lincomycin	0.09	1	Soo
aceB	confers no resistance to antibiotic	Mecillinam	0.13	1	Nichols
aceB	confers no resistance to antibiotic	Metronidazole	0.54	2	Tamae,Liu
aceB	confers no resistance to antibiotic	Minocycline	0.13	1	Nichols
aceB	confers no resistance to antibiotic	Mitomycin C	0.13	1	Nichols
aceB	confers no resistance to antibiotic	Moxalactam	0.09	1	Soo
aceB	confers no resistance to antibiotic	Nafcillin	0.09	1	Soo
aceB	confers no resistance to antibiotic	Nalidixic acid	0.22	2	Soo,Nichols
aceB	confers no resistance to antibiotic	Nigericin	0.13	1	Nichols
aceB	confers no resistance to antibiotic	Nitrofurantoin	0.48	3	Nichols,Soo,Liu
aceB	confers no resistance to antibiotic	Norfloxacin	0.27	2	Shaw,Nichols
aceB	confers no resistance to antibiotic	Novobiocin	0.13	1	Nichols
aceB	confers no resistance to antibiotic	Ofloxacin	0.09	1	Soo
aceB	confers no resistance to antibiotic	Oleandomycin	0.09	1	Soo
aceB	confers no resistance to antibiotic	Ornidazole	0.09	1	Soo
aceB	confers no resistance to antibiotic	Oxacillin	0.13	1	Nichols
aceB	confers no resistance to antibiotic	Oxytetracycline	0.09	1	Soo
aceB	confers no resistance to antibiotic	Penicillin G	0.09	1	Soo
aceB	confers no resistance to antibiotic	Penimepicycline	0.09	1	Soo
aceB	confers no resistance to antibiotic	Phenethicillin	0.09	1	Soo
aceB	confers no resistance to antibiotic	Phleomycin	0.13	1	Nichols
aceB	confers no resistance to antibiotic	Piperacillin	0.09	1	Soo
aceB	confers no resistance to antibiotic	Polymyxin B	0.13	1	Nichols
aceB	confers no resistance to antibiotic	Puromycin	0.22	2	Soo,Nichols
aceB	confers no resistance to antibiotic	Radicicol	0.13	1	Nichols
aceB	confers no resistance to antibiotic	Rifampin	0.9	5	Shaw,Tamae,Nichols,Soo,Liu
aceB	confers no resistance to antibiotic	Rolitetracycline	0.09	1	Soo
aceB	confers no resistance to antibiotic	Sisomicin	0.09	1	Soo
aceB	confers no resistance to antibiotic	Spectinomycin	0.13	1	Nichols
aceB	confers no resistance to antibiotic	Spiramycin	0.22	2	Soo,Nichols
aceB	confers no resistance to antibiotic	Streptomycin	0.26	1	Liu
aceB	confers no resistance to antibiotic	Streptonigrin	0.13	1	Nichols
aceB	confers no resistance to antibiotic	Sulfachloropyridazine	0.09	1	Soo
aceB	confers no resistance to antibiotic	Sulfadiazine	0.09	1	Soo
aceB	confers no resistance to antibiotic	Sulfamethazine	0.09	1	Soo
aceB	confers no resistance to antibiotic	Sulfamethizole	0.13	1	Nichols
aceB	confers no resistance to antibiotic	Sulfamethoxazole	0.54	2	Tamae,Liu
aceB	confers no resistance to antibiotic	Sulfamonomethoxine	0.22	2	Soo,Nichols
aceB	confers no resistance to antibiotic	Sulfathiazole	0.09	1	Soo
aceB	confers no resistance to antibiotic	Sulfisoxazole	0.09	1	Soo
aceB	confers no resistance to antibiotic	Tetracycline	0.39	2	Liu,Nichols
aceB	confers no resistance to antibiotic	Thiolactomycin	0.13	1	Nichols
aceB	confers no resistance to antibiotic	Tinidazole	0.09	1	Soo
aceB	confers no resistance to antibiotic	Tobramycin	0.22	2	Soo,Nichols
aceB	confers no resistance to antibiotic	Triclosan	0.39	2	Liu,Nichols
aceB	confers no resistance to antibiotic	Trimethoprim	0.22	2	Soo,Nichols
aceB	confers no resistance to antibiotic	Tunicamycin	0.13	1	Nichols
aceB	confers no resistance to antibiotic	Tylosin	0.09	1	Soo
aceB	confers no resistance to antibiotic	Vancomycin	0.68	3	Tamae,Liu,Nichols
aceB	has	malate synthase activity	0	1	GO
aceB	is involved in	glyoxylate cycle	0	1	GO
aceB	is part of	cytoplasm	0	1	GO
aceB	not upregulated by antibiotic	Ampicillin	0.14	1	Shaw
aceB	not upregulated by antibiotic	Kanamycin	0.14	1	Shaw
aceB	not upregulated by antibiotic	Norfloxacin	0.14	1	Shaw
aceB	not upregulated by antibiotic	Rifampin	0.14	1	Shaw
aceE	confers no resistance to antibiotic	5-Nitro-2-furaldehyde semicarbazone	0.09	1	Soo
aceE	confers no resistance to antibiotic	Amikacin	0.32	2	Girgis,Nichols
aceE	confers no resistance to antibiotic	Amoxicillin	0.13	1	Nichols
aceE	confers no resistance to antibiotic	Ampicillin	1	5	Girgis,Shaw,Tamae,Nichols,Liu
aceE	confers no resistance to antibiotic	Apramycin	0.09	1	Soo
aceE	confers no resistance to antibiotic	Azithromycin	0.13	1	Nichols
aceE	confers no resistance to antibiotic	Aztreonam	0.48	3	Nichols,Soo,Liu
aceE	confers no resistance to antibiotic	Bacitracin	0.13	1	Nichols
aceE	confers no resistance to antibiotic	Bicyclomycin	0.13	1	Nichols
aceE	confers no resistance to antibiotic	Blasticidin S	0.09	1	Soo
aceE	confers no resistance to antibiotic	Bleomycin	0.32	2	Girgis,Nichols
aceE	confers no resistance to antibiotic	CHIR090	0.13	1	Nichols
aceE	confers no resistance to antibiotic	Carbenicillin	0.13	1	Nichols
aceE	confers no resistance to antibiotic	Cefazolin	0.09	1	Soo
aceE	confers no resistance to antibiotic	Cefmetazole	0.09	1	Soo
aceE	confers no resistance to antibiotic	Cefoperazone	0.09	1	Soo
aceE	confers no resistance to antibiotic	Cefsulodin	0.13	1	Nichols
aceE	confers no resistance to antibiotic	Ceftazidime	0.13	1	Nichols
aceE	confers no resistance to antibiotic	Cefuroxime	0.09	1	Soo
aceE	confers no resistance to antibiotic	Cephalothin	0.09	1	Soo
aceE	confers no resistance to antibiotic	Cephradine	0.26	1	Liu
aceE	confers no resistance to antibiotic	Cerulenin	0.13	1	Nichols
aceE	confers no resistance to antibiotic	Chloramphenicol	0.39	2	Liu,Nichols
aceE	confers no resistance to antibiotic	Ciprofloxacin	0.76	4	Tamae,Nichols,Soo,Liu
aceE	confers no resistance to antibiotic	Clarythromycin	0.13	1	Nichols
aceE	confers no resistance to antibiotic	Colistin	0.26	1	Liu
aceE	confers no resistance to antibiotic	Dactinomycin	0.13	1	Nichols
aceE	confers no resistance to antibiotic	Dihydrostreptomycin	0.09	1	Soo
aceE	confers no resistance to antibiotic	Doxorubicin	0.13	1	Nichols
aceE	confers no resistance to antibiotic	Doxycycline	0.13	1	Nichols
aceE	confers no resistance to antibiotic	Doxycycline hyclate	0.19	1	Girgis
aceE	confers no resistance to antibiotic	Enoxacin	0.34	2	Liu,Soo
aceE	confers no resistance to antibiotic	Erythromycin	0.66	4	Girgis,Nichols,Soo,Liu
aceE	confers no resistance to antibiotic	Fosfomycin	0.13	1	Nichols
aceE	confers no resistance to antibiotic	Furaltadone	0.09	1	Soo
aceE	confers no resistance to antibiotic	Fusidic acid	0.66	4	Girgis,Nichols,Soo,Liu
aceE	confers no resistance to antibiotic	Gentamicins	0.86	4	Girgis,Tamae,Liu,Nichols
aceE	confers no resistance to antibiotic	Josamycin	0.09	1	Soo
aceE	confers no resistance to antibiotic	Kanamycin	0.14	1	Shaw
aceE	confers no resistance to antibiotic	Levofloxacin	0.13	1	Nichols
aceE	confers no resistance to antibiotic	Lincomycin	0.09	1	Soo
aceE	confers no resistance to antibiotic	Lomefloxacin	0.19	1	Girgis
aceE	confers no resistance to antibiotic	Mecillinam	0.13	1	Nichols
aceE	confers no resistance to antibiotic	Metronidazole	0.54	2	Tamae,Liu
aceE	confers no resistance to antibiotic	Minocycline	0.13	1	Nichols
aceE	confers no resistance to antibiotic	Mitomycin C	0.13	1	Nichols
aceE	confers no resistance to antibiotic	Moxalactam	0.09	1	Soo
aceE	confers no resistance to antibiotic	Nafcillin	0.09	1	Soo
aceE	confers no resistance to antibiotic	Nalidixic acid	0.41	3	Girgis,Soo,Nichols
aceE	confers no resistance to antibiotic	Neomycin	0.26	1	Liu
aceE	confers no resistance to antibiotic	Nigericin	0.13	1	Nichols
aceE	confers no resistance to antibiotic	Nitrofurantoin	0.66	4	Girgis,Nichols,Soo,Liu
aceE	confers no resistance to antibiotic	Norfloxacin	0.27	2	Shaw,Nichols
aceE	confers no resistance to antibiotic	Novobiocin	0.13	1	Nichols
aceE	confers no resistance to antibiotic	Ofloxacin	0.09	1	Soo
aceE	confers no resistance to antibiotic	Oleandomycin	0.09	1	Soo
aceE	confers no resistance to antibiotic	Ornidazole	0.09	1	Soo
aceE	confers no resistance to antibiotic	Oxacillin	0.13	1	Nichols
aceE	confers no resistance to antibiotic	Oxytetracycline	0.09	1	Soo
aceE	confers no resistance to antibiotic	Penicillin G	0.09	1	Soo
aceE	confers no resistance to antibiotic	Penimepicycline	0.09	1	Soo
aceE	confers no resistance to antibiotic	Phenethicillin	0.09	1	Soo
aceE	confers no resistance to antibiotic	Phleomycin	0.13	1	Nichols
aceE	confers no resistance to antibiotic	Piperacillin	0.27	2	Girgis,Soo
aceE	confers no resistance to antibiotic	Polymyxin B	0.13	1	Nichols
aceE	confers no resistance to antibiotic	Puromycin	0.22	2	Soo,Nichols
aceE	confers no resistance to antibiotic	Radicicol	0.13	1	Nichols
aceE	confers no resistance to antibiotic	Rifampin	0.9	5	Shaw,Tamae,Nichols,Soo,Liu
aceE	confers no resistance to antibiotic	Rolitetracycline	0.09	1	Soo
aceE	confers no resistance to antibiotic	Sisomicin	0.09	1	Soo
aceE	confers no resistance to antibiotic	Spectinomycin	0.39	2	Liu,Nichols
aceE	confers no resistance to antibiotic	Spiramycin	0.22	2	Soo,Nichols
aceE	confers no resistance to antibiotic	Streptomycin	0.44	2	Girgis,Liu
aceE	confers no resistance to antibiotic	Streptonigrin	0.13	1	Nichols
aceE	confers no resistance to antibiotic	Sulfachloropyridazine	0.09	1	Soo
aceE	confers no resistance to antibiotic	Sulfadiazine	0.09	1	Soo
aceE	confers no resistance to antibiotic	Sulfamethazine	0.09	1	Soo
aceE	confers no resistance to antibiotic	Sulfamethizole	0.13	1	Nichols
aceE	confers no resistance to antibiotic	Sulfamethoxazole	0.54	2	Tamae,Liu
aceE	confers no resistance to antibiotic	Sulfamonomethoxine	0.41	3	Girgis,Soo,Nichols
aceE	confers no resistance to antibiotic	Sulfathiazole	0.09	1	Soo
aceE	confers no resistance to antibiotic	Sulfisoxazole	0.09	1	Soo
aceE	confers no resistance to antibiotic	Tetracycline	0.58	3	Girgis,Liu,Nichols
aceE	confers no resistance to antibiotic	Tinidazole	0.09	1	Soo
aceE	confers no resistance to antibiotic	Tobramycin	0.66	4	Girgis,Nichols,Soo,Liu
aceE	confers no resistance to antibiotic	Triclosan	0.39	2	Liu,Nichols
aceE	confers no resistance to antibiotic	Trimethoprim	0.41	3	Girgis,Soo,Nichols
aceE	confers no resistance to antibiotic	Tunicamycin	0.13	1	Nichols
aceE	confers no resistance to antibiotic	Tylosin	0.09	1	Soo
aceE	confers resistance to antibiotic	Thiolactomycin	0.13	1	Nichols
aceE	has	identical protein binding	0	1	GO
aceE	has	protein binding	0	1	GO
aceE	has	pyruvate dehydrogenase activity	0	1	GO
aceE	has	response to antibiotic	0.39	2	Liu,Nichols
aceE	is part of	cytosol	0	1	GO
aceE	is part of	membrane	0	1	GO
aceE	not upregulated by antibiotic	Ampicillin	0.14	1	Shaw
aceE	not upregulated by antibiotic	Kanamycin	0.14	1	Shaw
aceE	not upregulated by antibiotic	Norfloxacin	0.14	1	Shaw
aceE	not upregulated by antibiotic	Rifampin	0.14	1	Shaw
aceF	confers no resistance to antibiotic	5-Nitro-2-furaldehyde semicarbazone	0.09	1	Soo
aceF	confers no resistance to antibiotic	Amikacin	0.32	2	Girgis,Nichols
aceF	confers no resistance to antibiotic	Amoxicillin	0.13	1	Nichols
aceF	confers no resistance to antibiotic	Ampicillin	1	5	Girgis,Shaw,Tamae,Nichols,Liu
aceF	confers no resistance to antibiotic	Apramycin	0.09	1	Soo
aceF	confers no resistance to antibiotic	Azithromycin	0.13	1	Nichols
aceF	confers no resistance to antibiotic	Bacitracin	0.13	1	Nichols
aceF	confers no resistance to antibiotic	Bicyclomycin	0.13	1	Nichols
aceF	confers no resistance to antibiotic	Blasticidin S	0.09	1	Soo
aceF	confers no resistance to antibiotic	Bleomycin	0.32	2	Girgis,Nichols
aceF	confers no resistance to antibiotic	CHIR090	0.13	1	Nichols
aceF	confers no resistance to antibiotic	Carbenicillin	0.13	1	Nichols
aceF	confers no resistance to antibiotic	Cefazolin	0.09	1	Soo
aceF	confers no resistance to antibiotic	Cefmetazole	0.09	1	Soo
aceF	confers no resistance to antibiotic	Cefoperazone	0.09	1	Soo
aceF	confers no resistance to antibiotic	Cefsulodin	0.13	1	Nichols
aceF	confers no resistance to antibiotic	Ceftazidime	0.13	1	Nichols
aceF	confers no resistance to antibiotic	Cefuroxime	0.09	1	Soo
aceF	confers no resistance to antibiotic	Cephalothin	0.09	1	Soo
aceF	confers no resistance to antibiotic	Cephradine	0.26	1	Liu
aceF	confers no resistance to antibiotic	Cerulenin	0.13	1	Nichols
aceF	confers no resistance to antibiotic	Chloramphenicol	0.39	2	Liu,Nichols
aceF	confers no resistance to antibiotic	Ciprofloxacin	0.76	4	Tamae,Nichols,Soo,Liu
aceF	confers no resistance to antibiotic	Clarythromycin	0.13	1	Nichols
aceF	confers no resistance to antibiotic	Colistin	0.26	1	Liu
aceF	confers no resistance to antibiotic	Dactinomycin	0.13	1	Nichols
aceF	confers no resistance to antibiotic	Dihydrostreptomycin	0.09	1	Soo
aceF	confers no resistance to antibiotic	Doxorubicin	0.13	1	Nichols
aceF	confers no resistance to antibiotic	Doxycycline	0.13	1	Nichols
aceF	confers no resistance to antibiotic	Doxycycline hyclate	0.19	1	Girgis
aceF	confers no resistance to antibiotic	Enoxacin	0.34	2	Liu,Soo
aceF	confers no resistance to antibiotic	Erythromycin	0.66	4	Girgis,Nichols,Soo,Liu
aceF	confers no resistance to antibiotic	Fosfomycin	0.13	1	Nichols
aceF	confers no resistance to antibiotic	Furaltadone	0.09	1	Soo
aceF	confers no resistance to antibiotic	Fusidic acid	0.66	4	Girgis,Nichols,Soo,Liu
aceF	confers no resistance to antibiotic	Gentamicins	0.86	4	Girgis,Tamae,Liu,Nichols
aceF	confers no resistance to antibiotic	Josamycin	0.09	1	Soo
aceF	confers no resistance to antibiotic	Kanamycin	0.14	1	Shaw
aceF	confers no resistance to antibiotic	Levofloxacin	0.13	1	Nichols
aceF	confers no resistance to antibiotic	Lincomycin	0.09	1	Soo
aceF	confers no resistance to antibiotic	Lomefloxacin	0.19	1	Girgis
aceF	confers no resistance to antibiotic	Mecillinam	0.13	1	Nichols
aceF	confers no resistance to antibiotic	Metronidazole	0.54	2	Tamae,Liu
aceF	confers no resistance to antibiotic	Minocycline	0.13	1	Nichols
aceF	confers no resistance to antibiotic	Mitomycin C	0.13	1	Nichols
aceF	confers no resistance to antibiotic	Moxalactam	0.09	1	Soo
aceF	confers no resistance to antibiotic	Nafcillin	0.09	1	Soo
aceF	confers no resistance to antibiotic	Nalidixic acid	0.41	3	Girgis,Soo,Nichols
aceF	confers no resistance to antibiotic	Neomycin	0.26	1	Liu
aceF	confers no resistance to antibiotic	Nigericin	0.13	1	Nichols
aceF	confers no resistance to antibiotic	Norfloxacin	0.27	2	Shaw,Nichols
aceF	confers no resistance to antibiotic	Novobiocin	0.13	1	Nichols
aceF	confers no resistance to antibiotic	Ofloxacin	0.09	1	Soo
aceF	confers no resistance to antibiotic	Oleandomycin	0.09	1	Soo
aceF	confers no resistance to antibiotic	Ornidazole	0.09	1	Soo
aceF	confers no resistance to antibiotic	Oxacillin	0.13	1	Nichols
aceF	confers no resistance to antibiotic	Oxytetracycline	0.09	1	Soo
aceF	confers no resistance to antibiotic	Penicillin G	0.09	1	Soo
aceF	confers no resistance to antibiotic	Penimepicycline	0.09	1	Soo
aceF	confers no resistance to antibiotic	Phenethicillin	0.09	1	Soo
aceF	confers no resistance to antibiotic	Phleomycin	0.13	1	Nichols
aceF	confers no resistance to antibiotic	Piperacillin	0.27	2	Girgis,Soo
aceF	confers no resistance to antibiotic	Polymyxin B	0.13	1	Nichols
aceF	confers no resistance to antibiotic	Puromycin	0.22	2	Soo,Nichols
aceF	confers no resistance to antibiotic	Radicicol	0.13	1	Nichols
aceF	confers no resistance to antibiotic	Rifampin	0.9	5	Shaw,Tamae,Nichols,Soo,Liu
aceF	confers no resistance to antibiotic	Rolitetracycline	0.09	1	Soo
aceF	confers no resistance to antibiotic	Sisomicin	0.09	1	Soo
aceF	confers no resistance to antibiotic	Spectinomycin	0.39	2	Liu,Nichols
aceF	confers no resistance to antibiotic	Spiramycin	0.22	2	Soo,Nichols
aceF	confers no resistance to antibiotic	Streptomycin	0.44	2	Girgis,Liu
aceF	confers no resistance to antibiotic	Streptonigrin	0.13	1	Nichols
aceF	confers no resistance to antibiotic	Sulfachloropyridazine	0.09	1	Soo
aceF	confers no resistance to antibiotic	Sulfadiazine	0.09	1	Soo
aceF	confers no resistance to antibiotic	Sulfamethazine	0.09	1	Soo
aceF	confers no resistance to antibiotic	Sulfamethizole	0.13	1	Nichols
aceF	confers no resistance to antibiotic	Sulfamethoxazole	0.54	2	Tamae,Liu
aceF	confers no resistance to antibiotic	Sulfamonomethoxine	0.41	3	Girgis,Soo,Nichols
aceF	confers no resistance to antibiotic	Sulfathiazole	0.09	1	Soo
aceF	confers no resistance to antibiotic	Sulfisoxazole	0.09	1	Soo
aceF	confers no resistance to antibiotic	Tetracycline	0.58	3	Girgis,Liu,Nichols
aceF	confers no resistance to antibiotic	Tinidazole	0.09	1	Soo
aceF	confers no resistance to antibiotic	Tobramycin	0.66	4	Girgis,Nichols,Soo,Liu
aceF	confers no resistance to antibiotic	Trimethoprim	0.41	3	Girgis,Soo,Nichols
aceF	confers no resistance to antibiotic	Tunicamycin	0.13	1	Nichols
aceF	confers no resistance to antibiotic	Tylosin	0.09	1	Soo
aceF	confers no resistance to antibiotic	Vancomycin	0.68	3	Tamae,Liu,Nichols
aceF	confers resistance to antibiotic	Thiolactomycin	0.13	1	Nichols
aceF	has	acetyltransferase activity	0	1	GO
aceF	has	dihydrolipoyllysine-residue acetyltransferase activity	0	1	GO
aceF	has	lipoic acid binding	0	1	GO
aceF	has	protein binding	0	1	GO
aceF	has	pyruvate dehydrogenase activity	0	1	GO
aceF	has	response to antibiotic	0.39	2	Liu,Nichols
aceF	is involved in	acetyl-CoA biosynthetic process from pyruvate	0	1	GO
aceF	is involved in	acyl-CoA metabolic process	0	1	GO
aceF	is involved in	oxidation-reduction process	0	1	GO
aceF	is involved in	pyruvate metabolic process	0	1	GO
aceF	is part of	cytoplasm	0	1	GO
aceF	is part of	pyruvate dehydrogenase complex	0	1	GO
aceF	not upregulated by antibiotic	Ampicillin	0.14	1	Shaw
aceF	not upregulated by antibiotic	Kanamycin	0.14	1	Shaw
aceF	not upregulated by antibiotic	Norfloxacin	0.14	1	Shaw
aceF	not upregulated by antibiotic	Rifampin	0.14	1	Shaw
aceK	confers no resistance to antibiotic	5-Nitro-2-furaldehyde semicarbazone	0.09	1	Soo
aceK	confers no resistance to antibiotic	Amikacin	0.32	2	Girgis,Nichols
aceK	confers no resistance to antibiotic	Amoxicillin	0.13	1	Nichols
aceK	confers no resistance to antibiotic	Ampicillin	1	5	Girgis,Shaw,Tamae,Nichols,Liu
aceK	confers no resistance to antibiotic	Apramycin	0.09	1	Soo
aceK	confers no resistance to antibiotic	Azithromycin	0.13	1	Nichols
aceK	confers no resistance to antibiotic	Aztreonam	0.22	2	Soo,Nichols
aceK	confers no resistance to antibiotic	Bacitracin	0.13	1	Nichols
aceK	confers no resistance to antibiotic	Bicyclomycin	0.13	1	Nichols
aceK	confers no resistance to antibiotic	Blasticidin S	0.09	1	Soo
aceK	confers no resistance to antibiotic	Bleomycin	0.32	2	Girgis,Nichols
aceK	confers no resistance to antibiotic	CHIR090	0.13	1	Nichols
aceK	confers no resistance to antibiotic	Carbenicillin	0.13	1	Nichols
aceK	confers no resistance to antibiotic	Cefazolin	0.09	1	Soo
aceK	confers no resistance to antibiotic	Cefmetazole	0.09	1	Soo
aceK	confers no resistance to antibiotic	Cefoperazone	0.09	1	Soo
aceK	confers no resistance to antibiotic	Cefoxitin	0.32	2	Girgis,Nichols
aceK	confers no resistance to antibiotic	Cefsulodin	0.13	1	Nichols
aceK	confers no resistance to antibiotic	Ceftazidime	0.13	1	Nichols
aceK	confers no resistance to antibiotic	Cefuroxime	0.09	1	Soo
aceK	confers no resistance to antibiotic	Cephalothin	0.09	1	Soo
aceK	confers no resistance to antibiotic	Cerulenin	0.13	1	Nichols
aceK	confers no resistance to antibiotic	Chloramphenicol	0.39	2	Liu,Nichols
aceK	confers no resistance to antibiotic	Ciprofloxacin	0.76	4	Tamae,Nichols,Soo,Liu
aceK	confers no resistance to antibiotic	Clarythromycin	0.13	1	Nichols
aceK	confers no resistance to antibiotic	Dactinomycin	0.13	1	Nichols
aceK	confers no resistance to antibiotic	Dihydrostreptomycin	0.09	1	Soo
aceK	confers no resistance to antibiotic	Doxorubicin	0.13	1	Nichols
aceK	confers no resistance to antibiotic	Doxycycline	0.13	1	Nichols
aceK	confers no resistance to antibiotic	Doxycycline hyclate	0.19	1	Girgis
aceK	confers no resistance to antibiotic	Enoxacin	0.09	1	Soo
aceK	confers no resistance to antibiotic	Erythromycin	0.66	4	Girgis,Nichols,Soo,Liu
aceK	confers no resistance to antibiotic	Fosfomycin	0.13	1	Nichols
aceK	confers no resistance to antibiotic	Furaltadone	0.09	1	Soo
aceK	confers no resistance to antibiotic	Fusidic acid	0.66	4	Girgis,Nichols,Soo,Liu
aceK	confers no resistance to antibiotic	Gentamicins	0.86	4	Girgis,Tamae,Liu,Nichols
aceK	confers no resistance to antibiotic	Josamycin	0.09	1	Soo
aceK	confers no resistance to antibiotic	Kanamycin	0.14	1	Shaw
aceK	confers no resistance to antibiotic	Levofloxacin	0.13	1	Nichols
aceK	confers no resistance to antibiotic	Lincomycin	0.09	1	Soo
aceK	confers no resistance to antibiotic	Lomefloxacin	0.19	1	Girgis
aceK	confers no resistance to antibiotic	Mecillinam	0.13	1	Nichols
aceK	confers no resistance to antibiotic	Metronidazole	0.54	2	Tamae,Liu
aceK	confers no resistance to antibiotic	Minocycline	0.13	1	Nichols
aceK	confers no resistance to antibiotic	Mitomycin C	0.13	1	Nichols
aceK	confers no resistance to antibiotic	Moxalactam	0.09	1	Soo
aceK	confers no resistance to antibiotic	Nafcillin	0.09	1	Soo
aceK	confers no resistance to antibiotic	Nalidixic acid	0.41	3	Girgis,Soo,Nichols
aceK	confers no resistance to antibiotic	Nigericin	0.13	1	Nichols
aceK	confers no resistance to antibiotic	Nitrofurantoin	0.66	4	Girgis,Nichols,Soo,Liu
aceK	confers no resistance to antibiotic	Norfloxacin	0.27	2	Shaw,Nichols
aceK	confers no resistance to antibiotic	Ofloxacin	0.09	1	Soo
aceK	confers no resistance to antibiotic	Oleandomycin	0.09	1	Soo
aceK	confers no resistance to antibiotic	Ornidazole	0.09	1	Soo
aceK	confers no resistance to antibiotic	Oxacillin	0.13	1	Nichols
aceK	confers no resistance to antibiotic	Oxytetracycline	0.09	1	Soo
aceK	confers no resistance to antibiotic	Penicillin G	0.09	1	Soo
aceK	confers no resistance to antibiotic	Penimepicycline	0.09	1	Soo
aceK	confers no resistance to antibiotic	Phenethicillin	0.09	1	Soo
aceK	confers no resistance to antibiotic	Phleomycin	0.13	1	Nichols
aceK	confers no resistance to antibiotic	Piperacillin	0.27	2	Girgis,Soo
aceK	confers no resistance to antibiotic	Polymyxin B	0.13	1	Nichols
aceK	confers no resistance to antibiotic	Puromycin	0.22	2	Soo,Nichols
aceK	confers no resistance to antibiotic	Radicicol	0.13	1	Nichols
aceK	confers no resistance to antibiotic	Rifampin	0.9	5	Shaw,Tamae,Nichols,Soo,Liu
aceK	confers no resistance to antibiotic	Rolitetracycline	0.09	1	Soo
aceK	confers no resistance to antibiotic	Sisomicin	0.09	1	Soo
aceK	confers no resistance to antibiotic	Spectinomycin	0.13	1	Nichols
aceK	confers no resistance to antibiotic	Spiramycin	0.22	2	Soo,Nichols
aceK	confers no resistance to antibiotic	Streptomycin	0.44	2	Girgis,Liu
aceK	confers no resistance to antibiotic	Streptonigrin	0.13	1	Nichols
aceK	confers no resistance to antibiotic	Sulfachloropyridazine	0.09	1	Soo
aceK	confers no resistance to antibiotic	Sulfadiazine	0.09	1	Soo
aceK	confers no resistance to antibiotic	Sulfamethazine	0.09	1	Soo
aceK	confers no resistance to antibiotic	Sulfamethizole	0.13	1	Nichols
aceK	confers no resistance to antibiotic	Sulfamethoxazole	0.54	2	Tamae,Liu
aceK	confers no resistance to antibiotic	Sulfamonomethoxine	0.41	3	Girgis,Soo,Nichols
aceK	confers no resistance to antibiotic	Sulfathiazole	0.09	1	Soo
aceK	confers no resistance to antibiotic	Sulfisoxazole	0.09	1	Soo
aceK	confers no resistance to antibiotic	Tetracycline	0.58	3	Girgis,Liu,Nichols
aceK	confers no resistance to antibiotic	Thiolactomycin	0.13	1	Nichols
aceK	confers no resistance to antibiotic	Tinidazole	0.09	1	Soo
aceK	confers no resistance to antibiotic	Tobramycin	0.41	3	Girgis,Soo,Nichols
aceK	confers no resistance to antibiotic	Triclosan	0.39	2	Liu,Nichols
aceK	confers no resistance to antibiotic	Trimethoprim	0.41	3	Girgis,Soo,Nichols
aceK	confers no resistance to antibiotic	Tunicamycin	0.13	1	Nichols
aceK	confers no resistance to antibiotic	Tylosin	0.09	1	Soo
aceK	confers no resistance to antibiotic	Vancomycin	0.68	3	Tamae,Liu,Nichols
aceK	confers resistance to antibiotic	Novobiocin	0.13	1	Nichols
aceK	has	AMP binding	0	1	GO
aceK	has	ATP binding	0	1	GO
aceK	has	[isocitrate dehydrogenase (NADP+)] kinase activity	0	1	GO
aceK	has	[isocitrate dehydrogenase (NADP+)] phosphatase activity	0	1	GO
aceK	has	phosphoprotein phosphatase activity	0	1	GO
aceK	has	protein serine/threonine kinase activity	0	1	GO
aceK	has	protein serine/threonine phosphatase activity	0	1	GO
aceK	has	response to antibiotic	0.13	1	Nichols
aceK	is involved in	dephosphorylation	0	1	GO
aceK	is involved in	glyoxylate cycle	0	1	GO
aceK	is involved in	peptidyl-serine phosphorylation	0	1	GO
aceK	is involved in	protein dephosphorylation	0	1	GO
aceK	is involved in	regulation of catalytic activity	0	1	GO
aceK	is involved in	tricarboxylic acid cycle	0	1	GO
aceK	is part of	cytoplasm	0	1	GO
aceK	not upregulated by antibiotic	Ampicillin	0.14	1	Shaw
aceK	not upregulated by antibiotic	Kanamycin	0.14	1	Shaw
aceK	not upregulated by antibiotic	Norfloxacin	0.14	1	Shaw
aceK	not upregulated by antibiotic	Rifampin	0.14	1	Shaw
ackA	confers no resistance to antibiotic	5-Nitro-2-furaldehyde semicarbazone	0.09	1	Soo
ackA	confers no resistance to antibiotic	Amikacin	0.32	2	Girgis,Nichols
ackA	confers no resistance to antibiotic	Amoxicillin	0.13	1	Nichols
ackA	confers no resistance to antibiotic	Ampicillin	1	5	Girgis,Shaw,Tamae,Nichols,Liu
ackA	confers no resistance to antibiotic	Apramycin	0.09	1	Soo
ackA	confers no resistance to antibiotic	Azithromycin	0.13	1	Nichols
ackA	confers no resistance to antibiotic	Aztreonam	0.48	3	Nichols,Soo,Liu
ackA	confers no resistance to antibiotic	Bacitracin	0.13	1	Nichols
ackA	confers no resistance to antibiotic	Bicyclomycin	0.13	1	Nichols
ackA	confers no resistance to antibiotic	Blasticidin S	0.09	1	Soo
ackA	confers no resistance to antibiotic	Bleomycin	0.32	2	Girgis,Nichols
ackA	confers no resistance to antibiotic	CHIR090	0.13	1	Nichols
ackA	confers no resistance to antibiotic	Carbenicillin	0.13	1	Nichols
ackA	confers no resistance to antibiotic	Cefazolin	0.09	1	Soo
ackA	confers no resistance to antibiotic	Cefmetazole	0.09	1	Soo
ackA	confers no resistance to antibiotic	Cefoperazone	0.09	1	Soo
ackA	confers no resistance to antibiotic	Cefoxitin	0.58	3	Girgis,Liu,Nichols
ackA	confers no resistance to antibiotic	Cefsulodin	0.13	1	Nichols
ackA	confers no resistance to antibiotic	Ceftazidime	0.13	1	Nichols
ackA	confers no resistance to antibiotic	Cefuroxime	0.09	1	Soo
ackA	confers no resistance to antibiotic	Cephalothin	0.09	1	Soo
ackA	confers no resistance to antibiotic	Cephradine	0.26	1	Liu
ackA	confers no resistance to antibiotic	Cerulenin	0.13	1	Nichols
ackA	confers no resistance to antibiotic	Chloramphenicol	0.39	2	Liu,Nichols
ackA	confers no resistance to antibiotic	Ciprofloxacin	0.76	4	Tamae,Nichols,Soo,Liu
ackA	confers no resistance to antibiotic	Clarythromycin	0.13	1	Nichols
ackA	confers no resistance to antibiotic	Colistin	0.26	1	Liu
ackA	confers no resistance to antibiotic	Dactinomycin	0.13	1	Nichols
ackA	confers no resistance to antibiotic	Dihydrostreptomycin	0.09	1	Soo
ackA	confers no resistance to antibiotic	Doxorubicin	0.13	1	Nichols
ackA	confers no resistance to antibiotic	Doxycycline	0.13	1	Nichols
ackA	confers no resistance to antibiotic	Doxycycline hyclate	0.19	1	Girgis
ackA	confers no resistance to antibiotic	Enoxacin	0.34	2	Liu,Soo
ackA	confers no resistance to antibiotic	Erythromycin	0.66	4	Girgis,Nichols,Soo,Liu
ackA	confers no resistance to antibiotic	Fosfomycin	0.13	1	Nichols
ackA	confers no resistance to antibiotic	Furaltadone	0.09	1	Soo
ackA	confers no resistance to antibiotic	Fusidic acid	0.66	4	Girgis,Nichols,Soo,Liu
ackA	confers no resistance to antibiotic	Gentamicins	0.86	4	Girgis,Tamae,Liu,Nichols
ackA	confers no resistance to antibiotic	Josamycin	0.09	1	Soo
ackA	confers no resistance to antibiotic	Kanamycin	0.14	1	Shaw
ackA	confers no resistance to antibiotic	Levofloxacin	0.13	1	Nichols
ackA	confers no resistance to antibiotic	Lincomycin	0.09	1	Soo
ackA	confers no resistance to antibiotic	Lomefloxacin	0.19	1	Girgis
ackA	confers no resistance to antibiotic	Mecillinam	0.13	1	Nichols
ackA	confers no resistance to antibiotic	Metronidazole	0.54	2	Tamae,Liu
ackA	confers no resistance to antibiotic	Minocycline	0.13	1	Nichols
ackA	confers no resistance to antibiotic	Mitomycin C	0.13	1	Nichols
ackA	confers no resistance to antibiotic	Moxalactam	0.09	1	Soo
ackA	confers no resistance to antibiotic	Nafcillin	0.09	1	Soo
ackA	confers no resistance to antibiotic	Nalidixic acid	0.41	3	Girgis,Soo,Nichols
ackA	confers no resistance to antibiotic	Nigericin	0.13	1	Nichols
ackA	confers no resistance to antibiotic	Nitrofurantoin	0.66	4	Girgis,Nichols,Soo,Liu
ackA	confers no resistance to antibiotic	Norfloxacin	0.27	2	Shaw,Nichols
ackA	confers no resistance to antibiotic	Novobiocin	0.13	1	Nichols
ackA	confers no resistance to antibiotic	Ofloxacin	0.09	1	Soo
ackA	confers no resistance to antibiotic	Oleandomycin	0.09	1	Soo
ackA	confers no resistance to antibiotic	Ornidazole	0.09	1	Soo
ackA	confers no resistance to antibiotic	Oxacillin	0.13	1	Nichols
ackA	confers no resistance to antibiotic	Oxytetracycline	0.09	1	Soo
ackA	confers no resistance to antibiotic	Penicillin G	0.09	1	Soo
ackA	confers no resistance to antibiotic	Penimepicycline	0.09	1	Soo
ackA	confers no resistance to antibiotic	Phenethicillin	0.09	1	Soo
ackA	confers no resistance to antibiotic	Phleomycin	0.13	1	Nichols
ackA	confers no resistance to antibiotic	Piperacillin	0.27	2	Girgis,Soo
ackA	confers no resistance to antibiotic	Polymyxin B	0.13	1	Nichols
ackA	confers no resistance to antibiotic	Puromycin	0.22	2	Soo,Nichols
ackA	confers no resistance to antibiotic	Radicicol	0.13	1	Nichols
ackA	confers no resistance to antibiotic	Rifampin	0.9	5	Shaw,Tamae,Nichols,Soo,Liu
ackA	confers no resistance to antibiotic	Rolitetracycline	0.09	1	Soo
ackA	confers no resistance to antibiotic	Sisomicin	0.09	1	Soo
ackA	confers no resistance to antibiotic	Spectinomycin	0.39	2	Liu,Nichols
ackA	confers no resistance to antibiotic	Spiramycin	0.22	2	Soo,Nichols
ackA	confers no resistance to antibiotic	Streptomycin	0.44	2	Girgis,Liu
ackA	confers no resistance to antibiotic	Streptonigrin	0.13	1	Nichols
ackA	confers no resistance to antibiotic	Sulfachloropyridazine	0.09	1	Soo
ackA	confers no resistance to antibiotic	Sulfadiazine	0.09	1	Soo
ackA	confers no resistance to antibiotic	Sulfamethazine	0.09	1	Soo
ackA	confers no resistance to antibiotic	Sulfamethizole	0.13	1	Nichols
ackA	confers no resistance to antibiotic	Sulfamethoxazole	0.54	2	Tamae,Liu
ackA	confers no resistance to antibiotic	Sulfamonomethoxine	0.41	3	Girgis,Soo,Nichols
ackA	confers no resistance to antibiotic	Sulfathiazole	0.09	1	Soo
ackA	confers no resistance to antibiotic	Sulfisoxazole	0.09	1	Soo
ackA	confers no resistance to antibiotic	Tetracycline	0.58	3	Girgis,Liu,Nichols
ackA	confers no resistance to antibiotic	Thiolactomycin	0.13	1	Nichols
ackA	confers no resistance to antibiotic	Tinidazole	0.09	1	Soo
ackA	confers no resistance to antibiotic	Tobramycin	0.66	4	Girgis,Nichols,Soo,Liu
ackA	confers no resistance to antibiotic	Triclosan	0.39	2	Liu,Nichols
ackA	confers no resistance to antibiotic	Trimethoprim	0.41	3	Girgis,Soo,Nichols
ackA	confers no resistance to antibiotic	Tunicamycin	0.13	1	Nichols
ackA	confers no resistance to antibiotic	Tylosin	0.09	1	Soo
ackA	confers no resistance to antibiotic	Vancomycin	0.68	3	Tamae,Liu,Nichols
ackA	confers resistance to antibiotic	Neomycin	0.26	1	Liu
ackA	has	acetate kinase activity	0	1	GO
ackA	has	response to antibiotic	0.26	1	Liu
ackA	has	zinc ion binding	0	1	GO
ackA	is involved in	acetate biosynthetic process	0	1	GO
ackA	is involved in	acetate metabolic process	0	1	GO
ackA	is involved in	propionate biosynthetic process	0	1	GO
ackA	is involved in	single-species biofilm formation on inanimate substrate	0	1	GO
ackA	is part of	cytosol	0	1	GO
ackA	is part of	membrane	0	1	GO
ackA	not upregulated by antibiotic	Ampicillin	0.14	1	Shaw
ackA	not upregulated by antibiotic	Kanamycin	0.14	1	Shaw
ackA	not upregulated by antibiotic	Norfloxacin	0.14	1	Shaw
ackA	not upregulated by antibiotic	Rifampin	0.14	1	Shaw
acnA	confers no resistance to antibiotic	5-Nitro-2-furaldehyde semicarbazone	0.09	1	Soo
acnA	confers no resistance to antibiotic	Amikacin	0.32	2	Girgis,Nichols
acnA	confers no resistance to antibiotic	Amoxicillin	0.13	1	Nichols
acnA	confers no resistance to antibiotic	Ampicillin	1	5	Girgis,Shaw,Tamae,Nichols,Liu
acnA	confers no resistance to antibiotic	Apramycin	0.09	1	Soo
acnA	confers no resistance to antibiotic	Azithromycin	0.13	1	Nichols
acnA	confers no resistance to antibiotic	Aztreonam	0.22	2	Soo,Nichols
acnA	confers no resistance to antibiotic	Bacitracin	0.13	1	Nichols
acnA	confers no resistance to antibiotic	Bicyclomycin	0.13	1	Nichols
acnA	confers no resistance to antibiotic	Blasticidin S	0.09	1	Soo
acnA	confers no resistance to antibiotic	Bleomycin	0.32	2	Girgis,Nichols
acnA	confers no resistance to antibiotic	CHIR090	0.13	1	Nichols
acnA	confers no resistance to antibiotic	Carbenicillin	0.13	1	Nichols
acnA	confers no resistance to antibiotic	Cefazolin	0.09	1	Soo
acnA	confers no resistance to antibiotic	Cefmetazole	0.09	1	Soo
acnA	confers no resistance to antibiotic	Cefoperazone	0.09	1	Soo
acnA	confers no resistance to antibiotic	Cefoxitin	0.32	2	Girgis,Nichols
acnA	confers no resistance to antibiotic	Cefsulodin	0.13	1	Nichols
acnA	confers no resistance to antibiotic	Ceftazidime	0.13	1	Nichols
acnA	confers no resistance to antibiotic	Cefuroxime	0.09	1	Soo
acnA	confers no resistance to antibiotic	Cephalothin	0.09	1	Soo
acnA	confers no resistance to antibiotic	Cerulenin	0.13	1	Nichols
acnA	confers no resistance to antibiotic	Chloramphenicol	0.39	2	Liu,Nichols
acnA	confers no resistance to antibiotic	Ciprofloxacin	0.76	4	Tamae,Nichols,Soo,Liu
acnA	confers no resistance to antibiotic	Clarythromycin	0.13	1	Nichols
acnA	confers no resistance to antibiotic	Dactinomycin	0.13	1	Nichols
acnA	confers no resistance to antibiotic	Dihydrostreptomycin	0.09	1	Soo
acnA	confers no resistance to antibiotic	Doxorubicin	0.13	1	Nichols
acnA	confers no resistance to antibiotic	Doxycycline	0.13	1	Nichols
acnA	confers no resistance to antibiotic	Doxycycline hyclate	0.19	1	Girgis
acnA	confers no resistance to antibiotic	Enoxacin	0.09	1	Soo
acnA	confers no resistance to antibiotic	Erythromycin	0.66	4	Girgis,Nichols,Soo,Liu
acnA	confers no resistance to antibiotic	Fosfomycin	0.13	1	Nichols
acnA	confers no resistance to antibiotic	Furaltadone	0.09	1	Soo
acnA	confers no resistance to antibiotic	Fusidic acid	0.66	4	Girgis,Nichols,Soo,Liu
acnA	confers no resistance to antibiotic	Gentamicins	0.86	4	Girgis,Tamae,Liu,Nichols
acnA	confers no resistance to antibiotic	Josamycin	0.09	1	Soo
acnA	confers no resistance to antibiotic	Kanamycin	0.14	1	Shaw
acnA	confers no resistance to antibiotic	Levofloxacin	0.13	1	Nichols
acnA	confers no resistance to antibiotic	Lincomycin	0.09	1	Soo
acnA	confers no resistance to antibiotic	Lomefloxacin	0.19	1	Girgis
acnA	confers no resistance to antibiotic	Mecillinam	0.13	1	Nichols
acnA	confers no resistance to antibiotic	Metronidazole	0.54	2	Tamae,Liu
acnA	confers no resistance to antibiotic	Minocycline	0.13	1	Nichols
acnA	confers no resistance to antibiotic	Mitomycin C	0.13	1	Nichols
acnA	confers no resistance to antibiotic	Moxalactam	0.09	1	Soo
acnA	confers no resistance to antibiotic	Nafcillin	0.09	1	Soo
acnA	confers no resistance to antibiotic	Nalidixic acid	0.41	3	Girgis,Soo,Nichols
acnA	confers no resistance to antibiotic	Nigericin	0.13	1	Nichols
acnA	confers no resistance to antibiotic	Nitrofurantoin	0.66	4	Girgis,Nichols,Soo,Liu
acnA	confers no resistance to antibiotic	Norfloxacin	0.27	2	Shaw,Nichols
acnA	confers no resistance to antibiotic	Novobiocin	0.13	1	Nichols
acnA	confers no resistance to antibiotic	Ofloxacin	0.09	1	Soo
acnA	confers no resistance to antibiotic	Oleandomycin	0.09	1	Soo
acnA	confers no resistance to antibiotic	Ornidazole	0.09	1	Soo
acnA	confers no resistance to antibiotic	Oxacillin	0.13	1	Nichols
acnA	confers no resistance to antibiotic	Oxytetracycline	0.09	1	Soo
acnA	confers no resistance to antibiotic	Penicillin G	0.09	1	Soo
acnA	confers no resistance to antibiotic	Penimepicycline	0.09	1	Soo
acnA	confers no resistance to antibiotic	Phenethicillin	0.09	1	Soo
acnA	confers no resistance to antibiotic	Phleomycin	0.13	1	Nichols
acnA	confers no resistance to antibiotic	Piperacillin	0.27	2	Girgis,Soo
acnA	confers no resistance to antibiotic	Polymyxin B	0.13	1	Nichols
acnA	confers no resistance to antibiotic	Puromycin	0.22	2	Soo,Nichols
acnA	confers no resistance to antibiotic	Radicicol	0.13	1	Nichols
acnA	confers no resistance to antibiotic	Rifampin	0.9	5	Shaw,Tamae,Nichols,Soo,Liu
acnA	confers no resistance to antibiotic	Rolitetracycline	0.09	1	Soo
acnA	confers no resistance to antibiotic	Sisomicin	0.09	1	Soo
acnA	confers no resistance to antibiotic	Spectinomycin	0.13	1	Nichols
acnA	confers no resistance to antibiotic	Spiramycin	0.22	2	Soo,Nichols
acnA	confers no resistance to antibiotic	Streptomycin	0.44	2	Girgis,Liu
acnA	confers no resistance to antibiotic	Streptonigrin	0.13	1	Nichols
acnA	confers no resistance to antibiotic	Sulfachloropyridazine	0.09	1	Soo
acnA	confers no resistance to antibiotic	Sulfadiazine	0.09	1	Soo
acnA	confers no resistance to antibiotic	Sulfamethazine	0.09	1	Soo
acnA	confers no resistance to antibiotic	Sulfamethizole	0.13	1	Nichols
acnA	confers no resistance to antibiotic	Sulfamethoxazole	0.54	2	Tamae,Liu
acnA	confers no resistance to antibiotic	Sulfamonomethoxine	0.41	3	Girgis,Soo,Nichols
acnA	confers no resistance to antibiotic	Sulfathiazole	0.09	1	Soo
acnA	confers no resistance to antibiotic	Sulfisoxazole	0.09	1	Soo
acnA	confers no resistance to antibiotic	Tetracycline	0.58	3	Girgis,Liu,Nichols
acnA	confers no resistance to antibiotic	Thiolactomycin	0.13	1	Nichols
acnA	confers no resistance to antibiotic	Tinidazole	0.09	1	Soo
acnA	confers no resistance to antibiotic	Tobramycin	0.41	3	Girgis,Soo,Nichols
acnA	confers no resistance to antibiotic	Triclosan	0.39	2	Liu,Nichols
acnA	confers no resistance to antibiotic	Trimethoprim	0.41	3	Girgis,Soo,Nichols
acnA	confers no resistance to antibiotic	Tunicamycin	0.13	1	Nichols
acnA	confers no resistance to antibiotic	Tylosin	0.09	1	Soo
acnA	confers no resistance to antibiotic	Vancomycin	0.68	3	Tamae,Liu,Nichols
acnA	has	4 iron, 4 sulfur cluster binding	0	1	GO
acnA	has	aconitate hydratase activity	0	1	GO
[truncated: 492,820+ more rows]
