# Supplementary material for: Knowledge integration and decision support for accelerated discovery of antibiotic resistance genes
Source: Nat Commun. 2022 Apr 29;13:2360. doi: 10.1038/s41467-022-29993-z (PMC9055065; doi:10.1038/s41467-022-29993-z)
Supplement: Supplementary file 6 — Supplementary Data 2 [file 41467_2022_29993_MOESM6_ESM.xlsx]

## Sheet: README
Sheet	Description of the sheet	Columns	Description of the column
Level1	Computational resolution and wet-lab validation results for the inconsistencies detected from the two sources Liu et al. and Tamae et al.	Subject	Subject of the resolved triple.
		Predicate	Predicate of the resolved triple.
		Object	Object of the resolved triple.
		Belief	Belief of the corresponding resolved triple.
		Source size	Number of sources that support the corresponding resolved triple.
		Sources	Sources that support the corresponding resolved triple.
		Total source size	Number of all the sources supporting either the resolved or conflicting triple.
		Belief of conflicting triples	Belief of the conflicting triple.
		Belief difference	Belief of the resolved triple - belief of the conflicting triple.
		Conflicting triple info	Conflicting triple (opposite of the resolved triple) along with its sources and belief.
		Validation	Wet-lab validation result.
		Match	True if the wet-lab validation result agrees with computationally resolved triple, False otherwise.
Level2	Computational resolution and wet-lab validation results for the inconsistencies detected from the three sources Liu et al., Tamae et al., and Nichols et al.	Same as sheet 'Level1'.	-
Level3	Computational resolution and wet-lab validation results for the inconsistencies detected from all of the sources.	Same as sheet 'Level1'.	-

## Sheet: Level1
Subject	Predicate	Object	Belief	Source size	Sources	Total source size	Belief of conflicting triples	Belief difference	Conflicting triple info	Validation	Match
atpA	confers resistance to antibiotic after 18 hours	Ampicillin	0.532303	1	Tamae	2	0.400368	0.131935	[(('atpA', 'confers no resistance to antibiotic after 18 hours', 'Ampicillin'), ['Liu'], 0.4003682523690695)]	confers no resistance to antibiotic	False
atpG	confers no resistance to antibiotic after 18 hours	Ampicillin	0.532303	1	Tamae	2	0.400368	0.131935	[(('atpG', 'confers resistance to antibiotic after 18 hours', 'Ampicillin'), ['Liu'], 0.4003682523690695)]	confers no resistance to antibiotic	True
bluF	confers no resistance to antibiotic after 18 hours	Ampicillin	0.532303	1	Tamae	2	0.400368	0.131935	[(('bluF', 'confers resistance to antibiotic after 18 hours', 'Ampicillin'), ['Liu'], 0.4003682523690695)]	confers no resistance to antibiotic	True
cof	confers no resistance to antibiotic after 18 hours	Ampicillin	0.532303	1	Tamae	2	0.400368	0.131935	[(('cof', 'confers resistance to antibiotic after 18 hours', 'Ampicillin'), ['Liu'], 0.4003682523690695)]	confers no resistance to antibiotic	True
dam	confers no resistance to antibiotic after 18 hours	Ampicillin	0.532303	1	Tamae	2	0.400368	0.131935	[(('dam', 'confers resistance to antibiotic after 18 hours', 'Ampicillin'), ['Liu'], 0.4003682523690695)]	confers no resistance to antibiotic	True
gltI	confers no resistance to antibiotic after 18 hours	Ampicillin	0.532303	1	Tamae	2	0.400368	0.131935	[(('gltI', 'confers resistance to antibiotic after 18 hours', 'Ampicillin'), ['Liu'], 0.4003682523690695)]	confers no resistance to antibiotic	True
hfq	confers no resistance to antibiotic after 18 hours	Ampicillin	0.532303	1	Tamae	2	0.400368	0.131935	[(('hfq', 'confers resistance to antibiotic after 18 hours', 'Ampicillin'), ['Liu'], 0.4003682523690695)]	confers no resistance to antibiotic	True
iscS	confers no resistance to antibiotic after 18 hours	Ampicillin	0.532303	1	Tamae	2	0.400368	0.131935	[(('iscS', 'confers resistance to antibiotic after 18 hours', 'Ampicillin'), ['Liu'], 0.4003682523690695)]	confers no resistance to antibiotic	True
iscU	confers no resistance to antibiotic after 18 hours	Ampicillin	0.532303	1	Tamae	2	0.400368	0.131935	[(('iscU', 'confers resistance to antibiotic after 18 hours', 'Ampicillin'), ['Liu'], 0.4003682523690695)]	confers no resistance to antibiotic	True
lptB	confers resistance to antibiotic after 18 hours	Ampicillin	0.532303	1	Tamae	2	0.400368	0.131935	[(('lptB', 'confers no resistance to antibiotic after 18 hours', 'Ampicillin'), ['Liu'], 0.4003682523690695)]	confers no resistance to antibiotic	False
lpxD	confers no resistance to antibiotic after 18 hours	Ampicillin	0.532303	1	Tamae	2	0.400368	0.131935	[(('lpxD', 'confers resistance to antibiotic after 18 hours', 'Ampicillin'), ['Liu'], 0.4003682523690695)]	confers no resistance to antibiotic	True
mfd	confers no resistance to antibiotic after 18 hours	Ampicillin	0.532303	1	Tamae	2	0.400368	0.131935	[(('mfd', 'confers resistance to antibiotic after 18 hours', 'Ampicillin'), ['Liu'], 0.4003682523690695)]	confers no resistance to antibiotic	True
nlpC	confers no resistance to antibiotic after 18 hours	Ampicillin	0.532303	1	Tamae	2	0.400368	0.131935	[(('nlpC', 'confers resistance to antibiotic after 18 hours', 'Ampicillin'), ['Liu'], 0.4003682523690695)]	confers no resistance to antibiotic	True
nusB	confers no resistance to antibiotic after 18 hours	Ampicillin	0.532303	1	Tamae	2	0.400368	0.131935	[(('nusB', 'confers resistance to antibiotic after 18 hours', 'Ampicillin'), ['Liu'], 0.4003682523690695)]	confers no resistance to antibiotic	True
recA	confers no resistance to antibiotic after 18 hours	Ampicillin	0.532303	1	Tamae	2	0.400368	0.131935	[(('recA', 'confers resistance to antibiotic after 18 hours', 'Ampicillin'), ['Liu'], 0.4003682523690695)]	confers no resistance to antibiotic	True
rpiA	confers no resistance to antibiotic after 18 hours	Ampicillin	0.532303	1	Tamae	2	0.400368	0.131935	[(('rpiA', 'confers resistance to antibiotic after 18 hours', 'Ampicillin'), ['Liu'], 0.4003682523690695)]	confers no resistance to antibiotic	True
rpmJ	confers no resistance to antibiotic after 18 hours	Ampicillin	0.532303	1	Tamae	2	0.400368	0.131935	[(('rpmJ', 'confers resistance to antibiotic after 18 hours', 'Ampicillin'), ['Liu'], 0.4003682523690695)]	confers no resistance to antibiotic	True
rpsF	confers resistance to antibiotic after 18 hours	Ampicillin	0.532303	1	Tamae	2	0.400368	0.131935	[(('rpsF', 'confers no resistance to antibiotic after 18 hours', 'Ampicillin'), ['Liu'], 0.4003682523690695)]	confers no resistance to antibiotic	False
rssA	confers no resistance to antibiotic after 18 hours	Ampicillin	0.532303	1	Tamae	2	0.400368	0.131935	[(('rssA', 'confers resistance to antibiotic after 18 hours', 'Ampicillin'), ['Liu'], 0.4003682523690695)]	confers no resistance to antibiotic	True
sucD	confers no resistance to antibiotic after 18 hours	Ampicillin	0.532303	1	Tamae	2	0.400368	0.131935	[(('sucD', 'confers resistance to antibiotic after 18 hours', 'Ampicillin'), ['Liu'], 0.4003682523690695)]	confers no resistance to antibiotic	True
tolQ	confers no resistance to antibiotic after 18 hours	Ampicillin	0.532303	1	Tamae	2	0.400368	0.131935	[(('tolQ', 'confers resistance to antibiotic after 18 hours', 'Ampicillin'), ['Liu'], 0.4003682523690695)]	confers no resistance to antibiotic	True
tonB	confers no resistance to antibiotic after 18 hours	Ampicillin	0.532303	1	Tamae	2	0.400368	0.131935	[(('tonB', 'confers resistance to antibiotic after 18 hours', 'Ampicillin'), ['Liu'], 0.4003682523690695)]	confers no resistance to antibiotic	True
wbbL	confers no resistance to antibiotic after 18 hours	Ampicillin	0.532303	1	Tamae	2	0.400368	0.131935	[(('wbbL', 'confers resistance to antibiotic after 18 hours', 'Ampicillin'), ['Liu'], 0.4003682523690695)]	confers no resistance to antibiotic	True
xerC	confers no resistance to antibiotic after 18 hours	Ampicillin	0.532303	1	Tamae	2	0.400368	0.131935	[(('xerC', 'confers resistance to antibiotic after 18 hours', 'Ampicillin'), ['Liu'], 0.4003682523690695)]	confers no resistance to antibiotic	True
ybaB	confers no resistance to antibiotic after 18 hours	Ampicillin	0.532303	1	Tamae	2	0.400368	0.131935	[(('ybaB', 'confers resistance to antibiotic after 18 hours', 'Ampicillin'), ['Liu'], 0.4003682523690695)]	confers no resistance to antibiotic	True
ybcW	confers no resistance to antibiotic after 18 hours	Ampicillin	0.532303	1	Tamae	2	0.400368	0.131935	[(('ybcW', 'confers resistance to antibiotic after 18 hours', 'Ampicillin'), ['Liu'], 0.4003682523690695)]	confers no resistance to antibiotic	True
ybfB	confers no resistance to antibiotic after 18 hours	Ampicillin	0.532303	1	Tamae	2	0.400368	0.131935	[(('ybfB', 'confers resistance to antibiotic after 18 hours', 'Ampicillin'), ['Liu'], 0.4003682523690695)]	confers no resistance to antibiotic	True
ybjJ	confers no resistance to antibiotic after 18 hours	Ampicillin	0.532303	1	Tamae	2	0.400368	0.131935	[(('ybjJ', 'confers resistance to antibiotic after 18 hours', 'Ampicillin'), ['Liu'], 0.4003682523690695)]	confers no resistance to antibiotic	True
ybjQ	confers no resistance to antibiotic after 18 hours	Ampicillin	0.532303	1	Tamae	2	0.400368	0.131935	[(('ybjQ', 'confers resistance to antibiotic after 18 hours', 'Ampicillin'), ['Liu'], 0.4003682523690695)]	confers no resistance to antibiotic	True
ycbK	confers no resistance to antibiotic after 18 hours	Ampicillin	0.532303	1	Tamae	2	0.400368	0.131935	[(('ycbK', 'confers resistance to antibiotic after 18 hours', 'Ampicillin'), ['Liu'], 0.4003682523690695)]	confers no resistance to antibiotic	True
yceD	confers no resistance to antibiotic after 18 hours	Ampicillin	0.532303	1	Tamae	2	0.400368	0.131935	[(('yceD', 'confers resistance to antibiotic after 18 hours', 'Ampicillin'), ['Liu'], 0.4003682523690695)]	confers no resistance to antibiotic	True
ychJ	confers no resistance to antibiotic after 18 hours	Ampicillin	0.532303	1	Tamae	2	0.400368	0.131935	[(('ychJ', 'confers resistance to antibiotic after 18 hours', 'Ampicillin'), ['Liu'], 0.4003682523690695)]	confers no resistance to antibiotic	True
ycjG	confers no resistance to antibiotic after 18 hours	Ampicillin	0.532303	1	Tamae	2	0.400368	0.131935	[(('ycjG', 'confers resistance to antibiotic after 18 hours', 'Ampicillin'), ['Liu'], 0.4003682523690695)]	confers no resistance to antibiotic	True
ydcS	confers no resistance to antibiotic after 18 hours	Ampicillin	0.532303	1	Tamae	2	0.400368	0.131935	[(('ydcS', 'confers resistance to antibiotic after 18 hours', 'Ampicillin'), ['Liu'], 0.4003682523690695)]	confers no resistance to antibiotic	True
yddK	confers no resistance to antibiotic after 18 hours	Ampicillin	0.532303	1	Tamae	2	0.400368	0.131935	[(('yddK', 'confers resistance to antibiotic after 18 hours', 'Ampicillin'), ['Liu'], 0.4003682523690695)]	confers no resistance to antibiotic	True
ydgD	confers no resistance to antibiotic after 18 hours	Ampicillin	0.532303	1	Tamae	2	0.400368	0.131935	[(('ydgD', 'confers resistance to antibiotic after 18 hours', 'Ampicillin'), ['Liu'], 0.4003682523690695)]	confers no resistance to antibiotic	True
ydhB	confers no resistance to antibiotic after 18 hours	Ampicillin	0.532303	1	Tamae	2	0.400368	0.131935	[(('ydhB', 'confers resistance to antibiotic after 18 hours', 'Ampicillin'), ['Liu'], 0.4003682523690695)]	confers no resistance to antibiotic	True
ydhT	confers no resistance to antibiotic after 18 hours	Ampicillin	0.532303	1	Tamae	2	0.400368	0.131935	[(('ydhT', 'confers resistance to antibiotic after 18 hours', 'Ampicillin'), ['Liu'], 0.4003682523690695)]	confers no resistance to antibiotic	True
yebV	confers no resistance to antibiotic after 18 hours	Ampicillin	0.532303	1	Tamae	2	0.400368	0.131935	[(('yebV', 'confers resistance to antibiotic after 18 hours', 'Ampicillin'), ['Liu'], 0.4003682523690695)]	confers no resistance to antibiotic	True
yfgD	confers no resistance to antibiotic after 18 hours	Ampicillin	0.532303	1	Tamae	2	0.400368	0.131935	[(('yfgD', 'confers resistance to antibiotic after 18 hours', 'Ampicillin'), ['Liu'], 0.4003682523690695)]	confers no resistance to antibiotic	True
yfiH	confers no resistance to antibiotic after 18 hours	Ampicillin	0.532303	1	Tamae	2	0.400368	0.131935	[(('yfiH', 'confers resistance to antibiotic after 18 hours', 'Ampicillin'), ['Liu'], 0.4003682523690695)]	confers no resistance to antibiotic	True
ygfZ	confers no resistance to antibiotic after 18 hours	Ampicillin	0.532303	1	Tamae	2	0.400368	0.131935	[(('ygfZ', 'confers resistance to antibiotic after 18 hours', 'Ampicillin'), ['Liu'], 0.4003682523690695)]	confers no resistance to antibiotic	True
yjgA	confers no resistance to antibiotic after 18 hours	Ampicillin	0.532303	1	Tamae	2	0.400368	0.131935	[(('yjgA', 'confers resistance to antibiotic after 18 hours', 'Ampicillin'), ['Liu'], 0.4003682523690695)]	confers no resistance to antibiotic	True
ylcG	confers no resistance to antibiotic after 18 hours	Ampicillin	0.532303	1	Tamae	2	0.400368	0.131935	[(('ylcG', 'confers resistance to antibiotic after 18 hours', 'Ampicillin'), ['Liu'], 0.4003682523690695)]	confers no resistance to antibiotic	True
zapC	confers no resistance to antibiotic after 18 hours	Ampicillin	0.532303	1	Tamae	2	0.400368	0.131935	[(('zapC', 'confers resistance to antibiotic after 18 hours', 'Ampicillin'), ['Liu'], 0.4003682523690695)]	confers no resistance to antibiotic	True
acrZ	confers no resistance to antibiotic after 18 hours	Ciprofloxacin	0.532303	1	Tamae	2	0.400368	0.131935	[(('acrZ', 'confers resistance to antibiotic after 18 hours', 'Ciprofloxacin'), ['Liu'], 0.4003682523690695)]	confers no resistance to antibiotic	True
alaS	confers no resistance to antibiotic after 18 hours	Ciprofloxacin	0.532303	1	Tamae	2	0.400368	0.131935	[(('alaS', 'confers resistance to antibiotic after 18 hours', 'Ciprofloxacin'), ['Liu'], 0.4003682523690695)]	confers no resistance to antibiotic	True
dcuC	confers no resistance to antibiotic after 18 hours	Ciprofloxacin	0.532303	1	Tamae	2	0.400368	0.131935	[(('dcuC', 'confers resistance to antibiotic after 18 hours', 'Ciprofloxacin'), ['Liu'], 0.4003682523690695)]	confers no resistance to antibiotic	True
dnaK	confers no resistance to antibiotic after 18 hours	Ciprofloxacin	0.532303	1	Tamae	2	0.400368	0.131935	[(('dnaK', 'confers resistance to antibiotic after 18 hours', 'Ciprofloxacin'), ['Liu'], 0.4003682523690695)]	confers no resistance to antibiotic	True
envZ	confers no resistance to antibiotic after 18 hours	Ciprofloxacin	0.532303	1	Tamae	2	0.400368	0.131935	[(('envZ', 'confers resistance to antibiotic after 18 hours', 'Ciprofloxacin'), ['Liu'], 0.4003682523690695)]	confers no resistance to antibiotic	True
fepC	confers no resistance to antibiotic after 18 hours	Ciprofloxacin	0.532303	1	Tamae	2	0.400368	0.131935	[(('fepC', 'confers resistance to antibiotic after 18 hours', 'Ciprofloxacin'), ['Liu'], 0.4003682523690695)]	confers no resistance to antibiotic	True
gltI	confers no resistance to antibiotic after 18 hours	Ciprofloxacin	0.532303	1	Tamae	2	0.400368	0.131935	[(('gltI', 'confers resistance to antibiotic after 18 hours', 'Ciprofloxacin'), ['Liu'], 0.4003682523690695)]	confers no resistance to antibiotic	True
hscB	confers no resistance to antibiotic after 18 hours	Ciprofloxacin	0.532303	1	Tamae	2	0.400368	0.131935	[(('hscB', 'confers resistance to antibiotic after 18 hours', 'Ciprofloxacin'), ['Liu'], 0.4003682523690695)]	confers no resistance to antibiotic	True
lpp	confers no resistance to antibiotic after 18 hours	Ciprofloxacin	0.532303	1	Tamae	2	0.400368	0.131935	[(('lpp', 'confers resistance to antibiotic after 18 hours', 'Ciprofloxacin'), ['Liu'], 0.4003682523690695)]	confers no resistance to antibiotic	True
lpxD	confers no resistance to antibiotic after 18 hours	Ciprofloxacin	0.532303	1	Tamae	2	0.400368	0.131935	[(('lpxD', 'confers resistance to antibiotic after 18 hours', 'Ciprofloxacin'), ['Liu'], 0.4003682523690695)]	confers no resistance to antibiotic	True
lpxL	confers no resistance to antibiotic after 18 hours	Ciprofloxacin	0.532303	1	Tamae	2	0.400368	0.131935	[(('lpxL', 'confers resistance to antibiotic after 18 hours', 'Ciprofloxacin'), ['Liu'], 0.4003682523690695)]	confers no resistance to antibiotic	True
mfd	confers no resistance to antibiotic after 18 hours	Ciprofloxacin	0.532303	1	Tamae	2	0.400368	0.131935	[(('mfd', 'confers resistance to antibiotic after 18 hours', 'Ciprofloxacin'), ['Liu'], 0.4003682523690695)]	confers no resistance to antibiotic	True
nlpC	confers no resistance to antibiotic after 18 hours	Ciprofloxacin	0.532303	1	Tamae	2	0.400368	0.131935	[(('nlpC', 'confers resistance to antibiotic after 18 hours', 'Ciprofloxacin'), ['Liu'], 0.4003682523690695)]	confers no resistance to antibiotic	True
proL	confers no resistance to antibiotic after 18 hours	Ciprofloxacin	0.532303	1	Tamae	2	0.400368	0.131935	[(('proL', 'confers resistance to antibiotic after 18 hours', 'Ciprofloxacin'), ['Liu'], 0.4003682523690695)]	confers no resistance to antibiotic	True
rplA	confers no resistance to antibiotic after 18 hours	Ciprofloxacin	0.532303	1	Tamae	2	0.400368	0.131935	[(('rplA', 'confers resistance to antibiotic after 18 hours', 'Ciprofloxacin'), ['Liu'], 0.4003682523690695)]	confers no resistance to antibiotic	True
rseA	confers resistance to antibiotic after 18 hours	Ciprofloxacin	0.532303	1	Tamae	2	0.400368	0.131935	[(('rseA', 'confers no resistance to antibiotic after 18 hours', 'Ciprofloxacin'), ['Liu'], 0.4003682523690695)]	confers no resistance to antibiotic	False
tatB	confers no resistance to antibiotic after 18 hours	Ciprofloxacin	0.532303	1	Tamae	2	0.400368	0.131935	[(('tatB', 'confers resistance to antibiotic after 18 hours', 'Ciprofloxacin'), ['Liu'], 0.4003682523690695)]	confers no resistance to antibiotic	True
tatC	confers no resistance to antibiotic after 18 hours	Ciprofloxacin	0.532303	1	Tamae	2	0.400368	0.131935	[(('tatC', 'confers resistance to antibiotic after 18 hours', 'Ciprofloxacin'), ['Liu'], 0.4003682523690695)]	confers no resistance to antibiotic	True
tusB	confers no resistance to antibiotic after 18 hours	Ciprofloxacin	0.532303	1	Tamae	2	0.400368	0.131935	[(('tusB', 'confers resistance to antibiotic after 18 hours', 'Ciprofloxacin'), ['Liu'], 0.4003682523690695)]	confers no resistance to antibiotic	True
ybjJ	confers no resistance to antibiotic after 18 hours	Ciprofloxacin	0.532303	1	Tamae	2	0.400368	0.131935	[(('ybjJ', 'confers resistance to antibiotic after 18 hours', 'Ciprofloxacin'), ['Liu'], 0.4003682523690695)]	confers no resistance to antibiotic	True
ybjQ	confers no resistance to antibiotic after 18 hours	Ciprofloxacin	0.532303	1	Tamae	2	0.400368	0.131935	[(('ybjQ', 'confers resistance to antibiotic after 18 hours', 'Ciprofloxacin'), ['Liu'], 0.4003682523690695)]	confers no resistance to antibiotic	True
ydcS	confers no resistance to antibiotic after 18 hours	Ciprofloxacin	0.532303	1	Tamae	2	0.400368	0.131935	[(('ydcS', 'confers resistance to antibiotic after 18 hours', 'Ciprofloxacin'), ['Liu'], 0.4003682523690695)]	confers no resistance to antibiotic	True
yfgC	confers no resistance to antibiotic after 18 hours	Ciprofloxacin	0.532303	1	Tamae	2	0.400368	0.131935	[(('yfgC', 'confers resistance to antibiotic after 18 hours', 'Ciprofloxacin'), ['Liu'], 0.4003682523690695)]	confers no resistance to antibiotic	True
zapC	confers no resistance to antibiotic after 18 hours	Ciprofloxacin	0.532303	1	Tamae	2	0.400368	0.131935	[(('zapC', 'confers resistance to antibiotic after 18 hours', 'Ciprofloxacin'), ['Liu'], 0.4003682523690695)]	confers no resistance to antibiotic	True
acrA	confers no resistance to antibiotic after 18 hours	Gentamicins	0.532303	1	Tamae	2	0.400368	0.131935	[(('acrA', 'confers resistance to antibiotic after 18 hours', 'Gentamicins'), ['Liu'], 0.4003682523690695)]	confers no resistance to antibiotic	True
acrZ	confers no resistance to antibiotic after 18 hours	Gentamicins	0.532303	1	Tamae	2	0.400368	0.131935	[(('acrZ', 'confers resistance to antibiotic after 18 hours', 'Gentamicins'), ['Liu'], 0.4003682523690695)]	confers no resistance to antibiotic	True
atpG	confers no resistance to antibiotic after 18 hours	Gentamicins	0.532303	1	Tamae	2	0.400368	0.131935	[(('atpG', 'confers resistance to antibiotic after 18 hours', 'Gentamicins'), ['Liu'], 0.4003682523690695)]	confers no resistance to antibiotic	True
bamE	confers no resistance to antibiotic after 18 hours	Gentamicins	0.532303	1	Tamae	2	0.400368	0.131935	[(('bamE', 'confers resistance to antibiotic after 18 hours', 'Gentamicins'), ['Liu'], 0.4003682523690695)]	confers no resistance to antibiotic	True
ddlB	confers no resistance to antibiotic after 18 hours	Gentamicins	0.532303	1	Tamae	2	0.400368	0.131935	[(('ddlB', 'confers resistance to antibiotic after 18 hours', 'Gentamicins'), ['Liu'], 0.4003682523690695)]	confers no resistance to antibiotic	True
folB	confers no resistance to antibiotic after 18 hours	Gentamicins	0.532303	1	Tamae	2	0.400368	0.131935	[(('folB', 'confers resistance to antibiotic after 18 hours', 'Gentamicins'), ['Liu'], 0.4003682523690695)]	confers no resistance to antibiotic	True
glnD	confers no resistance to antibiotic after 18 hours	Gentamicins	0.532303	1	Tamae	2	0.400368	0.131935	[(('glnD', 'confers resistance to antibiotic after 18 hours', 'Gentamicins'), ['Liu'], 0.4003682523690695)]	confers no resistance to antibiotic	True
gmhB	confers no resistance to antibiotic after 18 hours	Gentamicins	0.532303	1	Tamae	2	0.400368	0.131935	[(('gmhB', 'confers resistance to antibiotic after 18 hours', 'Gentamicins'), ['Liu'], 0.4003682523690695)]	confers no resistance to antibiotic	True
gshB	confers no resistance to antibiotic after 18 hours	Gentamicins	0.532303	1	Tamae	2	0.400368	0.131935	[(('gshB', 'confers resistance to antibiotic after 18 hours', 'Gentamicins'), ['Liu'], 0.4003682523690695)]	confers no resistance to antibiotic	True
ibpB	confers no resistance to antibiotic after 18 hours	Gentamicins	0.532303	1	Tamae	2	0.400368	0.131935	[(('ibpB', 'confers resistance to antibiotic after 18 hours', 'Gentamicins'), ['Liu'], 0.4003682523690695)]	confers no resistance to antibiotic	True
iscS	confers no resistance to antibiotic after 18 hours	Gentamicins	0.532303	1	Tamae	2	0.400368	0.131935	[(('iscS', 'confers resistance to antibiotic after 18 hours', 'Gentamicins'), ['Liu'], 0.4003682523690695)]	confers no resistance to antibiotic	True
iscU	confers no resistance to antibiotic after 18 hours	Gentamicins	0.532303	1	Tamae	2	0.400368	0.131935	[(('iscU', 'confers resistance to antibiotic after 18 hours', 'Gentamicins'), ['Liu'], 0.4003682523690695)]	confers no resistance to antibiotic	True
leuO	confers no resistance to antibiotic after 18 hours	Gentamicins	0.532303	1	Tamae	2	0.400368	0.131935	[(('leuO', 'confers resistance to antibiotic after 18 hours', 'Gentamicins'), ['Liu'], 0.4003682523690695)]	confers no resistance to antibiotic	True
lpxD	confers no resistance to antibiotic after 18 hours	Gentamicins	0.532303	1	Tamae	2	0.400368	0.131935	[(('lpxD', 'confers resistance to antibiotic after 18 hours', 'Gentamicins'), ['Liu'], 0.4003682523690695)]	confers no resistance to antibiotic	True
mfd	confers no resistance to antibiotic after 18 hours	Gentamicins	0.532303	1	Tamae	2	0.400368	0.131935	[(('mfd', 'confers resistance to antibiotic after 18 hours', 'Gentamicins'), ['Liu'], 0.4003682523690695)]	confers no resistance to antibiotic	True
nudB	confers no resistance to antibiotic after 18 hours	Gentamicins	0.532303	1	Tamae	2	0.400368	0.131935	[(('nudB', 'confers resistance to antibiotic after 18 hours', 'Gentamicins'), ['Liu'], 0.4003682523690695)]	confers no resistance to antibiotic	True
nusB	confers no resistance to antibiotic after 18 hours	Gentamicins	0.532303	1	Tamae	2	0.400368	0.131935	[(('nusB', 'confers resistance to antibiotic after 18 hours', 'Gentamicins'), ['Liu'], 0.4003682523690695)]	confers no resistance to antibiotic	True
ompF	confers no resistance to antibiotic after 18 hours	Gentamicins	0.532303	1	Tamae	2	0.400368	0.131935	[(('ompF', 'confers resistance to antibiotic after 18 hours', 'Gentamicins'), ['Liu'], 0.4003682523690695)]	confers no resistance to antibiotic	True
pdhR	confers no resistance to antibiotic after 18 hours	Gentamicins	0.532303	1	Tamae	2	0.400368	0.131935	[(('pdhR', 'confers resistance to antibiotic after 18 hours', 'Gentamicins'), ['Liu'], 0.4003682523690695)]	confers no resistance to antibiotic	True
prfC	confers no resistance to antibiotic after 18 hours	Gentamicins	0.532303	1	Tamae	2	0.400368	0.131935	[(('prfC', 'confers resistance to antibiotic after 18 hours', 'Gentamicins'), ['Liu'], 0.4003682523690695)]	confers no resistance to antibiotic	True
pstS	confers no resistance to antibiotic after 18 hours	Gentamicins	0.532303	1	Tamae	2	0.400368	0.131935	[(('pstS', 'confers resistance to antibiotic after 18 hours', 'Gentamicins'), ['Liu'], 0.4003682523690695)]	confers no resistance to antibiotic	True
recA	confers no resistance to antibiotic after 18 hours	Gentamicins	0.532303	1	Tamae	2	0.400368	0.131935	[(('recA', 'confers resistance to antibiotic after 18 hours', 'Gentamicins'), ['Liu'], 0.4003682523690695)]	confers no resistance to antibiotic	True
recB	confers no resistance to antibiotic after 18 hours	Gentamicins	0.532303	1	Tamae	2	0.400368	0.131935	[(('recB', 'confers resistance to antibiotic after 18 hours', 'Gentamicins'), ['Liu'], 0.4003682523690695)]	confers no resistance to antibiotic	True
rfaD	confers no resistance to antibiotic after 18 hours	Gentamicins	0.532303	1	Tamae	2	0.400368	0.131935	[(('rfaD', 'confers resistance to antibiotic after 18 hours', 'Gentamicins'), ['Liu'], 0.4003682523690695)]	confers no resistance to antibiotic	True
rnt	confers resistance to antibiotic after 18 hours	Gentamicins	0.532303	1	Tamae	2	0.400368	0.131935	[(('rnt', 'confers no resistance to antibiotic after 18 hours', 'Gentamicins'), ['Liu'], 0.4003682523690695)]	confers no resistance to antibiotic	False
rplI	confers resistance to antibiotic after 18 hours	Gentamicins	0.532303	1	Tamae	2	0.400368	0.131935	[(('rplI', 'confers no resistance to antibiotic after 18 hours', 'Gentamicins'), ['Liu'], 0.4003682523690695)]	confers no resistance to antibiotic	False
rpsO	confers no resistance to antibiotic after 18 hours	Gentamicins	0.532303	1	Tamae	2	0.400368	0.131935	[(('rpsO', 'confers resistance to antibiotic after 18 hours', 'Gentamicins'), ['Liu'], 0.4003682523690695)]	confers no resistance to antibiotic	True
rsmH	confers no resistance to antibiotic after 18 hours	Gentamicins	0.532303	1	Tamae	2	0.400368	0.131935	[(('rsmH', 'confers resistance to antibiotic after 18 hours', 'Gentamicins'), ['Liu'], 0.4003682523690695)]	confers no resistance to antibiotic	True
tusB	confers no resistance to antibiotic after 18 hours	Gentamicins	0.532303	1	Tamae	2	0.400368	0.131935	[(('tusB', 'confers resistance to antibiotic after 18 hours', 'Gentamicins'), ['Liu'], 0.4003682523690695)]	confers no resistance to antibiotic	True
waaG	confers no resistance to antibiotic after 18 hours	Gentamicins	0.532303	1	Tamae	2	0.400368	0.131935	[(('waaG', 'confers resistance to antibiotic after 18 hours', 'Gentamicins'), ['Liu'], 0.4003682523690695)]	confers no resistance to antibiotic	True
waaP	confers no resistance to antibiotic after 18 hours	Gentamicins	0.532303	1	Tamae	2	0.400368	0.131935	[(('waaP', 'confers resistance to antibiotic after 18 hours', 'Gentamicins'), ['Liu'], 0.4003682523690695)]	confers no resistance to antibiotic	True
xseB	confers no resistance to antibiotic after 18 hours	Gentamicins	0.532303	1	Tamae	2	0.400368	0.131935	[(('xseB', 'confers resistance to antibiotic after 18 hours', 'Gentamicins'), ['Liu'], 0.4003682523690695)]	confers no resistance to antibiotic	True
ybeD	confers no resistance to antibiotic after 18 hours	Gentamicins	0.532303	1	Tamae	2	0.400368	0.131935	[(('ybeD', 'confers resistance to antibiotic after 18 hours', 'Gentamicins'), ['Liu'], 0.4003682523690695)]	confers no resistance to antibiotic	True
yidP	confers no resistance to antibiotic after 18 hours	Gentamicins	0.532303	1	Tamae	2	0.400368	0.131935	[(('yidP', 'confers resistance to antibiotic after 18 hours', 'Gentamicins'), ['Liu'], 0.4003682523690695)]	confers no resistance to antibiotic	True
yjgA	confers no resistance to antibiotic after 18 hours	Gentamicins	0.532303	1	Tamae	2	0.400368	0.131935	[(('yjgA', 'confers resistance to antibiotic after 18 hours', 'Gentamicins'), ['Liu'], 0.4003682523690695)]	confers no resistance to antibiotic	True
acrA	confers no resistance to antibiotic after 18 hours	Metronidazole	0.532303	1	Tamae	2	0.400368	0.131935	[(('acrA', 'confers resistance to antibiotic after 18 hours', 'Metronidazole'), ['Liu'], 0.4003682523690695)]
acrB	confers no resistance to antibiotic after 18 hours	Metronidazole	0.532303	1	Tamae	2	0.400368	0.131935	[(('acrB', 'confers resistance to antibiotic after 18 hours', 'Metronidazole'), ['Liu'], 0.4003682523690695)]
amiA	confers no resistance to antibiotic after 18 hours	Metronidazole	0.532303	1	Tamae	2	0.400368	0.131935	[(('amiA', 'confers resistance to antibiotic after 18 hours', 'Metronidazole'), ['Liu'], 0.4003682523690695)]
atpG	confers no resistance to antibiotic after 18 hours	Metronidazole	0.532303	1	Tamae	2	0.400368	0.131935	[(('atpG', 'confers resistance to antibiotic after 18 hours', 'Metronidazole'), ['Liu'], 0.4003682523690695)]
bdm	confers resistance to antibiotic after 18 hours	Metronidazole	0.532303	1	Tamae	2	0.400368	0.131935	[(('bdm', 'confers no resistance to antibiotic after 18 hours', 'Metronidazole'), ['Liu'], 0.4003682523690695)]
dam	confers no resistance to antibiotic after 18 hours	Metronidazole	0.532303	1	Tamae	2	0.400368	0.131935	[(('dam', 'confers resistance to antibiotic after 18 hours', 'Metronidazole'), ['Liu'], 0.4003682523690695)]
dinG	confers no resistance to antibiotic after 18 hours	Metronidazole	0.532303	1	Tamae	2	0.400368	0.131935	[(('dinG', 'confers resistance to antibiotic after 18 hours', 'Metronidazole'), ['Liu'], 0.4003682523690695)]
elfD	confers resistance to antibiotic after 18 hours	Metronidazole	0.532303	1	Tamae	2	0.400368	0.131935	[(('elfD', 'confers no resistance to antibiotic after 18 hours', 'Metronidazole'), ['Liu'], 0.4003682523690695)]
envZ	confers no resistance to antibiotic after 18 hours	Metronidazole	0.532303	1	Tamae	2	0.400368	0.131935	[(('envZ', 'confers resistance to antibiotic after 18 hours', 'Metronidazole'), ['Liu'], 0.4003682523690695)]
fabF	confers no resistance to antibiotic after 18 hours	Metronidazole	0.532303	1	Tamae	2	0.400368	0.131935	[(('fabF', 'confers resistance to antibiotic after 18 hours', 'Metronidazole'), ['Liu'], 0.4003682523690695)]
fau	confers no resistance to antibiotic after 18 hours	Metronidazole	0.532303	1	Tamae	2	0.400368	0.131935	[(('fau', 'confers resistance to antibiotic after 18 hours', 'Metronidazole'), ['Liu'], 0.4003682523690695)]
fis	confers no resistance to antibiotic after 18 hours	Metronidazole	0.532303	1	Tamae	2	0.400368	0.131935	[(('fis', 'confers resistance to antibiotic after 18 hours', 'Metronidazole'), ['Liu'], 0.4003682523690695)]
fur	confers no resistance to antibiotic after 18 hours	Metronidazole	0.532303	1	Tamae	2	0.400368	0.131935	[(('fur', 'confers resistance to antibiotic after 18 hours', 'Metronidazole'), ['Liu'], 0.4003682523690695)]
gltI	confers no resistance to antibiotic after 18 hours	Metronidazole	0.532303	1	Tamae	2	0.400368	0.131935	[(('gltI', 'confers resistance to antibiotic after 18 hours', 'Metronidazole'), ['Liu'], 0.4003682523690695)]
gmhB	confers no resistance to antibiotic after 18 hours	Metronidazole	0.532303	1	Tamae	2	0.400368	0.131935	[(('gmhB', 'confers resistance to antibiotic after 18 hours', 'Metronidazole'), ['Liu'], 0.4003682523690695)]
lpxD	confers no resistance to antibiotic after 18 hours	Metronidazole	0.532303	1	Tamae	2	0.400368	0.131935	[(('lpxD', 'confers resistance to antibiotic after 18 hours', 'Metronidazole'), ['Liu'], 0.4003682523690695)]
lpxL	confers no resistance to antibiotic after 18 hours	Metronidazole	0.532303	1	Tamae	2	0.400368	0.131935	[(('lpxL', 'confers resistance to antibiotic after 18 hours', 'Metronidazole'), ['Liu'], 0.4003682523690695)]
lpxM	confers no resistance to antibiotic after 18 hours	Metronidazole	0.532303	1	Tamae	2	0.400368	0.131935	[(('lpxM', 'confers resistance to antibiotic after 18 hours', 'Metronidazole'), ['Liu'], 0.4003682523690695)]
mfd	confers no resistance to antibiotic after 18 hours	Metronidazole	0.532303	1	Tamae	2	0.400368	0.131935	[(('mfd', 'confers resistance to antibiotic after 18 hours', 'Metronidazole'), ['Liu'], 0.4003682523690695)]
minC	confers no resistance to antibiotic after 18 hours	Metronidazole	0.532303	1	Tamae	2	0.400368	0.131935	[(('minC', 'confers resistance to antibiotic after 18 hours', 'Metronidazole'), ['Liu'], 0.4003682523690695)]
nudB	confers resistance to antibiotic after 18 hours	Metronidazole	0.532303	1	Tamae	2	0.400368	0.131935	[(('nudB', 'confers no resistance to antibiotic after 18 hours', 'Metronidazole'), ['Liu'], 0.4003682523690695)]
nusB	confers no resistance to antibiotic after 18 hours	Metronidazole	0.532303	1	Tamae	2	0.400368	0.131935	[(('nusB', 'confers resistance to antibiotic after 18 hours', 'Metronidazole'), ['Liu'], 0.4003682523690695)]
oxyR	confers no resistance to antibiotic after 18 hours	Metronidazole	0.532303	1	Tamae	2	0.400368	0.131935	[(('oxyR', 'confers resistance to antibiotic after 18 hours', 'Metronidazole'), ['Liu'], 0.4003682523690695)]
plsX	confers no resistance to antibiotic after 18 hours	Metronidazole	0.532303	1	Tamae	2	0.400368	0.131935	[(('plsX', 'confers resistance to antibiotic after 18 hours', 'Metronidazole'), ['Liu'], 0.4003682523690695)]
pnp	confers no resistance to antibiotic after 18 hours	Metronidazole	0.532303	1	Tamae	2	0.400368	0.131935	[(('pnp', 'confers resistance to antibiotic after 18 hours', 'Metronidazole'), ['Liu'], 0.4003682523690695)]
ppiB	confers no resistance to antibiotic after 18 hours	Metronidazole	0.532303	1	Tamae	2	0.400368	0.131935	[(('ppiB', 'confers resistance to antibiotic after 18 hours', 'Metronidazole'), ['Liu'], 0.4003682523690695)]
pstS	confers no resistance to antibiotic after 18 hours	Metronidazole	0.532303	1	Tamae	2	0.400368	0.131935	[(('pstS', 'confers resistance to antibiotic after 18 hours', 'Metronidazole'), ['Liu'], 0.4003682523690695)]
recB	confers no resistance to antibiotic after 18 hours	Metronidazole	0.532303	1	Tamae	2	0.400368	0.131935	[(('recB', 'confers resistance to antibiotic after 18 hours', 'Metronidazole'), ['Liu'], 0.4003682523690695)]
recF	confers no resistance to antibiotic after 18 hours	Metronidazole	0.532303	1	Tamae	2	0.400368	0.131935	[(('recF', 'confers resistance to antibiotic after 18 hours', 'Metronidazole'), ['Liu'], 0.4003682523690695)]
recJ	confers no resistance to antibiotic after 18 hours	Metronidazole	0.532303	1	Tamae	2	0.400368	0.131935	[(('recJ', 'confers resistance to antibiotic after 18 hours', 'Metronidazole'), ['Liu'], 0.4003682523690695)]
recR	confers no resistance to antibiotic after 18 hours	Metronidazole	0.532303	1	Tamae	2	0.400368	0.131935	[(('recR', 'confers resistance to antibiotic after 18 hours', 'Metronidazole'), ['Liu'], 0.4003682523690695)]
rplA	confers no resistance to antibiotic after 18 hours	Metronidazole	0.532303	1	Tamae	2	0.400368	0.131935	[(('rplA', 'confers resistance to antibiotic after 18 hours', 'Metronidazole'), ['Liu'], 0.4003682523690695)]
rpmF	confers resistance to antibiotic after 18 hours	Metronidazole	0.532303	1	Tamae	2	0.400368	0.131935	[(('rpmF', 'confers no resistance to antibiotic after 18 hours', 'Metronidazole'), ['Liu'], 0.4003682523690695)]
rssA	confers no resistance to antibiotic after 18 hours	Metronidazole	0.532303	1	Tamae	2	0.400368	0.131935	[(('rssA', 'confers resistance to antibiotic after 18 hours', 'Metronidazole'), ['Liu'], 0.4003682523690695)]
tatB	confers no resistance to antibiotic after 18 hours	Metronidazole	0.532303	1	Tamae	2	0.400368	0.131935	[(('tatB', 'confers resistance to antibiotic after 18 hours', 'Metronidazole'), ['Liu'], 0.4003682523690695)]
tktA	confers no resistance to antibiotic after 18 hours	Metronidazole	0.532303	1	Tamae	2	0.400368	0.131935	[(('tktA', 'confers resistance to antibiotic after 18 hours', 'Metronidazole'), ['Liu'], 0.4003682523690695)]
tolR	confers no resistance to antibiotic after 18 hours	Metronidazole	0.532303	1	Tamae	2	0.400368	0.131935	[(('tolR', 'confers resistance to antibiotic after 18 hours', 'Metronidazole'), ['Liu'], 0.4003682523690695)]
xapR	confers no resistance to antibiotic after 18 hours	Metronidazole	0.532303	1	Tamae	2	0.400368	0.131935	[(('xapR', 'confers resistance to antibiotic after 18 hours', 'Metronidazole'), ['Liu'], 0.4003682523690695)]
xseA	confers no resistance to antibiotic after 18 hours	Metronidazole	0.532303	1	Tamae	2	0.400368	0.131935	[(('xseA', 'confers resistance to antibiotic after 18 hours', 'Metronidazole'), ['Liu'], 0.4003682523690695)]
ybcN	confers resistance to antibiotic after 18 hours	Metronidazole	0.532303	1	Tamae	2	0.400368	0.131935	[(('ybcN', 'confers no resistance to antibiotic after 18 hours', 'Metronidazole'), ['Liu'], 0.4003682523690695)]
ybcW	confers no resistance to antibiotic after 18 hours	Metronidazole	0.532303	1	Tamae	2	0.400368	0.131935	[(('ybcW', 'confers resistance to antibiotic after 18 hours', 'Metronidazole'), ['Liu'], 0.4003682523690695)]
ybeY	confers resistance to antibiotic after 18 hours	Metronidazole	0.532303	1	Tamae	2	0.400368	0.131935	[(('ybeY', 'confers no resistance to antibiotic after 18 hours', 'Metronidazole'), ['Liu'], 0.4003682523690695)]
ybjL	confers resistance to antibiotic after 18 hours	Metronidazole	0.532303	1	Tamae	2	0.400368	0.131935	[(('ybjL', 'confers no resistance to antibiotic after 18 hours', 'Metronidazole'), ['Liu'], 0.4003682523690695)]
ycjU	confers no resistance to antibiotic after 18 hours	Metronidazole	0.532303	1	Tamae	2	0.400368	0.131935	[(('ycjU', 'confers resistance to antibiotic after 18 hours', 'Metronidazole'), ['Liu'], 0.4003682523690695)]
ydcX	confers no resistance to antibiotic after 18 hours	Metronidazole	0.532303	1	Tamae	2	0.400368	0.131935	[(('ydcX', 'confers resistance to antibiotic after 18 hours', 'Metronidazole'), ['Liu'], 0.4003682523690695)]
ydfP	confers resistance to antibiotic after 18 hours	Metronidazole	0.532303	1	Tamae	2	0.400368	0.131935	[(('ydfP', 'confers no resistance to antibiotic after 18 hours', 'Metronidazole'), ['Liu'], 0.4003682523690695)]
ydhT	confers resistance to antibiotic after 18 hours	Metronidazole	0.532303	1	Tamae	2	0.400368	0.131935	[(('ydhT', 'confers no resistance to antibiotic after 18 hours', 'Metronidazole'), ['Liu'], 0.4003682523690695)]
ydjI	confers no resistance to antibiotic after 18 hours	Metronidazole	0.532303	1	Tamae	2	0.400368	0.131935	[(('ydjI', 'confers resistance to antibiotic after 18 hours', 'Metronidazole'), ['Liu'], 0.4003682523690695)]
yebV	confers no resistance to antibiotic after 18 hours	Metronidazole	0.532303	1	Tamae	2	0.400368	0.131935	[(('yebV', 'confers resistance to antibiotic after 18 hours', 'Metronidazole'), ['Liu'], 0.4003682523690695)]
yfgD	confers no resistance to antibiotic after 18 hours	Metronidazole	0.532303	1	Tamae	2	0.400368	0.131935	[(('yfgD', 'confers resistance to antibiotic after 18 hours', 'Metronidazole'), ['Liu'], 0.4003682523690695)]
yfiH	confers resistance to antibiotic after 18 hours	Metronidazole	0.532303	1	Tamae	2	0.400368	0.131935	[(('yfiH', 'confers no resistance to antibiotic after 18 hours', 'Metronidazole'), ['Liu'], 0.4003682523690695)]
ygfZ	confers no resistance to antibiotic after 18 hours	Metronidazole	0.532303	1	Tamae	2	0.400368	0.131935	[(('ygfZ', 'confers resistance to antibiotic after 18 hours', 'Metronidazole'), ['Liu'], 0.4003682523690695)]
ylcG	confers no resistance to antibiotic after 18 hours	Metronidazole	0.532303	1	Tamae	2	0.400368	0.131935	[(('ylcG', 'confers resistance to antibiotic after 18 hours', 'Metronidazole'), ['Liu'], 0.4003682523690695)]
zapC	confers no resistance to antibiotic after 18 hours	Metronidazole	0.532303	1	Tamae	2	0.400368	0.131935	[(('zapC', 'confers resistance to antibiotic after 18 hours', 'Metronidazole'), ['Liu'], 0.4003682523690695)]
zwf	confers no resistance to antibiotic after 18 hours	Metronidazole	0.532303	1	Tamae	2	0.400368	0.131935	[(('zwf', 'confers resistance to antibiotic after 18 hours', 'Metronidazole'), ['Liu'], 0.4003682523690695)]
argO	confers no resistance to antibiotic after 18 hours	Rifampin	0.532303	1	Tamae	2	0.400368	0.131935	[(('argO', 'confers resistance to antibiotic after 18 hours', 'Rifampin'), ['Liu'], 0.4003682523690695)]	confers no resistance to antibiotic	True
atpG	confers no resistance to antibiotic after 18 hours	Rifampin	0.532303	1	Tamae	2	0.400368	0.131935	[(('atpG', 'confers resistance to antibiotic after 18 hours', 'Rifampin'), ['Liu'], 0.4003682523690695)]	confers no resistance to antibiotic	True
csgG	confers no resistance to antibiotic after 18 hours	Rifampin	0.532303	1	Tamae	2	0.400368	0.131935	[(('csgG', 'confers resistance to antibiotic after 18 hours', 'Rifampin'), ['Liu'], 0.4003682523690695)]	confers no resistance to antibiotic	True
cyaA	confers no resistance to antibiotic after 18 hours	Rifampin	0.532303	1	Tamae	2	0.400368	0.131935	[(('cyaA', 'confers resistance to antibiotic after 18 hours', 'Rifampin'), ['Liu'], 0.4003682523690695)]	confers no resistance to antibiotic	True
dapF	confers no resistance to antibiotic after 18 hours	Rifampin	0.532303	1	Tamae	2	0.400368	0.131935	[(('dapF', 'confers resistance to antibiotic after 18 hours', 'Rifampin'), ['Liu'], 0.4003682523690695)]	confers no resistance to antibiotic	True
dedD	confers no resistance to antibiotic after 18 hours	Rifampin	0.532303	1	Tamae	2	0.400368	0.131935	[(('dedD', 'confers resistance to antibiotic after 18 hours', 'Rifampin'), ['Liu'], 0.4003682523690695)]	confers no resistance to antibiotic	True
degP	confers resistance to antibiotic after 18 hours	Rifampin	0.532303	1	Tamae	2	0.400368	0.131935	[(('degP', 'confers no resistance to antibiotic after 18 hours', 'Rifampin'), ['Liu'], 0.4003682523690695)]	confers no resistance to antibiotic	False
ecnB	confers no resistance to antibiotic after 18 hours	Rifampin	0.532303	1	Tamae	2	0.400368	0.131935	[(('ecnB', 'confers resistance to antibiotic after 18 hours', 'Rifampin'), ['Liu'], 0.4003682523690695)]	confers no resistance to antibiotic	True
envZ	confers resistance to antibiotic after 18 hours	Rifampin	0.532303	1	Tamae	2	0.400368	0.131935	[(('envZ', 'confers no resistance to antibiotic after 18 hours', 'Rifampin'), ['Liu'], 0.4003682523690695)]	confers no resistance to antibiotic	False
exbD	confers no resistance to antibiotic after 18 hours	Rifampin	0.532303	1	Tamae	2	0.400368	0.131935	[(('exbD', 'confers resistance to antibiotic after 18 hours', 'Rifampin'), ['Liu'], 0.4003682523690695)]	confers no resistance to antibiotic	True
fepB	confers no resistance to antibiotic after 18 hours	Rifampin	0.532303	1	Tamae	2	0.400368	0.131935	[(('fepB', 'confers resistance to antibiotic after 18 hours', 'Rifampin'), ['Liu'], 0.4003682523690695)]	confers no resistance to antibiotic	True
folB	confers resistance to antibiotic after 18 hours	Rifampin	0.532303	1	Tamae	2	0.400368	0.131935	[(('folB', 'confers no resistance to antibiotic after 18 hours', 'Rifampin'), ['Liu'], 0.4003682523690695)]	confers no resistance to antibiotic	False
fur	confers no resistance to antibiotic after 18 hours	Rifampin	0.532303	1	Tamae	2	0.400368	0.131935	[(('fur', 'confers resistance to antibiotic after 18 hours', 'Rifampin'), ['Liu'], 0.4003682523690695)]	confers no resistance to antibiotic	True
glpD	confers no resistance to antibiotic after 18 hours	Rifampin	0.532303	1	Tamae	2	0.400368	0.131935	[(('glpD', 'confers resistance to antibiotic after 18 hours', 'Rifampin'), ['Liu'], 0.4003682523690695)]	confers no resistance to antibiotic	True
gmhB	confers no resistance to antibiotic after 18 hours	Rifampin	0.532303	1	Tamae	2	0.400368	0.131935	[(('gmhB', 'confers resistance to antibiotic after 18 hours', 'Rifampin'), ['Liu'], 0.4003682523690695)]	confers no resistance to antibiotic	True
lpp	confers resistance to antibiotic after 18 hours	Rifampin	0.532303	1	Tamae	2	0.400368	0.131935	[(('lpp', 'confers no resistance to antibiotic after 18 hours', 'Rifampin'), ['Liu'], 0.4003682523690695)]	confers no resistance to antibiotic	False
lptB	confers resistance to antibiotic after 18 hours	Rifampin	0.532303	1	Tamae	2	0.400368	0.131935	[(('lptB', 'confers no resistance to antibiotic after 18 hours', 'Rifampin'), ['Liu'], 0.4003682523690695)]	confers no resistance to antibiotic	False
lpxD	confers no resistance to antibiotic after 18 hours	Rifampin	0.532303	1	Tamae	2	0.400368	0.131935	[(('lpxD', 'confers resistance to antibiotic after 18 hours', 'Rifampin'), ['Liu'], 0.4003682523690695)]	confers no resistance to antibiotic	True
lpxL	confers no resistance to antibiotic after 18 hours	Rifampin	0.532303	1	Tamae	2	0.400368	0.131935	[(('lpxL', 'confers resistance to antibiotic after 18 hours', 'Rifampin'), ['Liu'], 0.4003682523690695)]	confers no resistance to antibiotic	True
pcnB	confers no resistance to antibiotic after 18 hours	Rifampin	0.532303	1	Tamae	2	0.400368	0.131935	[(('pcnB', 'confers resistance to antibiotic after 18 hours', 'Rifampin'), ['Liu'], 0.4003682523690695)]	confers no resistance to antibiotic	True
phoU	confers no resistance to antibiotic after 18 hours	Rifampin	0.532303	1	Tamae	2	0.400368	0.131935	[(('phoU', 'confers resistance to antibiotic after 18 hours', 'Rifampin'), ['Liu'], 0.4003682523690695)]	confers no resistance to antibiotic	True
pnp	confers no resistance to antibiotic after 18 hours	Rifampin	0.532303	1	Tamae	2	0.400368	0.131935	[(('pnp', 'confers resistance to antibiotic after 18 hours', 'Rifampin'), ['Liu'], 0.4003682523690695)]	confers no resistance to antibiotic	True
prfC	confers resistance to antibiotic after 18 hours	Rifampin	0.532303	1	Tamae	2	0.400368	0.131935	[(('prfC', 'confers no resistance to antibiotic after 18 hours', 'Rifampin'), ['Liu'], 0.4003682523690695)]	confers no resistance to antibiotic	False
qmcA	confers resistance to antibiotic after 18 hours	Rifampin	0.532303	1	Tamae	2	0.400368	0.131935	[(('qmcA', 'confers no resistance to antibiotic after 18 hours', 'Rifampin'), ['Liu'], 0.4003682523690695)]	confers no resistance to antibiotic	False
recA	confers no resistance to antibiotic after 18 hours	Rifampin	0.532303	1	Tamae	2	0.400368	0.131935	[(('recA', 'confers resistance to antibiotic after 18 hours', 'Rifampin'), ['Liu'], 0.4003682523690695)]	confers no resistance to antibiotic	True
recB	confers no resistance to antibiotic after 18 hours	Rifampin	0.532303	1	Tamae	2	0.400368	0.131935	[(('recB', 'confers resistance to antibiotic after 18 hours', 'Rifampin'), ['Liu'], 0.4003682523690695)]	confers no resistance to antibiotic	True
rhlB	confers no resistance to antibiotic after 18 hours	Rifampin	0.532303	1	Tamae	2	0.400368	0.131935	[(('rhlB', 'confers resistance to antibiotic after 18 hours', 'Rifampin'), ['Liu'], 0.4003682523690695)]	confers no resistance to antibiotic	True
rluB	confers resistance to antibiotic after 18 hours	Rifampin	0.532303	1	Tamae	2	0.400368	0.131935	[(('rluB', 'confers no resistance to antibiotic after 18 hours', 'Rifampin'), ['Liu'], 0.4003682523690695)]	confers no resistance to antibiotic	False
rnt	confers resistance to antibiotic after 18 hours	Rifampin	0.532303	1	Tamae	2	0.400368	0.131935	[(('rnt', 'confers no resistance to antibiotic after 18 hours', 'Rifampin'), ['Liu'], 0.4003682523690695)]	confers no resistance to antibiotic	False
rpmG	confers no resistance to antibiotic after 18 hours	Rifampin	0.532303	1	Tamae	2	0.400368	0.131935	[(('rpmG', 'confers resistance to antibiotic after 18 hours', 'Rifampin'), ['Liu'], 0.4003682523690695)]	confers no resistance to antibiotic	True
rpsO	confers no resistance to antibiotic after 18 hours	Rifampin	0.532303	1	Tamae	2	0.400368	0.131935	[(('rpsO', 'confers resistance to antibiotic after 18 hours', 'Rifampin'), ['Liu'], 0.4003682523690695)]	confers no resistance to antibiotic	True
rssA	confers no resistance to antibiotic after 18 hours	Rifampin	0.532303	1	Tamae	2	0.400368	0.131935	[(('rssA', 'confers resistance to antibiotic after 18 hours', 'Rifampin'), ['Liu'], 0.4003682523690695)]	confers no resistance to antibiotic	True
symE	confers no resistance to antibiotic after 18 hours	Rifampin	0.532303	1	Tamae	2	0.400368	0.131935	[(('symE', 'confers resistance to antibiotic after 18 hours', 'Rifampin'), ['Liu'], 0.4003682523690695)]	confers no resistance to antibiotic	True
tatB	confers resistance to antibiotic after 18 hours	Rifampin	0.532303	1	Tamae	2	0.400368	0.131935	[(('tatB', 'confers no resistance to antibiotic after 18 hours', 'Rifampin'), ['Liu'], 0.4003682523690695)]	confers no resistance to antibiotic	False
tatC	confers resistance to antibiotic after 18 hours	Rifampin	0.532303	1	Tamae	2	0.400368	0.131935	[(('tatC', 'confers no resistance to antibiotic after 18 hours', 'Rifampin'), ['Liu'], 0.4003682523690695)]	confers no resistance to antibiotic	False
tolC	confers no resistance to antibiotic after 18 hours	Rifampin	0.532303	1	Tamae	2	0.400368	0.131935	[(('tolC', 'confers resistance to antibiotic after 18 hours', 'Rifampin'), ['Liu'], 0.4003682523690695)]	confers no resistance to antibiotic	True
trxB	confers no resistance to antibiotic after 18 hours	Rifampin	0.532303	1	Tamae	2	0.400368	0.131935	[(('trxB', 'confers resistance to antibiotic after 18 hours', 'Rifampin'), ['Liu'], 0.4003682523690695)]	confers no resistance to antibiotic	True
waaC	confers no resistance to antibiotic after 18 hours	Rifampin	0.532303	1	Tamae	2	0.400368	0.131935	[(('waaC', 'confers resistance to antibiotic after 18 hours', 'Rifampin'), ['Liu'], 0.4003682523690695)]	confers no resistance to antibiotic	True
waaQ	confers no resistance to antibiotic after 18 hours	Rifampin	0.532303	1	Tamae	2	0.400368	0.131935	[(('waaQ', 'confers resistance to antibiotic after 18 hours', 'Rifampin'), ['Liu'], 0.4003682523690695)]	confers no resistance to antibiotic	True
ybeD	confers no resistance to antibiotic after 18 hours	Rifampin	0.532303	1	Tamae	2	0.400368	0.131935	[(('ybeD', 'confers resistance to antibiotic after 18 hours', 'Rifampin'), ['Liu'], 0.4003682523690695)]	confers no resistance to antibiotic	True
ybgC	confers no resistance to antibiotic after 18 hours	Rifampin	0.532303	1	Tamae	2	0.400368	0.131935	[(('ybgC', 'confers resistance to antibiotic after 18 hours', 'Rifampin'), ['Liu'], 0.4003682523690695)]	confers no resistance to antibiotic	True
ybgF	confers resistance to antibiotic after 18 hours	Rifampin	0.532303	1	Tamae	2	0.400368	0.131935	[(('ybgF', 'confers no resistance to antibiotic after 18 hours', 'Rifampin'), ['Liu'], 0.4003682523690695)]	confers no resistance to antibiotic	False
ybjO	confers no resistance to antibiotic after 18 hours	Rifampin	0.532303	1	Tamae	2	0.400368	0.131935	[(('ybjO', 'confers resistance to antibiotic after 18 hours', 'Rifampin'), ['Liu'], 0.4003682523690695)]	confers no resistance to antibiotic	True
yciS	confers no resistance to antibiotic after 18 hours	Rifampin	0.532303	1	Tamae	2	0.400368	0.131935	[(('yciS', 'confers resistance to antibiotic after 18 hours', 'Rifampin'), ['Liu'], 0.4003682523690695)]	confers no resistance to antibiotic	True
yciT	confers no resistance to antibiotic after 18 hours	Rifampin	0.532303	1	Tamae	2	0.400368	0.131935	[(('yciT', 'confers resistance to antibiotic after 18 hours', 'Rifampin'), ['Liu'], 0.4003682523690695)]	confers no resistance to antibiotic	True
ydfH	confers no resistance to antibiotic after 18 hours	Rifampin	0.532303	1	Tamae	2	0.400368	0.131935	[(('ydfH', 'confers resistance to antibiotic after 18 hours', 'Rifampin'), ['Liu'], 0.4003682523690695)]	confers no resistance to antibiotic	True
ygdD	confers resistance to antibiotic after 18 hours	Rifampin	0.532303	1	Tamae	2	0.400368	0.131935	[(('ygdD', 'confers no resistance to antibiotic after 18 hours', 'Rifampin'), ['Liu'], 0.4003682523690695)]	confers no resistance to antibiotic	False
yhdP	confers resistance to antibiotic after 18 hours	Rifampin	0.532303	1	Tamae	2	0.400368	0.131935	[(('yhdP', 'confers no resistance to antibiotic after 18 hours', 'Rifampin'), ['Liu'], 0.4003682523690695)]	confers no resistance to antibiotic	False
yidE	confers no resistance to antibiotic after 18 hours	Rifampin	0.532303	1	Tamae	2	0.400368	0.131935	[(('yidE', 'confers resistance to antibiotic after 18 hours', 'Rifampin'), ['Liu'], 0.4003682523690695)]	confers no resistance to antibiotic	True
yjgA	confers no resistance to antibiotic after 18 hours	Rifampin	0.532303	1	Tamae	2	0.400368	0.131935	[(('yjgA', 'confers resistance to antibiotic after 18 hours', 'Rifampin'), ['Liu'], 0.4003682523690695)]	confers no resistance to antibiotic	True
acrA	confers no resistance to antibiotic after 18 hours	Sulfamethoxazole	0.532303	1	Tamae	2	0.400368	0.131935	[(('acrA', 'confers resistance to antibiotic after 18 hours', 'Sulfamethoxazole'), ['Liu'], 0.4003682523690695)]	confers no resistance to antibiotic	True
atpG	confers no resistance to antibiotic after 18 hours	Sulfamethoxazole	0.532303	1	Tamae	2	0.400368	0.131935	[(('atpG', 'confers resistance to antibiotic after 18 hours', 'Sulfamethoxazole'), ['Liu'], 0.4003682523690695)]	confers no resistance to antibiotic	True
bamB	confers resistance to antibiotic after 18 hours	Sulfamethoxazole	0.532303	1	Tamae	2	0.400368	0.131935	[(('bamB', 'confers no resistance to antibiotic after 18 hours', 'Sulfamethoxazole'), ['Liu'], 0.4003682523690695)]	confers no resistance to antibiotic	False
cpxA	confers no resistance to antibiotic after 18 hours	Sulfamethoxazole	0.532303	1	Tamae	2	0.400368	0.131935	[(('cpxA', 'confers resistance to antibiotic after 18 hours', 'Sulfamethoxazole'), ['Liu'], 0.4003682523690695)]	confers no resistance to antibiotic	True
cydB	confers no resistance to antibiotic after 18 hours	Sulfamethoxazole	0.532303	1	Tamae	2	0.400368	0.131935	[(('cydB', 'confers resistance to antibiotic after 18 hours', 'Sulfamethoxazole'), ['Liu'], 0.4003682523690695)]	confers no resistance to antibiotic	True
dksA	confers resistance to antibiotic after 18 hours	Sulfamethoxazole	0.532303	1	Tamae	2	0.400368	0.131935	[(('dksA', 'confers no resistance to antibiotic after 18 hours', 'Sulfamethoxazole'), ['Liu'], 0.4003682523690695)]	confers no resistance to antibiotic	False
elaD	confers no resistance to antibiotic after 18 hours	Sulfamethoxazole	0.532303	1	Tamae	2	0.400368	0.131935	[(('elaD', 'confers resistance to antibiotic after 18 hours', 'Sulfamethoxazole'), ['Liu'], 0.4003682523690695)]	confers no resistance to antibiotic	True
fau	confers no resistance to antibiotic after 18 hours	Sulfamethoxazole	0.532303	1	Tamae	2	0.400368	0.131935	[(('fau', 'confers resistance to antibiotic after 18 hours', 'Sulfamethoxazole'), ['Liu'], 0.4003682523690695)]	confers no resistance to antibiotic	True
folB	confers no resistance to antibiotic after 18 hours	Sulfamethoxazole	0.532303	1	Tamae	2	0.400368	0.131935	[(('folB', 'confers resistance to antibiotic after 18 hours', 'Sulfamethoxazole'), ['Liu'], 0.4003682523690695)]	confers no resistance to antibiotic	True
fur	confers no resistance to antibiotic after 18 hours	Sulfamethoxazole	0.532303	1	Tamae	2	0.400368	0.131935	[(('fur', 'confers resistance to antibiotic after 18 hours', 'Sulfamethoxazole'), ['Liu'], 0.4003682523690695)]	confers no resistance to antibiotic	True
hfq	confers no resistance to antibiotic after 18 hours	Sulfamethoxazole	0.532303	1	Tamae	2	0.400368	0.131935	[(('hfq', 'confers resistance to antibiotic after 18 hours', 'Sulfamethoxazole'), ['Liu'], 0.4003682523690695)]	confers no resistance to antibiotic	True
hipB	confers no resistance to antibiotic after 18 hours	Sulfamethoxazole	0.532303	1	Tamae	2	0.400368	0.131935	[(('hipB', 'confers resistance to antibiotic after 18 hours', 'Sulfamethoxazole'), ['Liu'], 0.4003682523690695)]	confers no resistance to antibiotic	True
hscA	confers no resistance to antibiotic after 18 hours	Sulfamethoxazole	0.532303	1	Tamae	2	0.400368	0.131935	[(('hscA', 'confers resistance to antibiotic after 18 hours', 'Sulfamethoxazole'), ['Liu'], 0.4003682523690695)]	confers no resistance to antibiotic	True
hyfJ	confers no resistance to antibiotic after 18 hours	Sulfamethoxazole	0.532303	1	Tamae	2	0.400368	0.131935	[(('hyfJ', 'confers resistance to antibiotic after 18 hours', 'Sulfamethoxazole'), ['Liu'], 0.4003682523690695)]	confers no resistance to antibiotic	True
iscS	confers no resistance to antibiotic after 18 hours	Sulfamethoxazole	0.532303	1	Tamae	2	0.400368	0.131935	[(('iscS', 'confers resistance to antibiotic after 18 hours', 'Sulfamethoxazole'), ['Liu'], 0.4003682523690695)]	confers no resistance to antibiotic	True
leuO	confers no resistance to antibiotic after 18 hours	Sulfamethoxazole	0.532303	1	Tamae	2	0.400368	0.131935	[(('leuO', 'confers resistance to antibiotic after 18 hours', 'Sulfamethoxazole'), ['Liu'], 0.4003682523690695)]	confers no resistance to antibiotic	True
lptB	confers resistance to antibiotic after 18 hours	Sulfamethoxazole	0.532303	1	Tamae	2	0.400368	0.131935	[(('lptB', 'confers no resistance to antibiotic after 18 hours', 'Sulfamethoxazole'), ['Liu'], 0.4003682523690695)]	confers no resistance to antibiotic	False
lpxL	confers no resistance to antibiotic after 18 hours	Sulfamethoxazole	0.532303	1	Tamae	2	0.400368	0.131935	[(('lpxL', 'confers resistance to antibiotic after 18 hours', 'Sulfamethoxazole'), ['Liu'], 0.4003682523690695)]	confers no resistance to antibiotic	True
nlpC	confers no resistance to antibiotic after 18 hours	Sulfamethoxazole	0.532303	1	Tamae	2	0.400368	0.131935	[(('nlpC', 'confers resistance to antibiotic after 18 hours', 'Sulfamethoxazole'), ['Liu'], 0.4003682523690695)]	confers no resistance to antibiotic	True
nudB	confers resistance to antibiotic after 18 hours	Sulfamethoxazole	0.532303	1	Tamae	2	0.400368	0.131935	[(('nudB', 'confers no resistance to antibiotic after 18 hours', 'Sulfamethoxazole'), ['Liu'], 0.4003682523690695)]	confers no resistance to antibiotic	False
nusB	confers no resistance to antibiotic after 18 hours	Sulfamethoxazole	0.532303	1	Tamae	2	0.400368	0.131935	[(('nusB', 'confers resistance to antibiotic after 18 hours', 'Sulfamethoxazole'), ['Liu'], 0.4003682523690695)]	confers no resistance to antibiotic	True
ppiB	confers no resistance to antibiotic after 18 hours	Sulfamethoxazole	0.532303	1	Tamae	2	0.400368	0.131935	[(('ppiB', 'confers resistance to antibiotic after 18 hours', 'Sulfamethoxazole'), ['Liu'], 0.4003682523690695)]	confers no resistance to antibiotic	True
rfaH	confers no resistance to antibiotic after 18 hours	Sulfamethoxazole	0.532303	1	Tamae	2	0.400368	0.131935	[(('rfaH', 'confers resistance to antibiotic after 18 hours', 'Sulfamethoxazole'), ['Liu'], 0.4003682523690695)]	confers no resistance to antibiotic	True
rpmE	confers no resistance to antibiotic after 18 hours	Sulfamethoxazole	0.532303	1	Tamae	2	0.400368	0.131935	[(('rpmE', 'confers resistance to antibiotic after 18 hours', 'Sulfamethoxazole'), ['Liu'], 0.4003682523690695)]	confers no resistance to antibiotic	True
rpmJ	confers no resistance to antibiotic after 18 hours	Sulfamethoxazole	0.532303	1	Tamae	2	0.400368	0.131935	[(('rpmJ', 'confers resistance to antibiotic after 18 hours', 'Sulfamethoxazole'), ['Liu'], 0.4003682523690695)]	confers no resistance to antibiotic	True
rpsO	confers no resistance to antibiotic after 18 hours	Sulfamethoxazole	0.532303	1	Tamae	2	0.400368	0.131935	[(('rpsO', 'confers resistance to antibiotic after 18 hours', 'Sulfamethoxazole'), ['Liu'], 0.4003682523690695)]	confers no resistance to antibiotic	True
rpsU	confers resistance to antibiotic after 18 hours	Sulfamethoxazole	0.532303	1	Tamae	2	0.400368	0.131935	[(('rpsU', 'confers no resistance to antibiotic after 18 hours', 'Sulfamethoxazole'), ['Liu'], 0.4003682523690695)]	confers resistance to antibiotic	True
rseA	confers no resistance to antibiotic after 18 hours	Sulfamethoxazole	0.532303	1	Tamae	2	0.400368	0.131935	[(('rseA', 'confers resistance to antibiotic after 18 hours', 'Sulfamethoxazole'), ['Liu'], 0.4003682523690695)]	confers no resistance to antibiotic	True
rsmH	confers no resistance to antibiotic after 18 hours	Sulfamethoxazole	0.532303	1	Tamae	2	0.400368	0.131935	[(('rsmH', 'confers resistance to antibiotic after 18 hours', 'Sulfamethoxazole'), ['Liu'], 0.4003682523690695)]	confers no resistance to antibiotic	True
sucD	confers no resistance to antibiotic after 18 hours	Sulfamethoxazole	0.532303	1	Tamae	2	0.400368	0.131935	[(('sucD', 'confers resistance to antibiotic after 18 hours', 'Sulfamethoxazole'), ['Liu'], 0.4003682523690695)]	confers no resistance to antibiotic	True
tatC	confers no resistance to antibiotic after 18 hours	Sulfamethoxazole	0.532303	1	Tamae	2	0.400368	0.131935	[(('tatC', 'confers resistance to antibiotic after 18 hours', 'Sulfamethoxazole'), ['Liu'], 0.4003682523690695)]	confers no resistance to antibiotic	True
tolR	confers no resistance to antibiotic after 18 hours	Sulfamethoxazole	0.532303	1	Tamae	2	0.400368	0.131935	[(('tolR', 'confers resistance to antibiotic after 18 hours', 'Sulfamethoxazole'), ['Liu'], 0.4003682523690695)]	confers no resistance to antibiotic	True
tusB	confers no resistance to antibiotic after 18 hours	Sulfamethoxazole	0.532303	1	Tamae	2	0.400368	0.131935	[(('tusB', 'confers resistance to antibiotic after 18 hours', 'Sulfamethoxazole'), ['Liu'], 0.4003682523690695)]	confers no resistance to antibiotic	True
tusC	confers no resistance to antibiotic after 18 hours	Sulfamethoxazole	0.532303	1	Tamae	2	0.400368	0.131935	[(('tusC', 'confers resistance to antibiotic after 18 hours', 'Sulfamethoxazole'), ['Liu'], 0.4003682523690695)]	confers no resistance to antibiotic	True
tusD	confers no resistance to antibiotic after 18 hours	Sulfamethoxazole	0.532303	1	Tamae	2	0.400368	0.131935	[(('tusD', 'confers resistance to antibiotic after 18 hours', 'Sulfamethoxazole'), ['Liu'], 0.4003682523690695)]	confers no resistance to antibiotic	True
waaC	confers no resistance to antibiotic after 18 hours	Sulfamethoxazole	0.532303	1	Tamae	2	0.400368	0.131935	[(('waaC', 'confers resistance to antibiotic after 18 hours', 'Sulfamethoxazole'), ['Liu'], 0.4003682523690695)]	confers no resistance to antibiotic	True
wbbL	confers no resistance to antibiotic after 18 hours	Sulfamethoxazole	0.532303	1	Tamae	2	0.400368	0.131935	[(('wbbL', 'confers resistance to antibiotic after 18 hours', 'Sulfamethoxazole'), ['Liu'], 0.4003682523690695)]	confers no resistance to antibiotic	True
ybgF	confers resistance to antibiotic after 18 hours	Sulfamethoxazole	0.532303	1	Tamae	2	0.400368	0.131935	[(('ybgF', 'confers no resistance to antibiotic after 18 hours', 'Sulfamethoxazole'), ['Liu'], 0.4003682523690695)]	confers no resistance to antibiotic	False
ycjG	confers no resistance to antibiotic after 18 hours	Sulfamethoxazole	0.532303	1	Tamae	2	0.400368	0.131935	[(('ycjG', 'confers resistance to antibiotic after 18 hours', 'Sulfamethoxazole'), ['Liu'], 0.4003682523690695)]	confers no resistance to antibiotic	True
ydbD	confers no resistance to antibiotic after 18 hours	Sulfamethoxazole	0.532303	1	Tamae	2	0.400368	0.131935	[(('ydbD', 'confers resistance to antibiotic after 18 hours', 'Sulfamethoxazole'), ['Liu'], 0.4003682523690695)]	confers no resistance to antibiotic	True
yddK	confers no resistance to antibiotic after 18 hours	Sulfamethoxazole	0.532303	1	Tamae	2	0.400368	0.131935	[(('yddK', 'confers resistance to antibiotic after 18 hours', 'Sulfamethoxazole'), ['Liu'], 0.4003682523690695)]	confers no resistance to antibiotic	True
ydjI	confers resistance to antibiotic after 18 hours	Sulfamethoxazole	0.532303	1	Tamae	2	0.400368	0.131935	[(('ydjI', 'confers no resistance to antibiotic after 18 hours', 'Sulfamethoxazole'), ['Liu'], 0.4003682523690695)]	confers resistance to antibiotic	True
yfgC	confers no resistance to antibiotic after 18 hours	Sulfamethoxazole	0.532303	1	Tamae	2	0.400368	0.131935	[(('yfgC', 'confers resistance to antibiotic after 18 hours', 'Sulfamethoxazole'), ['Liu'], 0.4003682523690695)]	confers no resistance to antibiotic	True
yfjR	confers no resistance to antibiotic after 18 hours	Sulfamethoxazole	0.532303	1	Tamae	2	0.400368	0.131935	[(('yfjR', 'confers resistance to antibiotic after 18 hours', 'Sulfamethoxazole'), ['Liu'], 0.4003682523690695)]	confers no resistance to antibiotic	True
yiaD	confers no resistance to antibiotic after 18 hours	Sulfamethoxazole	0.532303	1	Tamae	2	0.400368	0.131935	[(('yiaD', 'confers resistance to antibiotic after 18 hours', 'Sulfamethoxazole'), ['Liu'], 0.4003682523690695)]	confers no resistance to antibiotic	True
yjjY	confers resistance to antibiotic after 18 hours	Sulfamethoxazole	0.532303	1	Tamae	2	0.400368	0.131935	[(('yjjY', 'confers no resistance to antibiotic after 18 hours', 'Sulfamethoxazole'), ['Liu'], 0.4003682523690695)]	confers resistance to antibiotic	True
ymfI	confers resistance to antibiotic after 18 hours	Sulfamethoxazole	0.532303	1	Tamae	2	0.400368	0.131935	[(('ymfI', 'confers no resistance to antibiotic after 18 hours', 'Sulfamethoxazole'), ['Liu'], 0.4003682523690695)]	confers resistance to antibiotic	True
yneE	confers resistance to antibiotic after 18 hours	Sulfamethoxazole	0.532303	1	Tamae	2	0.400368	0.131935	[(('yneE', 'confers no resistance to antibiotic after 18 hours', 'Sulfamethoxazole'), ['Liu'], 0.4003682523690695)]	confers no resistance to antibiotic	False
zapC	confers no resistance to antibiotic after 18 hours	Sulfamethoxazole	0.532303	1	Tamae	2	0.400368	0.131935	[(('zapC', 'confers resistance to antibiotic after 18 hours', 'Sulfamethoxazole'), ['Liu'], 0.4003682523690695)]	confers no resistance to antibiotic	True
aceE	confers no resistance to antibiotic after 18 hours	Vancomycin	0.532303	1	Tamae	2	0.400368	0.131935	[(('aceE', 'confers resistance to antibiotic after 18 hours', 'Vancomycin'), ['Liu'], 0.4003682523690695)]	confers no resistance to antibiotic	True
cydB	confers no resistance to antibiotic after 18 hours	Vancomycin	0.532303	1	Tamae	2	0.400368	0.131935	[(('cydB', 'confers resistance to antibiotic after 18 hours', 'Vancomycin'), ['Liu'], 0.4003682523690695)]	confers no resistance to antibiotic	True
cydX	confers no resistance to antibiotic after 18 hours	Vancomycin	0.532303	1	Tamae	2	0.400368	0.131935	[(('cydX', 'confers resistance to antibiotic after 18 hours', 'Vancomycin'), ['Liu'], 0.4003682523690695)]	confers resistance to antibiotic	False
dnaK	confers no resistance to antibiotic after 18 hours	Vancomycin	0.532303	1	Tamae	2	0.400368	0.131935	[(('dnaK', 'confers resistance to antibiotic after 18 hours', 'Vancomycin'), ['Liu'], 0.4003682523690695)]	confers no resistance to antibiotic	True
elfD	confers resistance to antibiotic after 18 hours	Vancomycin	0.532303	1	Tamae	2	0.400368	0.131935	[(('elfD', 'confers no resistance to antibiotic after 18 hours', 'Vancomycin'), ['Liu'], 0.4003682523690695)]	confers resistance to antibiotic	True
fdx	confers no resistance to antibiotic after 18 hours	Vancomycin	0.532303	1	Tamae	2	0.400368	0.131935	[(('fdx', 'confers resistance to antibiotic after 18 hours', 'Vancomycin'), ['Liu'], 0.4003682523690695)]	confers no resistance to antibiotic	True
fur	confers no resistance to antibiotic after 18 hours	Vancomycin	0.532303	1	Tamae	2	0.400368	0.131935	[(('fur', 'confers resistance to antibiotic after 18 hours', 'Vancomycin'), ['Liu'], 0.4003682523690695)]	confers no resistance to antibiotic	True
hscA	confers no resistance to antibiotic after 18 hours	Vancomycin	0.532303	1	Tamae	2	0.400368	0.131935	[(('hscA', 'confers resistance to antibiotic after 18 hours', 'Vancomycin'), ['Liu'], 0.4003682523690695)]	confers no resistance to antibiotic	True
iscS	confers no resistance to antibiotic after 18 hours	Vancomycin	0.532303	1	Tamae	2	0.400368	0.131935	[(('iscS', 'confers resistance to antibiotic after 18 hours', 'Vancomycin'), ['Liu'], 0.4003682523690695)]	confers no resistance to antibiotic	True
lptB	confers resistance to antibiotic after 18 hours	Vancomycin	0.532303	1	Tamae	2	0.400368	0.131935	[(('lptB', 'confers no resistance to antibiotic after 18 hours', 'Vancomycin'), ['Liu'], 0.4003682523690695)]	confers no resistance to antibiotic	False
lpxD	confers no resistance to antibiotic after 18 hours	Vancomycin	0.532303	1	Tamae	2	0.400368	0.131935	[(('lpxD', 'confers resistance to antibiotic after 18 hours', 'Vancomycin'), ['Liu'], 0.4003682523690695)]	confers no resistance to antibiotic	True
lpxL	confers no resistance to antibiotic after 18 hours	Vancomycin	0.532303	1	Tamae	2	0.400368	0.131935	[(('lpxL', 'confers resistance to antibiotic after 18 hours', 'Vancomycin'), ['Liu'], 0.4003682523690695)]	confers no resistance to antibiotic	True
nlpC	confers no resistance to antibiotic after 18 hours	Vancomycin	0.532303	1	Tamae	2	0.400368	0.131935	[(('nlpC', 'confers resistance to antibiotic after 18 hours', 'Vancomycin'), ['Liu'], 0.4003682523690695)]	confers no resistance to antibiotic	True
oxyR	confers resistance to antibiotic after 18 hours	Vancomycin	0.532303	1	Tamae	2	0.400368	0.131935	[(('oxyR', 'confers no resistance to antibiotic after 18 hours', 'Vancomycin'), ['Liu'], 0.4003682523690695)]	confers no resistance to antibiotic	False
recA	confers no resistance to antibiotic after 18 hours	Vancomycin	0.532303	1	Tamae	2	0.400368	0.131935	[(('recA', 'confers resistance to antibiotic after 18 hours', 'Vancomycin'), ['Liu'], 0.4003682523690695)]	confers no resistance to antibiotic	True
recB	confers no resistance to antibiotic after 18 hours	Vancomycin	0.532303	1	Tamae	2	0.400368	0.131935	[(('recB', 'confers resistance to antibiotic after 18 hours', 'Vancomycin'), ['Liu'], 0.4003682523690695)]	confers no resistance to antibiotic	True
rplA	confers no resistance to antibiotic after 18 hours	Vancomycin	0.532303	1	Tamae	2	0.400368	0.131935	[(('rplA', 'confers resistance to antibiotic after 18 hours', 'Vancomycin'), ['Liu'], 0.4003682523690695)]	confers no resistance to antibiotic	True
rpsO	confers no resistance to antibiotic after 18 hours	Vancomycin	0.532303	1	Tamae	2	0.400368	0.131935	[(('rpsO', 'confers resistance to antibiotic after 18 hours', 'Vancomycin'), ['Liu'], 0.4003682523690695)]	confers no resistance to antibiotic	True
tatB	confers no resistance to antibiotic after 18 hours	Vancomycin	0.532303	1	Tamae	2	0.400368	0.131935	[(('tatB', 'confers resistance to antibiotic after 18 hours', 'Vancomycin'), ['Liu'], 0.4003682523690695)]	confers no resistance to antibiotic	True
tatC	confers no resistance to antibiotic after 18 hours	Vancomycin	0.532303	1	Tamae	2	0.400368	0.131935	[(('tatC', 'confers resistance to antibiotic after 18 hours', 'Vancomycin'), ['Liu'], 0.4003682523690695)]	confers no resistance to antibiotic	True
tolR	confers no resistance to antibiotic after 18 hours	Vancomycin	0.532303	1	Tamae	2	0.400368	0.131935	[(('tolR', 'confers resistance to antibiotic after 18 hours', 'Vancomycin'), ['Liu'], 0.4003682523690695)]	confers no resistance to antibiotic	True
tufA	confers no resistance to antibiotic after 18 hours	Vancomycin	0.532303	1	Tamae	2	0.400368	0.131935	[(('tufA', 'confers resistance to antibiotic after 18 hours', 'Vancomycin'), ['Liu'], 0.4003682523690695)]	confers no resistance to antibiotic	True
tusB	confers no resistance to antibiotic after 18 hours	Vancomycin	0.532303	1	Tamae	2	0.400368	0.131935	[(('tusB', 'confers resistance to antibiotic after 18 hours', 'Vancomycin'), ['Liu'], 0.4003682523690695)]	confers no resistance to antibiotic	True
waaC	confers no resistance to antibiotic after 18 hours	Vancomycin	0.532303	1	Tamae	2	0.400368	0.131935	[(('waaC', 'confers resistance to antibiotic after 18 hours', 'Vancomycin'), ['Liu'], 0.4003682523690695)]	confers no resistance to antibiotic	True
yciT	confers no resistance to antibiotic after 18 hours	Vancomycin	0.532303	1	Tamae	2	0.400368	0.131935	[(('yciT', 'confers resistance to antibiotic after 18 hours', 'Vancomycin'), ['Liu'], 0.4003682523690695)]	confers no resistance to antibiotic	True
ydcS	confers no resistance to antibiotic after 18 hours	Vancomycin	0.532303	1	Tamae	2	0.400368	0.131935	[(('ydcS', 'confers resistance to antibiotic after 18 hours', 'Vancomycin'), ['Liu'], 0.4003682523690695)]	confers no resistance to antibiotic	True
ydfP	confers resistance to antibiotic after 18 hours	Vancomycin	0.532303	1	Tamae	2	0.400368	0.131935	[(('ydfP', 'confers no resistance to antibiotic after 18 hours', 'Vancomycin'), ['Liu'], 0.4003682523690695)]	confers no resistance to antibiotic	False
ydhT	confers no resistance to antibiotic after 18 hours	Vancomycin	0.532303	1	Tamae	2	0.400368	0.131935	[(('ydhT', 'confers resistance to antibiotic after 18 hours', 'Vancomycin'), ['Liu'], 0.4003682523690695)]	confers no resistance to antibiotic	True
ydjI	confers resistance to antibiotic after 18 hours	Vancomycin	0.532303	1	Tamae	2	0.400368	0.131935	[(('ydjI', 'confers no resistance to antibiotic after 18 hours', 'Vancomycin'), ['Liu'], 0.4003682523690695)]	confers no resistance to antibiotic	False
ygcO	confers no resistance to antibiotic after 18 hours	Vancomycin	0.532303	1	Tamae	2	0.400368	0.131935	[(('ygcO', 'confers resistance to antibiotic after 18 hours', 'Vancomycin'), ['Liu'], 0.4003682523690695)]	confers no resistance to antibiotic	True
yjjY	confers no resistance to antibiotic after 18 hours	Vancomycin	0.532303	1	Tamae	2	0.400368	0.131935	[(('yjjY', 'confers resistance to antibiotic after 18 hours', 'Vancomycin'), ['Liu'], 0.4003682523690695)]	confers no resistance to antibiotic	True
ylcG	confers no resistance to antibiotic after 18 hours	Vancomycin	0.532303	1	Tamae	2	0.400368	0.131935	[(('ylcG', 'confers resistance to antibiotic after 18 hours', 'Vancomycin'), ['Liu'], 0.4003682523690695)]	confers resistance to antibiotic	False
ytjC	confers no resistance to antibiotic after 18 hours	Vancomycin	0.532303	1	Tamae	2	0.400368	0.131935	[(('ytjC', 'confers resistance to antibiotic after 18 hours', 'Vancomycin'), ['Liu'], 0.4003682523690695)]	confers no resistance to antibiotic	True

## Sheet: Level2
Subject	Predicate	Object	Belief	Source size	Sources	Total source size	Belief of conflicting triples	Belief difference	Conflicting triple info	Validation	Match
acrZ	confers resistance to antibiotic	Ampicillin	0.828688	2	Tamae,Liu	3	0.171312	0.657377	[(('acrZ', 'confers no resistance to antibiotic', 'Ampicillin'), ['Nichols'], 0.1713115124432878)]
ampC	confers no resistance to antibiotic	Ampicillin	0.828688	2	Tamae,Liu	3	0.171312	0.657377	[(('ampC', 'confers resistance to antibiotic', 'Ampicillin'), ['Nichols'], 0.1713115124432878)]
aroA	confers no resistance to antibiotic	Ampicillin	0.828688	2	Tamae,Liu	3	0.171312	0.657377	[(('aroA', 'confers resistance to antibiotic', 'Ampicillin'), ['Nichols'], 0.1713115124432878)]
aroC	confers no resistance to antibiotic	Ampicillin	0.828688	2	Tamae,Liu	3	0.171312	0.657377	[(('aroC', 'confers resistance to antibiotic', 'Ampicillin'), ['Nichols'], 0.1713115124432878)]
atpA	confers no resistance to antibiotic	Ampicillin	0.542907	2	Nichols,Liu	3	0.457093	0.085815	[(('atpA', 'confers resistance to antibiotic', 'Ampicillin'), ['Tamae'], 0.4570925228833359)]	confers no resistance to antibiotic	True
atpG	confers no resistance to antibiotic	Ampicillin	0.628404	2	Nichols,Tamae	3	0.371596	0.256808	[(('atpG', 'confers resistance to antibiotic', 'Ampicillin'), ['Liu'], 0.37159596467337624)]	confers no resistance to antibiotic	True
bluF	confers no resistance to antibiotic	Ampicillin	0.628404	2	Nichols,Tamae	3	0.371596	0.256808	[(('bluF', 'confers resistance to antibiotic', 'Ampicillin'), ['Liu'], 0.37159596467337624)]	confers no resistance to antibiotic	True
cof	confers no resistance to antibiotic	Ampicillin	0.628404	2	Nichols,Tamae	3	0.371596	0.256808	[(('cof', 'confers resistance to antibiotic', 'Ampicillin'), ['Liu'], 0.37159596467337624)]	confers no resistance to antibiotic	True
dam	confers no resistance to antibiotic	Ampicillin	0.628404	2	Nichols,Tamae	3	0.371596	0.256808	[(('dam', 'confers resistance to antibiotic', 'Ampicillin'), ['Liu'], 0.37159596467337624)]	confers no resistance to antibiotic	True
dapF	confers resistance to antibiotic	Ampicillin	0.828688	2	Tamae,Liu	3	0.171312	0.657377	[(('dapF', 'confers no resistance to antibiotic', 'Ampicillin'), ['Nichols'], 0.1713115124432878)]
dcd	confers resistance to antibiotic	Ampicillin	0.828688	2	Tamae,Liu	3	0.171312	0.657377	[(('dcd', 'confers no resistance to antibiotic', 'Ampicillin'), ['Nichols'], 0.1713115124432878)]
dedD	confers resistance to antibiotic	Ampicillin	0.828688	2	Tamae,Liu	3	0.171312	0.657377	[(('dedD', 'confers no resistance to antibiotic', 'Ampicillin'), ['Nichols'], 0.1713115124432878)]
dksA	confers resistance to antibiotic	Ampicillin	0.828688	2	Tamae,Liu	3	0.171312	0.657377	[(('dksA', 'confers no resistance to antibiotic', 'Ampicillin'), ['Nichols'], 0.1713115124432878)]
emtA	confers resistance to antibiotic	Ampicillin	0.828688	2	Tamae,Liu	3	0.171312	0.657377	[(('emtA', 'confers no resistance to antibiotic', 'Ampicillin'), ['Nichols'], 0.1713115124432878)]
fabH	confers no resistance to antibiotic	Ampicillin	0.828688	2	Tamae,Liu	3	0.171312	0.657377	[(('fabH', 'confers resistance to antibiotic', 'Ampicillin'), ['Nichols'], 0.1713115124432878)]
fepC	confers no resistance to antibiotic	Ampicillin	0.828688	2	Tamae,Liu	3	0.171312	0.657377	[(('fepC', 'confers resistance to antibiotic', 'Ampicillin'), ['Nichols'], 0.1713115124432878)]
fepD	confers no resistance to antibiotic	Ampicillin	0.828688	2	Tamae,Liu	3	0.171312	0.657377	[(('fepD', 'confers resistance to antibiotic', 'Ampicillin'), ['Nichols'], 0.1713115124432878)]
flgG	confers no resistance to antibiotic	Ampicillin	0.828688	2	Tamae,Liu	3	0.171312	0.657377	[(('flgG', 'confers resistance to antibiotic', 'Ampicillin'), ['Nichols'], 0.1713115124432878)]
gadX	confers no resistance to antibiotic	Ampicillin	0.828688	2	Tamae,Liu	3	0.171312	0.657377	[(('gadX', 'confers resistance to antibiotic', 'Ampicillin'), ['Nichols'], 0.1713115124432878)]
gltI	confers no resistance to antibiotic	Ampicillin	0.628404	2	Nichols,Tamae	3	0.371596	0.256808	[(('gltI', 'confers resistance to antibiotic', 'Ampicillin'), ['Liu'], 0.37159596467337624)]	confers no resistance to antibiotic	True
gpmM	confers resistance to antibiotic	Ampicillin	0.457093	1	Tamae	2	0.171312	0.285781	[(('gpmM', 'confers no resistance to antibiotic', 'Ampicillin'), ['Nichols'], 0.1713115124432878)]
gshA	confers no resistance to antibiotic	Ampicillin	0.828688	2	Tamae,Liu	3	0.171312	0.657377	[(('gshA', 'confers resistance to antibiotic', 'Ampicillin'), ['Nichols'], 0.1713115124432878)]
guaB	confers no resistance to antibiotic	Ampicillin	0.828688	2	Tamae,Liu	3	0.171312	0.657377	[(('guaB', 'confers resistance to antibiotic', 'Ampicillin'), ['Nichols'], 0.1713115124432878)]
hfq	confers no resistance to antibiotic	Ampicillin	0.628404	2	Nichols,Tamae	3	0.371596	0.256808	[(('hfq', 'confers resistance to antibiotic', 'Ampicillin'), ['Liu'], 0.37159596467337624)]	confers no resistance to antibiotic	True
hha	confers no resistance to antibiotic	Ampicillin	0.828688	2	Tamae,Liu	3	0.171312	0.657377	[(('hha', 'confers resistance to antibiotic', 'Ampicillin'), ['Nichols'], 0.1713115124432878)]
hscA	confers resistance to antibiotic	Ampicillin	0.828688	2	Tamae,Liu	3	0.171312	0.657377	[(('hscA', 'confers no resistance to antibiotic', 'Ampicillin'), ['Nichols'], 0.1713115124432878)]
hscB	confers resistance to antibiotic	Ampicillin	0.828688	2	Tamae,Liu	3	0.171312	0.657377	[(('hscB', 'confers no resistance to antibiotic', 'Ampicillin'), ['Nichols'], 0.1713115124432878)]
iscS	confers resistance to antibiotic	Ampicillin	0.542907	2	Nichols,Liu	3	0.457093	0.085815	[(('iscS', 'confers no resistance to antibiotic', 'Ampicillin'), ['Tamae'], 0.4570925228833359)]	confers no resistance to antibiotic	False
iscU	confers no resistance to antibiotic	Ampicillin	0.628404	2	Nichols,Tamae	3	0.371596	0.256808	[(('iscU', 'confers resistance to antibiotic', 'Ampicillin'), ['Liu'], 0.37159596467337624)]	confers no resistance to antibiotic	True
lon	confers no resistance to antibiotic	Ampicillin	0.828688	2	Tamae,Liu	3	0.171312	0.657377	[(('lon', 'confers resistance to antibiotic', 'Ampicillin'), ['Nichols'], 0.1713115124432878)]
lpoB	confers no resistance to antibiotic	Ampicillin	0.828688	2	Tamae,Liu	3	0.171312	0.657377	[(('lpoB', 'confers resistance to antibiotic', 'Ampicillin'), ['Nichols'], 0.1713115124432878)]
lptB	confers resistance to antibiotic	Ampicillin	0.457093	1	Tamae	2	0.371596	0.0854966	[(('lptB', 'confers no resistance to antibiotic', 'Ampicillin'), ['Liu'], 0.37159596467337624)]	confers no resistance to antibiotic	False
lpxD	confers no resistance to antibiotic	Ampicillin	0.457093	1	Tamae	2	0.371596	0.0854966	[(('lpxD', 'confers resistance to antibiotic', 'Ampicillin'), ['Liu'], 0.37159596467337624)]	confers no resistance to antibiotic	True
mfd	confers no resistance to antibiotic	Ampicillin	0.628404	2	Nichols,Tamae	3	0.371596	0.256808	[(('mfd', 'confers resistance to antibiotic', 'Ampicillin'), ['Liu'], 0.37159596467337624)]	confers no resistance to antibiotic	True
nlpC	confers no resistance to antibiotic	Ampicillin	0.628404	2	Nichols,Tamae	3	0.371596	0.256808	[(('nlpC', 'confers resistance to antibiotic', 'Ampicillin'), ['Liu'], 0.37159596467337624)]	confers no resistance to antibiotic	True
nusB	confers no resistance to antibiotic	Ampicillin	0.457093	1	Tamae	2	0.371596	0.0854966	[(('nusB', 'confers resistance to antibiotic', 'Ampicillin'), ['Liu'], 0.37159596467337624)]	confers no resistance to antibiotic	True
phoP	confers resistance to antibiotic	Ampicillin	0.828688	2	Tamae,Liu	3	0.171312	0.657377	[(('phoP', 'confers no resistance to antibiotic', 'Ampicillin'), ['Nichols'], 0.1713115124432878)]
plaP	confers no resistance to antibiotic	Ampicillin	0.828688	2	Tamae,Liu	3	0.171312	0.657377	[(('plaP', 'confers resistance to antibiotic', 'Ampicillin'), ['Nichols'], 0.1713115124432878)]
qmcA	confers resistance to antibiotic	Ampicillin	0.457093	1	Tamae	2	0.171312	0.285781	[(('qmcA', 'confers no resistance to antibiotic', 'Ampicillin'), ['Nichols'], 0.1713115124432878)]
recA	confers no resistance to antibiotic	Ampicillin	0.628404	2	Nichols,Tamae	3	0.371596	0.256808	[(('recA', 'confers resistance to antibiotic', 'Ampicillin'), ['Liu'], 0.37159596467337624)]	confers no resistance to antibiotic	True
rhsE	confers no resistance to antibiotic	Ampicillin	0.828688	2	Tamae,Liu	3	0.171312	0.657377	[(('rhsE', 'confers resistance to antibiotic', 'Ampicillin'), ['Nichols'], 0.1713115124432878)]
rimK	confers resistance to antibiotic	Ampicillin	0.828688	2	Tamae,Liu	3	0.171312	0.657377	[(('rimK', 'confers no resistance to antibiotic', 'Ampicillin'), ['Nichols'], 0.1713115124432878)]
rpiA	confers no resistance to antibiotic	Ampicillin	0.628404	2	Nichols,Tamae	3	0.371596	0.256808	[(('rpiA', 'confers resistance to antibiotic', 'Ampicillin'), ['Liu'], 0.37159596467337624)]	confers no resistance to antibiotic	True
rplA	confers resistance to antibiotic	Ampicillin	0.828688	2	Tamae,Liu	3	0.171312	0.657377	[(('rplA', 'confers no resistance to antibiotic', 'Ampicillin'), ['Nichols'], 0.1713115124432878)]
rpmF	confers resistance to antibiotic	Ampicillin	0.828688	2	Tamae,Liu	3	0.171312	0.657377	[(('rpmF', 'confers no resistance to antibiotic', 'Ampicillin'), ['Nichols'], 0.1713115124432878)]
rpmJ	confers no resistance to antibiotic	Ampicillin	0.457093	1	Tamae	2	0.371596	0.0854966	[(('rpmJ', 'confers resistance to antibiotic', 'Ampicillin'), ['Liu'], 0.37159596467337624)]	confers no resistance to antibiotic	True
rpsF	confers no resistance to antibiotic	Ampicillin	0.542907	2	Nichols,Liu	3	0.457093	0.085815	[(('rpsF', 'confers resistance to antibiotic', 'Ampicillin'), ['Tamae'], 0.4570925228833359)]	confers no resistance to antibiotic	True
rssA	confers no resistance to antibiotic	Ampicillin	0.628404	2	Nichols,Tamae	3	0.371596	0.256808	[(('rssA', 'confers resistance to antibiotic', 'Ampicillin'), ['Liu'], 0.37159596467337624)]	confers no resistance to antibiotic	True
sucD	confers no resistance to antibiotic	Ampicillin	0.628404	2	Nichols,Tamae	3	0.371596	0.256808	[(('sucD', 'confers resistance to antibiotic', 'Ampicillin'), ['Liu'], 0.37159596467337624)]	confers no resistance to antibiotic	True
tatA	confers no resistance to antibiotic	Ampicillin	0.828688	2	Tamae,Liu	3	0.171312	0.657377	[(('tatA', 'confers resistance to antibiotic', 'Ampicillin'), ['Nichols'], 0.1713115124432878)]
tolB	confers no resistance to antibiotic	Ampicillin	0.828688	2	Tamae,Liu	3	0.171312	0.657377	[(('tolB', 'confers resistance to antibiotic', 'Ampicillin'), ['Nichols'], 0.1713115124432878)]
tolQ	confers resistance to antibiotic	Ampicillin	0.542907	2	Nichols,Liu	3	0.457093	0.085815	[(('tolQ', 'confers no resistance to antibiotic', 'Ampicillin'), ['Tamae'], 0.4570925228833359)]	confers no resistance to antibiotic	False
tonB	confers no resistance to antibiotic	Ampicillin	0.628404	2	Nichols,Tamae	3	0.371596	0.256808	[(('tonB', 'confers resistance to antibiotic', 'Ampicillin'), ['Liu'], 0.37159596467337624)]	confers no resistance to antibiotic	True
tusB	confers no resistance to antibiotic	Ampicillin	0.828688	2	Tamae,Liu	3	0.171312	0.657377	[(('tusB', 'confers resistance to antibiotic', 'Ampicillin'), ['Nichols'], 0.1713115124432878)]
waaG	confers no resistance to antibiotic	Ampicillin	0.828688	2	Tamae,Liu	3	0.171312	0.657377	[(('waaG', 'confers resistance to antibiotic', 'Ampicillin'), ['Nichols'], 0.1713115124432878)]
wbbL	confers no resistance to antibiotic	Ampicillin	0.628404	2	Nichols,Tamae	3	0.371596	0.256808	[(('wbbL', 'confers resistance to antibiotic', 'Ampicillin'), ['Liu'], 0.37159596467337624)]	confers no resistance to antibiotic	True
xapR	confers resistance to antibiotic	Ampicillin	0.828688	2	Tamae,Liu	3	0.171312	0.657377	[(('xapR', 'confers no resistance to antibiotic', 'Ampicillin'), ['Nichols'], 0.1713115124432878)]
xerC	confers no resistance to antibiotic	Ampicillin	0.628404	2	Nichols,Tamae	3	0.371596	0.256808	[(('xerC', 'confers resistance to antibiotic', 'Ampicillin'), ['Liu'], 0.37159596467337624)]	confers no resistance to antibiotic	True
ybaB	confers no resistance to antibiotic	Ampicillin	0.628404	2	Nichols,Tamae	3	0.371596	0.256808	[(('ybaB', 'confers resistance to antibiotic', 'Ampicillin'), ['Liu'], 0.37159596467337624)]	confers no resistance to antibiotic	True
ybcW	confers no resistance to antibiotic	Ampicillin	0.628404	2	Nichols,Tamae	3	0.371596	0.256808	[(('ybcW', 'confers resistance to antibiotic', 'Ampicillin'), ['Liu'], 0.37159596467337624)]	confers no resistance to antibiotic	True
ybeD	confers resistance to antibiotic	Ampicillin	0.828688	2	Tamae,Liu	3	0.171312	0.657377	[(('ybeD', 'confers no resistance to antibiotic', 'Ampicillin'), ['Nichols'], 0.1713115124432878)]
ybeY	confers resistance to antibiotic	Ampicillin	0.828688	2	Tamae,Liu	3	0.171312	0.657377	[(('ybeY', 'confers no resistance to antibiotic', 'Ampicillin'), ['Nichols'], 0.1713115124432878)]
ybfB	confers no resistance to antibiotic	Ampicillin	0.628404	2	Nichols,Tamae	3	0.371596	0.256808	[(('ybfB', 'confers resistance to antibiotic', 'Ampicillin'), ['Liu'], 0.37159596467337624)]	confers no resistance to antibiotic	True
ybgF	confers resistance to antibiotic	Ampicillin	0.828688	2	Tamae,Liu	3	0.171312	0.657377	[(('ybgF', 'confers no resistance to antibiotic', 'Ampicillin'), ['Nichols'], 0.1713115124432878)]
ybjJ	confers no resistance to antibiotic	Ampicillin	0.628404	2	Nichols,Tamae	3	0.371596	0.256808	[(('ybjJ', 'confers resistance to antibiotic', 'Ampicillin'), ['Liu'], 0.37159596467337624)]	confers no resistance to antibiotic	True
ybjN	confers no resistance to antibiotic	Ampicillin	0.828688	2	Tamae,Liu	3	0.171312	0.657377	[(('ybjN', 'confers resistance to antibiotic', 'Ampicillin'), ['Nichols'], 0.1713115124432878)]
ybjQ	confers no resistance to antibiotic	Ampicillin	0.628404	2	Nichols,Tamae	3	0.371596	0.256808	[(('ybjQ', 'confers resistance to antibiotic', 'Ampicillin'), ['Liu'], 0.37159596467337624)]	confers no resistance to antibiotic	True
ycbC	confers no resistance to antibiotic	Ampicillin	0.828688	2	Tamae,Liu	3	0.171312	0.657377	[(('ycbC', 'confers resistance to antibiotic', 'Ampicillin'), ['Nichols'], 0.1713115124432878)]
ycbK	confers no resistance to antibiotic	Ampicillin	0.628404	2	Nichols,Tamae	3	0.371596	0.256808	[(('ycbK', 'confers resistance to antibiotic', 'Ampicillin'), ['Liu'], 0.37159596467337624)]	confers no resistance to antibiotic	True
yceD	confers no resistance to antibiotic	Ampicillin	0.628404	2	Nichols,Tamae	3	0.371596	0.256808	[(('yceD', 'confers resistance to antibiotic', 'Ampicillin'), ['Liu'], 0.37159596467337624)]	confers no resistance to antibiotic	True
ychJ	confers no resistance to antibiotic	Ampicillin	0.628404	2	Nichols,Tamae	3	0.371596	0.256808	[(('ychJ', 'confers resistance to antibiotic', 'Ampicillin'), ['Liu'], 0.37159596467337624)]	confers no resistance to antibiotic	True
yciM	confers resistance to antibiotic	Ampicillin	0.828688	2	Tamae,Liu	3	0.171312	0.657377	[(('yciM', 'confers no resistance to antibiotic', 'Ampicillin'), ['Nichols'], 0.1713115124432878)]
yciT	confers resistance to antibiotic	Ampicillin	0.371596	1	Liu	2	0.171312	0.200284	[(('yciT', 'confers no resistance to antibiotic', 'Ampicillin'), ['Nichols'], 0.1713115124432878)]
ycjG	confers no resistance to antibiotic	Ampicillin	0.628404	2	Nichols,Tamae	3	0.371596	0.256808	[(('ycjG', 'confers resistance to antibiotic', 'Ampicillin'), ['Liu'], 0.37159596467337624)]	confers no resistance to antibiotic	True
ycjU	confers resistance to antibiotic	Ampicillin	0.371596	1	Liu	2	0.171312	0.200284	[(('ycjU', 'confers no resistance to antibiotic', 'Ampicillin'), ['Nichols'], 0.1713115124432878)]
ydcS	confers no resistance to antibiotic	Ampicillin	0.628404	2	Nichols,Tamae	3	0.371596	0.256808	[(('ydcS', 'confers resistance to antibiotic', 'Ampicillin'), ['Liu'], 0.37159596467337624)]	confers no resistance to antibiotic	True
ydcY	confers no resistance to antibiotic	Ampicillin	0.828688	2	Tamae,Liu	3	0.171312	0.657377	[(('ydcY', 'confers resistance to antibiotic', 'Ampicillin'), ['Nichols'], 0.1713115124432878)]
yddK	confers no resistance to antibiotic	Ampicillin	0.628404	2	Nichols,Tamae	3	0.371596	0.256808	[(('yddK', 'confers resistance to antibiotic', 'Ampicillin'), ['Liu'], 0.37159596467337624)]	confers no resistance to antibiotic	True
ydgD	confers no resistance to antibiotic	Ampicillin	0.628404	2	Nichols,Tamae	3	0.371596	0.256808	[(('ydgD', 'confers resistance to antibiotic', 'Ampicillin'), ['Liu'], 0.37159596467337624)]	confers no resistance to antibiotic	True
ydhB	confers no resistance to antibiotic	Ampicillin	0.628404	2	Nichols,Tamae	3	0.371596	0.256808	[(('ydhB', 'confers resistance to antibiotic', 'Ampicillin'), ['Liu'], 0.37159596467337624)]	confers no resistance to antibiotic	True
ydhT	confers no resistance to antibiotic	Ampicillin	0.628404	2	Nichols,Tamae	3	0.371596	0.256808	[(('ydhT', 'confers resistance to antibiotic', 'Ampicillin'), ['Liu'], 0.37159596467337624)]	confers no resistance to antibiotic	True
yebV	confers no resistance to antibiotic	Ampicillin	0.628404	2	Nichols,Tamae	3	0.371596	0.256808	[(('yebV', 'confers resistance to antibiotic', 'Ampicillin'), ['Liu'], 0.37159596467337624)]	confers no resistance to antibiotic	True
yfgC	confers resistance to antibiotic	Ampicillin	0.828688	2	Tamae,Liu	3	0.171312	0.657377	[(('yfgC', 'confers no resistance to antibiotic', 'Ampicillin'), ['Nichols'], 0.1713115124432878)]
yfgD	confers no resistance to antibiotic	Ampicillin	0.628404	2	Nichols,Tamae	3	0.371596	0.256808	[(('yfgD', 'confers resistance to antibiotic', 'Ampicillin'), ['Liu'], 0.37159596467337624)]	confers no resistance to antibiotic	True
yfiH	confers no resistance to antibiotic	Ampicillin	0.628404	2	Nichols,Tamae	3	0.371596	0.256808	[(('yfiH', 'confers resistance to antibiotic', 'Ampicillin'), ['Liu'], 0.37159596467337624)]	confers no resistance to antibiotic	True
ygcO	confers resistance to antibiotic	Ampicillin	0.828688	2	Tamae,Liu	3	0.171312	0.657377	[(('ygcO', 'confers no resistance to antibiotic', 'Ampicillin'), ['Nichols'], 0.1713115124432878)]
ygfZ	confers no resistance to antibiotic	Ampicillin	0.628404	2	Nichols,Tamae	3	0.371596	0.256808	[(('ygfZ', 'confers resistance to antibiotic', 'Ampicillin'), ['Liu'], 0.37159596467337624)]	confers no resistance to antibiotic	True
yjgA	confers no resistance to antibiotic	Ampicillin	0.628404	2	Nichols,Tamae	3	0.371596	0.256808	[(('yjgA', 'confers resistance to antibiotic', 'Ampicillin'), ['Liu'], 0.37159596467337624)]	confers no resistance to antibiotic	True
yjjY	confers resistance to antibiotic	Ampicillin	0.828688	2	Tamae,Liu	3	0.171312	0.657377	[(('yjjY', 'confers no resistance to antibiotic', 'Ampicillin'), ['Nichols'], 0.1713115124432878)]
ylcG	confers no resistance to antibiotic	Ampicillin	0.628404	2	Nichols,Tamae	3	0.371596	0.256808	[(('ylcG', 'confers resistance to antibiotic', 'Ampicillin'), ['Liu'], 0.37159596467337624)]	confers no resistance to antibiotic	True
ynfE	confers no resistance to antibiotic	Ampicillin	0.828688	2	Tamae,Liu	3	0.171312	0.657377	[(('ynfE', 'confers resistance to antibiotic', 'Ampicillin'), ['Nichols'], 0.1713115124432878)]
zapC	confers no resistance to antibiotic	Ampicillin	0.628404	2	Nichols,Tamae	3	0.371596	0.256808	[(('zapC', 'confers resistance to antibiotic', 'Ampicillin'), ['Liu'], 0.37159596467337624)]	confers no resistance to antibiotic	True
zntR	confers no resistance to antibiotic	Ampicillin	0.828688	2	Tamae,Liu	3	0.171312	0.657377	[(('zntR', 'confers resistance to antibiotic', 'Ampicillin'), ['Nichols'], 0.1713115124432878)]
aceF	confers resistance to antibiotic	Aztreonam	0.371596	1	Liu	2	0.171312	0.200284	[(('aceF', 'confers no resistance to antibiotic', 'Aztreonam'), ['Nichols'], 0.1713115124432878)]
acrE	confers resistance to antibiotic	Aztreonam	0.371596	1	Liu	2	0.171312	0.200284	[(('acrE', 'confers no resistance to antibiotic', 'Aztreonam'), ['Nichols'], 0.1713115124432878)]
cof	confers resistance to antibiotic	Aztreonam	0.371596	1	Liu	2	0.171312	0.200284	[(('cof', 'confers no resistance to antibiotic', 'Aztreonam'), ['Nichols'], 0.1713115124432878)]
dacA	confers resistance to antibiotic	Aztreonam	0.371596	1	Liu	2	0.171312	0.200284	[(('dacA', 'confers no resistance to antibiotic', 'Aztreonam'), ['Nichols'], 0.1713115124432878)]
dam	confers resistance to antibiotic	Aztreonam	0.371596	1	Liu	2	0.171312	0.200284	[(('dam', 'confers no resistance to antibiotic', 'Aztreonam'), ['Nichols'], 0.1713115124432878)]
dapF	confers resistance to antibiotic	Aztreonam	0.371596	1	Liu	2	0.171312	0.200284	[(('dapF', 'confers no resistance to antibiotic', 'Aztreonam'), ['Nichols'], 0.1713115124432878)]
dedD	confers resistance to antibiotic	Aztreonam	0.371596	1	Liu	2	0.171312	0.200284	[(('dedD', 'confers no resistance to antibiotic', 'Aztreonam'), ['Nichols'], 0.1713115124432878)]
dksA	confers resistance to antibiotic	Aztreonam	0.371596	1	Liu	2	0.171312	0.200284	[(('dksA', 'confers no resistance to antibiotic', 'Aztreonam'), ['Nichols'], 0.1713115124432878)]
fdx	confers resistance to antibiotic	Aztreonam	0.371596	1	Liu	2	0.171312	0.200284	[(('fdx', 'confers no resistance to antibiotic', 'Aztreonam'), ['Nichols'], 0.1713115124432878)]
ftnA	confers resistance to antibiotic	Aztreonam	0.371596	1	Liu	2	0.171312	0.200284	[(('ftnA', 'confers no resistance to antibiotic', 'Aztreonam'), ['Nichols'], 0.1713115124432878)]
gpmM	confers resistance to antibiotic	Aztreonam	0.371596	1	Liu	2	0.171312	0.200284	[(('gpmM', 'confers no resistance to antibiotic', 'Aztreonam'), ['Nichols'], 0.1713115124432878)]
hscA	confers resistance to antibiotic	Aztreonam	0.371596	1	Liu	2	0.171312	0.200284	[(('hscA', 'confers no resistance to antibiotic', 'Aztreonam'), ['Nichols'], 0.1713115124432878)]
hscB	confers resistance to antibiotic	Aztreonam	0.371596	1	Liu	2	0.171312	0.200284	[(('hscB', 'confers no resistance to antibiotic', 'Aztreonam'), ['Nichols'], 0.1713115124432878)]
ihfA	confers resistance to antibiotic	Aztreonam	0.371596	1	Liu	2	0.171312	0.200284	[(('ihfA', 'confers no resistance to antibiotic', 'Aztreonam'), ['Nichols'], 0.1713115124432878)]
iscS	confers resistance to antibiotic	Aztreonam	0.371596	1	Liu	2	0.171312	0.200284	[(('iscS', 'confers no resistance to antibiotic', 'Aztreonam'), ['Nichols'], 0.1713115124432878)]
nlpC	confers resistance to antibiotic	Aztreonam	0.371596	1	Liu	2	0.171312	0.200284	[(('nlpC', 'confers no resistance to antibiotic', 'Aztreonam'), ['Nichols'], 0.1713115124432878)]
pgaC	confers resistance to antibiotic	Aztreonam	0.371596	1	Liu	2	0.171312	0.200284	[(('pgaC', 'confers no resistance to antibiotic', 'Aztreonam'), ['Nichols'], 0.1713115124432878)]
plsX	confers resistance to antibiotic	Aztreonam	0.371596	1	Liu	2	0.171312	0.200284	[(('plsX', 'confers no resistance to antibiotic', 'Aztreonam'), ['Nichols'], 0.1713115124432878)]
proL	confers resistance to antibiotic	Aztreonam	0.371596	1	Liu	2	0.171312	0.200284	[(('proL', 'confers no resistance to antibiotic', 'Aztreonam'), ['Nichols'], 0.1713115124432878)]
qmcA	confers resistance to antibiotic	Aztreonam	0.371596	1	Liu	2	0.171312	0.200284	[(('qmcA', 'confers no resistance to antibiotic', 'Aztreonam'), ['Nichols'], 0.1713115124432878)]
rimK	confers resistance to antibiotic	Aztreonam	0.371596	1	Liu	2	0.171312	0.200284	[(('rimK', 'confers no resistance to antibiotic', 'Aztreonam'), ['Nichols'], 0.1713115124432878)]
rlmE	confers resistance to antibiotic	Aztreonam	0.371596	1	Liu	2	0.171312	0.200284	[(('rlmE', 'confers no resistance to antibiotic', 'Aztreonam'), ['Nichols'], 0.1713115124432878)]
rpiA	confers resistance to antibiotic	Aztreonam	0.371596	1	Liu	2	0.171312	0.200284	[(('rpiA', 'confers no resistance to antibiotic', 'Aztreonam'), ['Nichols'], 0.1713115124432878)]
rplA	confers resistance to antibiotic	Aztreonam	0.371596	1	Liu	2	0.171312	0.200284	[(('rplA', 'confers no resistance to antibiotic', 'Aztreonam'), ['Nichols'], 0.1713115124432878)]
rsmF	confers resistance to antibiotic	Aztreonam	0.371596	1	Liu	2	0.171312	0.200284	[(('rsmF', 'confers no resistance to antibiotic', 'Aztreonam'), ['Nichols'], 0.1713115124432878)]
surA	confers resistance to antibiotic	Aztreonam	0.371596	1	Liu	2	0.171312	0.200284	[(('surA', 'confers no resistance to antibiotic', 'Aztreonam'), ['Nichols'], 0.1713115124432878)]
tatC	confers resistance to antibiotic	Aztreonam	0.371596	1	Liu	2	0.171312	0.200284	[(('tatC', 'confers no resistance to antibiotic', 'Aztreonam'), ['Nichols'], 0.1713115124432878)]
ybcW	confers resistance to antibiotic	Aztreonam	0.371596	1	Liu	2	0.171312	0.200284	[(('ybcW', 'confers no resistance to antibiotic', 'Aztreonam'), ['Nichols'], 0.1713115124432878)]
ybgF	confers resistance to antibiotic	Aztreonam	0.371596	1	Liu	2	0.171312	0.200284	[(('ybgF', 'confers no resistance to antibiotic', 'Aztreonam'), ['Nichols'], 0.1713115124432878)]
ybjJ	confers resistance to antibiotic	Aztreonam	0.371596	1	Liu	2	0.171312	0.200284	[(('ybjJ', 'confers no resistance to antibiotic', 'Aztreonam'), ['Nichols'], 0.1713115124432878)]
yceK	confers resistance to antibiotic	Aztreonam	0.371596	1	Liu	2	0.171312	0.200284	[(('yceK', 'confers no resistance to antibiotic', 'Aztreonam'), ['Nichols'], 0.1713115124432878)]
ychJ	confers resistance to antibiotic	Aztreonam	0.371596	1	Liu	2	0.171312	0.200284	[(('ychJ', 'confers no resistance to antibiotic', 'Aztreonam'), ['Nichols'], 0.1713115124432878)]
yciM	confers resistance to antibiotic	Aztreonam	0.371596	1	Liu	2	0.171312	0.200284	[(('yciM', 'confers no resistance to antibiotic', 'Aztreonam'), ['Nichols'], 0.1713115124432878)]
yciT	confers resistance to antibiotic	Aztreonam	0.371596	1	Liu	2	0.171312	0.200284	[(('yciT', 'confers no resistance to antibiotic', 'Aztreonam'), ['Nichols'], 0.1713115124432878)]
ycjU	confers resistance to antibiotic	Aztreonam	0.371596	1	Liu	2	0.171312	0.200284	[(('ycjU', 'confers no resistance to antibiotic', 'Aztreonam'), ['Nichols'], 0.1713115124432878)]
ydcS	confers resistance to antibiotic	Aztreonam	0.371596	1	Liu	2	0.171312	0.200284	[(('ydcS', 'confers no resistance to antibiotic', 'Aztreonam'), ['Nichols'], 0.1713115124432878)]
ydhT	confers resistance to antibiotic	Aztreonam	0.371596	1	Liu	2	0.171312	0.200284	[(('ydhT', 'confers no resistance to antibiotic', 'Aztreonam'), ['Nichols'], 0.1713115124432878)]
yfgC	confers resistance to antibiotic	Aztreonam	0.371596	1	Liu	2	0.171312	0.200284	[(('yfgC', 'confers no resistance to antibiotic', 'Aztreonam'), ['Nichols'], 0.1713115124432878)]
ygcO	confers resistance to antibiotic	Aztreonam	0.371596	1	Liu	2	0.171312	0.200284	[(('ygcO', 'confers no resistance to antibiotic', 'Aztreonam'), ['Nichols'], 0.1713115124432878)]
yjjY	confers resistance to antibiotic	Aztreonam	0.371596	1	Liu	2	0.171312	0.200284	[(('yjjY', 'confers no resistance to antibiotic', 'Aztreonam'), ['Nichols'], 0.1713115124432878)]
aceE	confers resistance to antibiotic	Cefoxitin	0.371596	1	Liu	2	0.171312	0.200284	[(('aceE', 'confers no resistance to antibiotic', 'Cefoxitin'), ['Nichols'], 0.1713115124432878)]
aceF	confers resistance to antibiotic	Cefoxitin	0.371596	1	Liu	2	0.171312	0.200284	[(('aceF', 'confers no resistance to antibiotic', 'Cefoxitin'), ['Nichols'], 0.1713115124432878)]
acrA	confers resistance to antibiotic	Cefoxitin	0.371596	1	Liu	2	0.171312	0.200284	[(('acrA', 'confers no resistance to antibiotic', 'Cefoxitin'), ['Nichols'], 0.1713115124432878)]
acrB	confers resistance to antibiotic	Cefoxitin	0.371596	1	Liu	2	0.171312	0.200284	[(('acrB', 'confers no resistance to antibiotic', 'Cefoxitin'), ['Nichols'], 0.1713115124432878)]
acrZ	confers resistance to antibiotic	Cefoxitin	0.371596	1	Liu	2	0.171312	0.200284	[(('acrZ', 'confers no resistance to antibiotic', 'Cefoxitin'), ['Nichols'], 0.1713115124432878)]
cof	confers resistance to antibiotic	Cefoxitin	0.371596	1	Liu	2	0.171312	0.200284	[(('cof', 'confers no resistance to antibiotic', 'Cefoxitin'), ['Nichols'], 0.1713115124432878)]
cydB	confers resistance to antibiotic	Cefoxitin	0.371596	1	Liu	2	0.171312	0.200284	[(('cydB', 'confers no resistance to antibiotic', 'Cefoxitin'), ['Nichols'], 0.1713115124432878)]
cydX	confers resistance to antibiotic	Cefoxitin	0.371596	1	Liu	2	0.171312	0.200284	[(('cydX', 'confers no resistance to antibiotic', 'Cefoxitin'), ['Nichols'], 0.1713115124432878)]
cysB	confers no resistance to antibiotic	Cefoxitin	0.371596	1	Liu	2	0.171312	0.200284	[(('cysB', 'confers resistance to antibiotic', 'Cefoxitin'), ['Nichols'], 0.1713115124432878)]
dcd	confers resistance to antibiotic	Cefoxitin	0.371596	1	Liu	2	0.171312	0.200284	[(('dcd', 'confers no resistance to antibiotic', 'Cefoxitin'), ['Nichols'], 0.1713115124432878)]
dksA	confers resistance to antibiotic	Cefoxitin	0.371596	1	Liu	2	0.171312	0.200284	[(('dksA', 'confers no resistance to antibiotic', 'Cefoxitin'), ['Nichols'], 0.1713115124432878)]
emtA	confers resistance to antibiotic	Cefoxitin	0.371596	1	Liu	2	0.171312	0.200284	[(('emtA', 'confers no resistance to antibiotic', 'Cefoxitin'), ['Nichols'], 0.1713115124432878)]
flgF	confers resistance to antibiotic	Cefoxitin	0.371596	1	Liu	2	0.171312	0.200284	[(('flgF', 'confers no resistance to antibiotic', 'Cefoxitin'), ['Nichols'], 0.1713115124432878)]
ftnA	confers resistance to antibiotic	Cefoxitin	0.371596	1	Liu	2	0.171312	0.200284	[(('ftnA', 'confers no resistance to antibiotic', 'Cefoxitin'), ['Nichols'], 0.1713115124432878)]
gpmM	confers resistance to antibiotic	Cefoxitin	0.371596	1	Liu	2	0.171312	0.200284	[(('gpmM', 'confers no resistance to antibiotic', 'Cefoxitin'), ['Nichols'], 0.1713115124432878)]
hscA	confers resistance to antibiotic	Cefoxitin	0.371596	1	Liu	2	0.171312	0.200284	[(('hscA', 'confers no resistance to antibiotic', 'Cefoxitin'), ['Nichols'], 0.1713115124432878)]
hyfJ	confers resistance to antibiotic	Cefoxitin	0.371596	1	Liu	2	0.171312	0.200284	[(('hyfJ', 'confers no resistance to antibiotic', 'Cefoxitin'), ['Nichols'], 0.1713115124432878)]
iscS	confers resistance to antibiotic	Cefoxitin	0.371596	1	Liu	2	0.171312	0.200284	[(('iscS', 'confers no resistance to antibiotic', 'Cefoxitin'), ['Nichols'], 0.1713115124432878)]
pgaC	confers resistance to antibiotic	Cefoxitin	0.371596	1	Liu	2	0.171312	0.200284	[(('pgaC', 'confers no resistance to antibiotic', 'Cefoxitin'), ['Nichols'], 0.1713115124432878)]
phoP	confers resistance to antibiotic	Cefoxitin	0.371596	1	Liu	2	0.171312	0.200284	[(('phoP', 'confers no resistance to antibiotic', 'Cefoxitin'), ['Nichols'], 0.1713115124432878)]
plsX	confers resistance to antibiotic	Cefoxitin	0.371596	1	Liu	2	0.171312	0.200284	[(('plsX', 'confers no resistance to antibiotic', 'Cefoxitin'), ['Nichols'], 0.1713115124432878)]
proL	confers resistance to antibiotic	Cefoxitin	0.371596	1	Liu	2	0.171312	0.200284	[(('proL', 'confers no resistance to antibiotic', 'Cefoxitin'), ['Nichols'], 0.1713115124432878)]
qmcA	confers resistance to antibiotic	Cefoxitin	0.371596	1	Liu	2	0.171312	0.200284	[(('qmcA', 'confers no resistance to antibiotic', 'Cefoxitin'), ['Nichols'], 0.1713115124432878)]
recA	confers resistance to antibiotic	Cefoxitin	0.371596	1	Liu	2	0.171312	0.200284	[(('recA', 'confers no resistance to antibiotic', 'Cefoxitin'), ['Nichols'], 0.1713115124432878)]
recB	confers resistance to antibiotic	Cefoxitin	0.371596	1	Liu	2	0.171312	0.200284	[(('recB', 'confers no resistance to antibiotic', 'Cefoxitin'), ['Nichols'], 0.1713115124432878)]
rimK	confers resistance to antibiotic	Cefoxitin	0.371596	1	Liu	2	0.171312	0.200284	[(('rimK', 'confers no resistance to antibiotic', 'Cefoxitin'), ['Nichols'], 0.1713115124432878)]
rlmE	confers resistance to antibiotic	Cefoxitin	0.371596	1	Liu	2	0.171312	0.200284	[(('rlmE', 'confers no resistance to antibiotic', 'Cefoxitin'), ['Nichols'], 0.1713115124432878)]
rpiA	confers resistance to antibiotic	Cefoxitin	0.371596	1	Liu	2	0.171312	0.200284	[(('rpiA', 'confers no resistance to antibiotic', 'Cefoxitin'), ['Nichols'], 0.1713115124432878)]
rpmF	confers resistance to antibiotic	Cefoxitin	0.371596	1	Liu	2	0.171312	0.200284	[(('rpmF', 'confers no resistance to antibiotic', 'Cefoxitin'), ['Nichols'], 0.1713115124432878)]
rpoN	confers resistance to antibiotic	Cefoxitin	0.371596	1	Liu	2	0.171312	0.200284	[(('rpoN', 'confers no resistance to antibiotic', 'Cefoxitin'), ['Nichols'], 0.1713115124432878)]
rsmF	confers resistance to antibiotic	Cefoxitin	0.371596	1	Liu	2	0.171312	0.200284	[(('rsmF', 'confers no resistance to antibiotic', 'Cefoxitin'), ['Nichols'], 0.1713115124432878)]
rssA	confers resistance to antibiotic	Cefoxitin	0.371596	1	Liu	2	0.171312	0.200284	[(('rssA', 'confers no resistance to antibiotic', 'Cefoxitin'), ['Nichols'], 0.1713115124432878)]
tatC	confers resistance to antibiotic	Cefoxitin	0.371596	1	Liu	2	0.171312	0.200284	[(('tatC', 'confers no resistance to antibiotic', 'Cefoxitin'), ['Nichols'], 0.1713115124432878)]
tolC	confers resistance to antibiotic	Cefoxitin	0.371596	1	Liu	2	0.171312	0.200284	[(('tolC', 'confers no resistance to antibiotic', 'Cefoxitin'), ['Nichols'], 0.1713115124432878)]
tonB	confers no resistance to antibiotic	Cefoxitin	0.371596	1	Liu	2	0.171312	0.200284	[(('tonB', 'confers resistance to antibiotic', 'Cefoxitin'), ['Nichols'], 0.1713115124432878)]
tusA	confers resistance to antibiotic	Cefoxitin	0.371596	1	Liu	2	0.171312	0.200284	[(('tusA', 'confers no resistance to antibiotic', 'Cefoxitin'), ['Nichols'], 0.1713115124432878)]
tusC	confers resistance to antibiotic	Cefoxitin	0.371596	1	Liu	2	0.171312	0.200284	[(('tusC', 'confers no resistance to antibiotic', 'Cefoxitin'), ['Nichols'], 0.1713115124432878)]
tusD	confers resistance to antibiotic	Cefoxitin	0.371596	1	Liu	2	0.171312	0.200284	[(('tusD', 'confers no resistance to antibiotic', 'Cefoxitin'), ['Nichols'], 0.1713115124432878)]
ybaB	confers resistance to antibiotic	Cefoxitin	0.371596	1	Liu	2	0.171312	0.200284	[(('ybaB', 'confers no resistance to antibiotic', 'Cefoxitin'), ['Nichols'], 0.1713115124432878)]
ybgC	confers no resistance to antibiotic	Cefoxitin	0.371596	1	Liu	2	0.171312	0.200284	[(('ybgC', 'confers resistance to antibiotic', 'Cefoxitin'), ['Nichols'], 0.1713115124432878)]
ycbK	confers resistance to antibiotic	Cefoxitin	0.371596	1	Liu	2	0.171312	0.200284	[(('ycbK', 'confers no resistance to antibiotic', 'Cefoxitin'), ['Nichols'], 0.1713115124432878)]
yceK	confers resistance to antibiotic	Cefoxitin	0.371596	1	Liu	2	0.171312	0.200284	[(('yceK', 'confers no resistance to antibiotic', 'Cefoxitin'), ['Nichols'], 0.1713115124432878)]
ychJ	confers resistance to antibiotic	Cefoxitin	0.371596	1	Liu	2	0.171312	0.200284	[(('ychJ', 'confers no resistance to antibiotic', 'Cefoxitin'), ['Nichols'], 0.1713115124432878)]
yciM	confers resistance to antibiotic	Cefoxitin	0.371596	1	Liu	2	0.171312	0.200284	[(('yciM', 'confers no resistance to antibiotic', 'Cefoxitin'), ['Nichols'], 0.1713115124432878)]
yciT	confers resistance to antibiotic	Cefoxitin	0.371596	1	Liu	2	0.171312	0.200284	[(('yciT', 'confers no resistance to antibiotic', 'Cefoxitin'), ['Nichols'], 0.1713115124432878)]
ycjU	confers resistance to antibiotic	Cefoxitin	0.371596	1	Liu	2	0.171312	0.200284	[(('ycjU', 'confers no resistance to antibiotic', 'Cefoxitin'), ['Nichols'], 0.1713115124432878)]
ydcS	confers resistance to antibiotic	Cefoxitin	0.371596	1	Liu	2	0.171312	0.200284	[(('ydcS', 'confers no resistance to antibiotic', 'Cefoxitin'), ['Nichols'], 0.1713115124432878)]
ydcX	confers resistance to antibiotic	Cefoxitin	0.371596	1	Liu	2	0.171312	0.200284	[(('ydcX', 'confers no resistance to antibiotic', 'Cefoxitin'), ['Nichols'], 0.1713115124432878)]
yebV	confers resistance to antibiotic	Cefoxitin	0.371596	1	Liu	2	0.171312	0.200284	[(('yebV', 'confers no resistance to antibiotic', 'Cefoxitin'), ['Nichols'], 0.1713115124432878)]
yfiH	confers resistance to antibiotic	Cefoxitin	0.371596	1	Liu	2	0.171312	0.200284	[(('yfiH', 'confers no resistance to antibiotic', 'Cefoxitin'), ['Nichols'], 0.1713115124432878)]
ygcO	confers resistance to antibiotic	Cefoxitin	0.371596	1	Liu	2	0.171312	0.200284	[(('ygcO', 'confers no resistance to antibiotic', 'Cefoxitin'), ['Nichols'], 0.1713115124432878)]
ygfZ	confers resistance to antibiotic	Cefoxitin	0.371596	1	Liu	2	0.171312	0.200284	[(('ygfZ', 'confers no resistance to antibiotic', 'Cefoxitin'), ['Nichols'], 0.1713115124432878)]
yjjY	confers resistance to antibiotic	Cefoxitin	0.371596	1	Liu	2	0.171312	0.200284	[(('yjjY', 'confers no resistance to antibiotic', 'Cefoxitin'), ['Nichols'], 0.1713115124432878)]
acrZ	confers no resistance to antibiotic	Chloramphenicol	0.371596	1	Liu	2	0.171312	0.200284	[(('acrZ', 'confers resistance to antibiotic', 'Chloramphenicol'), ['Nichols'], 0.1713115124432878)]
arfA	confers no resistance to antibiotic	Chloramphenicol	0.371596	1	Liu	2	0.171312	0.200284	[(('arfA', 'confers resistance to antibiotic', 'Chloramphenicol'), ['Nichols'], 0.1713115124432878)]
argO	confers resistance to antibiotic	Chloramphenicol	0.371596	1	Liu	2	0.171312	0.200284	[(('argO', 'confers no resistance to antibiotic', 'Chloramphenicol'), ['Nichols'], 0.1713115124432878)]
cydB	confers resistance to antibiotic	Chloramphenicol	0.371596	1	Liu	2	0.171312	0.200284	[(('cydB', 'confers no resistance to antibiotic', 'Chloramphenicol'), ['Nichols'], 0.1713115124432878)]
dam	confers resistance to antibiotic	Chloramphenicol	0.371596	1	Liu	2	0.171312	0.200284	[(('dam', 'confers no resistance to antibiotic', 'Chloramphenicol'), ['Nichols'], 0.1713115124432878)]
dapF	confers resistance to antibiotic	Chloramphenicol	0.371596	1	Liu	2	0.171312	0.200284	[(('dapF', 'confers no resistance to antibiotic', 'Chloramphenicol'), ['Nichols'], 0.1713115124432878)]
dedD	confers resistance to antibiotic	Chloramphenicol	0.371596	1	Liu	2	0.171312	0.200284	[(('dedD', 'confers no resistance to antibiotic', 'Chloramphenicol'), ['Nichols'], 0.1713115124432878)]
dksA	confers resistance to antibiotic	Chloramphenicol	0.371596	1	Liu	2	0.171312	0.200284	[(('dksA', 'confers no resistance to antibiotic', 'Chloramphenicol'), ['Nichols'], 0.1713115124432878)]
flgF	confers resistance to antibiotic	Chloramphenicol	0.371596	1	Liu	2	0.171312	0.200284	[(('flgF', 'confers no resistance to antibiotic', 'Chloramphenicol'), ['Nichols'], 0.1713115124432878)]
gmhB	confers resistance to antibiotic	Chloramphenicol	0.371596	1	Liu	2	0.171312	0.200284	[(('gmhB', 'confers no resistance to antibiotic', 'Chloramphenicol'), ['Nichols'], 0.1713115124432878)]
hns	confers resistance to antibiotic	Chloramphenicol	0.371596	1	Liu	2	0.171312	0.200284	[(('hns', 'confers no resistance to antibiotic', 'Chloramphenicol'), ['Nichols'], 0.1713115124432878)]
hrpA	confers no resistance to antibiotic	Chloramphenicol	0.371596	1	Liu	2	0.171312	0.200284	[(('hrpA', 'confers resistance to antibiotic', 'Chloramphenicol'), ['Nichols'], 0.1713115124432878)]
iscS	confers resistance to antibiotic	Chloramphenicol	0.371596	1	Liu	2	0.171312	0.200284	[(('iscS', 'confers no resistance to antibiotic', 'Chloramphenicol'), ['Nichols'], 0.1713115124432878)]
mfd	confers no resistance to antibiotic	Chloramphenicol	0.371596	1	Liu	2	0.171312	0.200284	[(('mfd', 'confers resistance to antibiotic', 'Chloramphenicol'), ['Nichols'], 0.1713115124432878)]
mlaE	confers no resistance to antibiotic	Chloramphenicol	0.371596	1	Liu	2	0.171312	0.200284	[(('mlaE', 'confers resistance to antibiotic', 'Chloramphenicol'), ['Nichols'], 0.1713115124432878)]
mnmG	confers no resistance to antibiotic	Chloramphenicol	0.371596	1	Liu	2	0.171312	0.200284	[(('mnmG', 'confers resistance to antibiotic', 'Chloramphenicol'), ['Nichols'], 0.1713115124432878)]
ndh	confers no resistance to antibiotic	Chloramphenicol	0.371596	1	Liu	2	0.171312	0.200284	[(('ndh', 'confers resistance to antibiotic', 'Chloramphenicol'), ['Nichols'], 0.1713115124432878)]
nlpC	confers resistance to antibiotic	Chloramphenicol	0.371596	1	Liu	2	0.171312	0.200284	[(('nlpC', 'confers no resistance to antibiotic', 'Chloramphenicol'), ['Nichols'], 0.1713115124432878)]
oxyR	confers resistance to antibiotic	Chloramphenicol	0.371596	1	Liu	2	0.171312	0.200284	[(('oxyR', 'confers no resistance to antibiotic', 'Chloramphenicol'), ['Nichols'], 0.1713115124432878)]
phoP	confers resistance to antibiotic	Chloramphenicol	0.371596	1	Liu	2	0.171312	0.200284	[(('phoP', 'confers no resistance to antibiotic', 'Chloramphenicol'), ['Nichols'], 0.1713115124432878)]
pnp	confers resistance to antibiotic	Chloramphenicol	0.371596	1	Liu	2	0.171312	0.200284	[(('pnp', 'confers no resistance to antibiotic', 'Chloramphenicol'), ['Nichols'], 0.1713115124432878)]
ppiD	confers resistance to antibiotic	Chloramphenicol	0.371596	1	Liu	2	0.171312	0.200284	[(('ppiD', 'confers no resistance to antibiotic', 'Chloramphenicol'), ['Nichols'], 0.1713115124432878)]
pta	confers resistance to antibiotic	Chloramphenicol	0.371596	1	Liu	2	0.171312	0.200284	[(('pta', 'confers no resistance to antibiotic', 'Chloramphenicol'), ['Nichols'], 0.1713115124432878)]
rbsK	confers no resistance to antibiotic	Chloramphenicol	0.371596	1	Liu	2	0.171312	0.200284	[(('rbsK', 'confers resistance to antibiotic', 'Chloramphenicol'), ['Nichols'], 0.1713115124432878)]
recA	confers resistance to antibiotic	Chloramphenicol	0.371596	1	Liu	2	0.171312	0.200284	[(('recA', 'confers no resistance to antibiotic', 'Chloramphenicol'), ['Nichols'], 0.1713115124432878)]
rfaD	confers resistance to antibiotic	Chloramphenicol	0.371596	1	Liu	2	0.171312	0.200284	[(('rfaD', 'confers no resistance to antibiotic', 'Chloramphenicol'), ['Nichols'], 0.1713115124432878)]
rfaE	confers resistance to antibiotic	Chloramphenicol	0.371596	1	Liu	2	0.171312	0.200284	[(('rfaE', 'confers no resistance to antibiotic', 'Chloramphenicol'), ['Nichols'], 0.1713115124432878)]
rimK	confers resistance to antibiotic	Chloramphenicol	0.371596	1	Liu	2	0.171312	0.200284	[(('rimK', 'confers no resistance to antibiotic', 'Chloramphenicol'), ['Nichols'], 0.1713115124432878)]
rluC	confers no resistance to antibiotic	Chloramphenicol	0.371596	1	Liu	2	0.171312	0.200284	[(('rluC', 'confers resistance to antibiotic', 'Chloramphenicol'), ['Nichols'], 0.1713115124432878)]
rpsF	confers resistance to antibiotic	Chloramphenicol	0.371596	1	Liu	2	0.171312	0.200284	[(('rpsF', 'confers no resistance to antibiotic', 'Chloramphenicol'), ['Nichols'], 0.1713115124432878)]
surA	confers resistance to antibiotic	Chloramphenicol	0.371596	1	Liu	2	0.171312	0.200284	[(('surA', 'confers no resistance to antibiotic', 'Chloramphenicol'), ['Nichols'], 0.1713115124432878)]
tktA	confers resistance to antibiotic	Chloramphenicol	0.371596	1	Liu	2	0.171312	0.200284	[(('tktA', 'confers no resistance to antibiotic', 'Chloramphenicol'), ['Nichols'], 0.1713115124432878)]
truA	confers no resistance to antibiotic	Chloramphenicol	0.371596	1	Liu	2	0.171312	0.200284	[(('truA', 'confers resistance to antibiotic', 'Chloramphenicol'), ['Nichols'], 0.1713115124432878)]
waaB	confers no resistance to antibiotic	Chloramphenicol	0.371596	1	Liu	2	0.171312	0.200284	[(('waaB', 'confers resistance to antibiotic', 'Chloramphenicol'), ['Nichols'], 0.1713115124432878)]
waaC	confers resistance to antibiotic	Chloramphenicol	0.371596	1	Liu	2	0.171312	0.200284	[(('waaC', 'confers no resistance to antibiotic', 'Chloramphenicol'), ['Nichols'], 0.1713115124432878)]
waaG	confers resistance to antibiotic	Chloramphenicol	0.371596	1	Liu	2	0.171312	0.200284	[(('waaG', 'confers no resistance to antibiotic', 'Chloramphenicol'), ['Nichols'], 0.1713115124432878)]
waaQ	confers no resistance to antibiotic	Chloramphenicol	0.371596	1	Liu	2	0.171312	0.200284	[(('waaQ', 'confers resistance to antibiotic', 'Chloramphenicol'), ['Nichols'], 0.1713115124432878)]
xapR	confers resistance to antibiotic	Chloramphenicol	0.371596	1	Liu	2	0.171312	0.200284	[(('xapR', 'confers no resistance to antibiotic', 'Chloramphenicol'), ['Nichols'], 0.1713115124432878)]
ybgF	confers resistance to antibiotic	Chloramphenicol	0.371596	1	Liu	2	0.171312	0.200284	[(('ybgF', 'confers no resistance to antibiotic', 'Chloramphenicol'), ['Nichols'], 0.1713115124432878)]
ybiP	confers no resistance to antibiotic	Chloramphenicol	0.371596	1	Liu	2	0.171312	0.200284	[(('ybiP', 'confers resistance to antibiotic', 'Chloramphenicol'), ['Nichols'], 0.1713115124432878)]
yceK	confers resistance to antibiotic	Chloramphenicol	0.371596	1	Liu	2	0.171312	0.200284	[(('yceK', 'confers no resistance to antibiotic', 'Chloramphenicol'), ['Nichols'], 0.1713115124432878)]
ycfJ	confers no resistance to antibiotic	Chloramphenicol	0.371596	1	Liu	2	0.171312	0.200284	[(('ycfJ', 'confers resistance to antibiotic', 'Chloramphenicol'), ['Nichols'], 0.1713115124432878)]
yciM	confers resistance to antibiotic	Chloramphenicol	0.371596	1	Liu	2	0.171312	0.200284	[(('yciM', 'confers no resistance to antibiotic', 'Chloramphenicol'), ['Nichols'], 0.1713115124432878)]
yciT	confers resistance to antibiotic	Chloramphenicol	0.371596	1	Liu	2	0.171312	0.200284	[(('yciT', 'confers no resistance to antibiotic', 'Chloramphenicol'), ['Nichols'], 0.1713115124432878)]
ycjU	confers resistance to antibiotic	Chloramphenicol	0.371596	1	Liu	2	0.171312	0.200284	[(('ycjU', 'confers no resistance to antibiotic', 'Chloramphenicol'), ['Nichols'], 0.1713115124432878)]
ydcS	confers resistance to antibiotic	Chloramphenicol	0.371596	1	Liu	2	0.171312	0.200284	[(('ydcS', 'confers no resistance to antibiotic', 'Chloramphenicol'), ['Nichols'], 0.1713115124432878)]
ydjI	confers resistance to antibiotic	Chloramphenicol	0.371596	1	Liu	2	0.171312	0.200284	[(('ydjI', 'confers no resistance to antibiotic', 'Chloramphenicol'), ['Nichols'], 0.1713115124432878)]
yfgC	confers no resistance to antibiotic	Chloramphenicol	0.371596	1	Liu	2	0.171312	0.200284	[(('yfgC', 'confers resistance to antibiotic', 'Chloramphenicol'), ['Nichols'], 0.1713115124432878)]
ygcO	confers resistance to antibiotic	Chloramphenicol	0.371596	1	Liu	2	0.171312	0.200284	[(('ygcO', 'confers no resistance to antibiotic', 'Chloramphenicol'), ['Nichols'], 0.1713115124432878)]
ygeF	confers no resistance to antibiotic	Chloramphenicol	0.371596	1	Liu	2	0.171312	0.200284	[(('ygeF', 'confers resistance to antibiotic', 'Chloramphenicol'), ['Nichols'], 0.1713115124432878)]
yjjY	confers resistance to antibiotic	Chloramphenicol	0.371596	1	Liu	2	0.171312	0.200284	[(('yjjY', 'confers no resistance to antibiotic', 'Chloramphenicol'), ['Nichols'], 0.1713115124432878)]
ymfA	confers no resistance to antibiotic	Chloramphenicol	0.371596	1	Liu	2	0.171312	0.200284	[(('ymfA', 'confers resistance to antibiotic', 'Chloramphenicol'), ['Nichols'], 0.1713115124432878)]
acrB	confers resistance to antibiotic	Ciprofloxacin	0.828688	2	Tamae,Liu	3	0.171312	0.657377	[(('acrB', 'confers no resistance to antibiotic', 'Ciprofloxacin'), ['Nichols'], 0.1713115124432878)]
acrZ	confers no resistance to antibiotic	Ciprofloxacin	0.628404	2	Nichols,Tamae	3	0.371596	0.256808	[(('acrZ', 'confers resistance to antibiotic', 'Ciprofloxacin'), ['Liu'], 0.37159596467337624)]	confers no resistance to antibiotic	True
alaS	confers no resistance to antibiotic	Ciprofloxacin	0.457093	1	Tamae	2	0.371596	0.0854966	[(('alaS', 'confers resistance to antibiotic', 'Ciprofloxacin'), ['Liu'], 0.37159596467337624)]	confers no resistance to antibiotic	True
arcB	confers no resistance to antibiotic	Ciprofloxacin	0.828688	2	Tamae,Liu	3	0.171312	0.657377	[(('arcB', 'confers resistance to antibiotic', 'Ciprofloxacin'), ['Nichols'], 0.1713115124432878)]
dcuC	confers no resistance to antibiotic	Ciprofloxacin	0.628404	2	Nichols,Tamae	3	0.371596	0.256808	[(('dcuC', 'confers resistance to antibiotic', 'Ciprofloxacin'), ['Liu'], 0.37159596467337624)]	confers no resistance to antibiotic	True
dinG	confers no resistance to antibiotic	Ciprofloxacin	0.828688	2	Tamae,Liu	3	0.171312	0.657377	[(('dinG', 'confers resistance to antibiotic', 'Ciprofloxacin'), ['Nichols'], 0.1713115124432878)]
dksA	confers resistance to antibiotic	Ciprofloxacin	0.828688	2	Tamae,Liu	3	0.171312	0.657377	[(('dksA', 'confers no resistance to antibiotic', 'Ciprofloxacin'), ['Nichols'], 0.1713115124432878)]
dmsD	confers no resistance to antibiotic	Ciprofloxacin	0.828688	2	Tamae,Liu	3	0.171312	0.657377	[(('dmsD', 'confers resistance to antibiotic', 'Ciprofloxacin'), ['Nichols'], 0.1713115124432878)]
dnaK	confers no resistance to antibiotic	Ciprofloxacin	0.628404	2	Nichols,Tamae	3	0.371596	0.256808	[(('dnaK', 'confers resistance to antibiotic', 'Ciprofloxacin'), ['Liu'], 0.37159596467337624)]	confers no resistance to antibiotic	True
dusB	confers no resistance to antibiotic	Ciprofloxacin	0.828688	2	Tamae,Liu	3	0.171312	0.657377	[(('dusB', 'confers resistance to antibiotic', 'Ciprofloxacin'), ['Nichols'], 0.1713115124432878)]
envZ	confers no resistance to antibiotic	Ciprofloxacin	0.628404	2	Nichols,Tamae	3	0.371596	0.256808	[(('envZ', 'confers resistance to antibiotic', 'Ciprofloxacin'), ['Liu'], 0.37159596467337624)]	confers no resistance to antibiotic	True
fepC	confers no resistance to antibiotic	Ciprofloxacin	0.628404	2	Nichols,Tamae	3	0.371596	0.256808	[(('fepC', 'confers resistance to antibiotic', 'Ciprofloxacin'), ['Liu'], 0.37159596467337624)]	confers no resistance to antibiotic	True
gltI	confers no resistance to antibiotic	Ciprofloxacin	0.628404	2	Nichols,Tamae	3	0.371596	0.256808	[(('gltI', 'confers resistance to antibiotic', 'Ciprofloxacin'), ['Liu'], 0.37159596467337624)]	confers no resistance to antibiotic	True
hemY	confers no resistance to antibiotic	Ciprofloxacin	0.828688	2	Tamae,Liu	3	0.171312	0.657377	[(('hemY', 'confers resistance to antibiotic', 'Ciprofloxacin'), ['Nichols'], 0.1713115124432878)]
hfq	confers resistance to antibiotic	Ciprofloxacin	0.828688	2	Tamae,Liu	3	0.171312	0.657377	[(('hfq', 'confers no resistance to antibiotic', 'Ciprofloxacin'), ['Nichols'], 0.1713115124432878)]
hrpA	confers resistance to antibiotic	Ciprofloxacin	0.828688	2	Tamae,Liu	3	0.171312	0.657377	[(('hrpA', 'confers no resistance to antibiotic', 'Ciprofloxacin'), ['Nichols'], 0.1713115124432878)]
hscB	confers no resistance to antibiotic	Ciprofloxacin	0.628404	2	Nichols,Tamae	3	0.371596	0.256808	[(('hscB', 'confers resistance to antibiotic', 'Ciprofloxacin'), ['Liu'], 0.37159596467337624)]	confers no resistance to antibiotic	True
hupA	confers no resistance to antibiotic	Ciprofloxacin	0.828688	2	Tamae,Liu	3	0.171312	0.657377	[(('hupA', 'confers resistance to antibiotic', 'Ciprofloxacin'), ['Nichols'], 0.1713115124432878)]
hupB	confers no resistance to antibiotic	Ciprofloxacin	0.828688	2	Tamae,Liu	3	0.171312	0.657377	[(('hupB', 'confers resistance to antibiotic', 'Ciprofloxacin'), ['Nichols'], 0.1713115124432878)]
ihfA	confers resistance to antibiotic	Ciprofloxacin	0.828688	2	Tamae,Liu	3	0.171312	0.657377	[(('ihfA', 'confers no resistance to antibiotic', 'Ciprofloxacin'), ['Nichols'], 0.1713115124432878)]
lpoB	confers no resistance to antibiotic	Ciprofloxacin	0.828688	2	Tamae,Liu	3	0.171312	0.657377	[(('lpoB', 'confers resistance to antibiotic', 'Ciprofloxacin'), ['Nichols'], 0.1713115124432878)]
lpp	confers no resistance to antibiotic	Ciprofloxacin	0.628404	2	Nichols,Tamae	3	0.371596	0.256808	[(('lpp', 'confers resistance to antibiotic', 'Ciprofloxacin'), ['Liu'], 0.37159596467337624)]	confers no resistance to antibiotic	True
lpxD	confers no resistance to antibiotic	Ciprofloxacin	0.457093	1	Tamae	2	0.371596	0.0854966	[(('lpxD', 'confers resistance to antibiotic', 'Ciprofloxacin'), ['Liu'], 0.37159596467337624)]	confers no resistance to antibiotic	True
lpxL	confers no resistance to antibiotic	Ciprofloxacin	0.628404	2	Nichols,Tamae	3	0.371596	0.256808	[(('lpxL', 'confers resistance to antibiotic', 'Ciprofloxacin'), ['Liu'], 0.37159596467337624)]	confers no resistance to antibiotic	True
mfd	confers no resistance to antibiotic	Ciprofloxacin	0.628404	2	Nichols,Tamae	3	0.371596	0.256808	[(('mfd', 'confers resistance to antibiotic', 'Ciprofloxacin'), ['Liu'], 0.37159596467337624)]	confers no resistance to antibiotic	True
nlpC	confers no resistance to antibiotic	Ciprofloxacin	0.628404	2	Nichols,Tamae	3	0.371596	0.256808	[(('nlpC', 'confers resistance to antibiotic', 'Ciprofloxacin'), ['Liu'], 0.37159596467337624)]	confers no resistance to antibiotic	True
ompA	confers no resistance to antibiotic	Ciprofloxacin	0.828688	2	Tamae,Liu	3	0.171312	0.657377	[(('ompA', 'confers resistance to antibiotic', 'Ciprofloxacin'), ['Nichols'], 0.1713115124432878)]
proL	confers no resistance to antibiotic	Ciprofloxacin	0.628404	2	Nichols,Tamae	3	0.371596	0.256808	[(('proL', 'confers resistance to antibiotic', 'Ciprofloxacin'), ['Liu'], 0.37159596467337624)]	confers no resistance to antibiotic	True
qmcA	confers resistance to antibiotic	Ciprofloxacin	0.457093	1	Tamae	2	0.171312	0.285781	[(('qmcA', 'confers no resistance to antibiotic', 'Ciprofloxacin'), ['Nichols'], 0.1713115124432878)]
radA	confers no resistance to antibiotic	Ciprofloxacin	0.828688	2	Tamae,Liu	3	0.171312	0.657377	[(('radA', 'confers resistance to antibiotic', 'Ciprofloxacin'), ['Nichols'], 0.1713115124432878)]
rbsK	confers no resistance to antibiotic	Ciprofloxacin	0.828688	2	Tamae,Liu	3	0.171312	0.657377	[(('rbsK', 'confers resistance to antibiotic', 'Ciprofloxacin'), ['Nichols'], 0.1713115124432878)]
recB	confers resistance to antibiotic	Ciprofloxacin	0.828688	2	Tamae,Liu	3	0.171312	0.657377	[(('recB', 'confers no resistance to antibiotic', 'Ciprofloxacin'), ['Nichols'], 0.1713115124432878)]
recC	confers resistance to antibiotic	Ciprofloxacin	0.828688	2	Tamae,Liu	3	0.171312	0.657377	[(('recC', 'confers no resistance to antibiotic', 'Ciprofloxacin'), ['Nichols'], 0.1713115124432878)]
rimK	confers resistance to antibiotic	Ciprofloxacin	0.828688	2	Tamae,Liu	3	0.171312	0.657377	[(('rimK', 'confers no resistance to antibiotic', 'Ciprofloxacin'), ['Nichols'], 0.1713115124432878)]
rplA	confers no resistance to antibiotic	Ciprofloxacin	0.628404	2	Nichols,Tamae	3	0.371596	0.256808	[(('rplA', 'confers resistance to antibiotic', 'Ciprofloxacin'), ['Liu'], 0.37159596467337624)]	confers no resistance to antibiotic	True
rseA	confers resistance to antibiotic	Ciprofloxacin	0.457093	1	Tamae	2	0.371596	0.0854966	[(('rseA', 'confers no resistance to antibiotic', 'Ciprofloxacin'), ['Liu'], 0.37159596467337624)]	confers no resistance to antibiotic	False
ruvA	confers resistance to antibiotic	Ciprofloxacin	0.828688	2	Tamae,Liu	3	0.171312	0.657377	[(('ruvA', 'confers no resistance to antibiotic', 'Ciprofloxacin'), ['Nichols'], 0.1713115124432878)]
ruvC	confers resistance to antibiotic	Ciprofloxacin	0.828688	2	Tamae,Liu	3	0.171312	0.657377	[(('ruvC', 'confers no resistance to antibiotic', 'Ciprofloxacin'), ['Nichols'], 0.1713115124432878)]
tatB	confers no resistance to antibiotic	Ciprofloxacin	0.628404	2	Nichols,Tamae	3	0.371596	0.256808	[(('tatB', 'confers resistance to antibiotic', 'Ciprofloxacin'), ['Liu'], 0.37159596467337624)]	confers no resistance to antibiotic	True
tatC	confers no resistance to antibiotic	Ciprofloxacin	0.628404	2	Nichols,Tamae	3	0.371596	0.256808	[(('tatC', 'confers resistance to antibiotic', 'Ciprofloxacin'), ['Liu'], 0.37159596467337624)]	confers no resistance to antibiotic	True
tolC	confers resistance to antibiotic	Ciprofloxacin	0.828688	2	Tamae,Liu	3	0.171312	0.657377	[(('tolC', 'confers no resistance to antibiotic', 'Ciprofloxacin'), ['Nichols'], 0.1713115124432878)]
tusB	confers no resistance to antibiotic	Ciprofloxacin	0.628404	2	Nichols,Tamae	3	0.371596	0.256808	[(('tusB', 'confers resistance to antibiotic', 'Ciprofloxacin'), ['Liu'], 0.37159596467337624)]	confers no resistance to antibiotic	True
ybfE	confers no resistance to antibiotic	Ciprofloxacin	0.828688	2	Tamae,Liu	3	0.171312	0.657377	[(('ybfE', 'confers resistance to antibiotic', 'Ciprofloxacin'), ['Nichols'], 0.1713115124432878)]
ybgC	confers resistance to antibiotic	Ciprofloxacin	0.828688	2	Tamae,Liu	3	0.171312	0.657377	[(('ybgC', 'confers no resistance to antibiotic', 'Ciprofloxacin'), ['Nichols'], 0.1713115124432878)]
ybgF	confers resistance to antibiotic	Ciprofloxacin	0.828688	2	Tamae,Liu	3	0.171312	0.657377	[(('ybgF', 'confers no resistance to antibiotic', 'Ciprofloxacin'), ['Nichols'], 0.1713115124432878)]
ybjJ	confers no resistance to antibiotic	Ciprofloxacin	0.628404	2	Nichols,Tamae	3	0.371596	0.256808	[(('ybjJ', 'confers resistance to antibiotic', 'Ciprofloxacin'), ['Liu'], 0.37159596467337624)]	confers no resistance to antibiotic	True
ybjQ	confers no resistance to antibiotic	Ciprofloxacin	0.628404	2	Nichols,Tamae	3	0.371596	0.256808	[(('ybjQ', 'confers resistance to antibiotic', 'Ciprofloxacin'), ['Liu'], 0.37159596467337624)]	confers no resistance to antibiotic	True
ycfT	confers no resistance to antibiotic	Ciprofloxacin	0.828688	2	Tamae,Liu	3	0.171312	0.657377	[(('ycfT', 'confers resistance to antibiotic', 'Ciprofloxacin'), ['Nichols'], 0.1713115124432878)]
yciM	confers resistance to antibiotic	Ciprofloxacin	0.828688	2	Tamae,Liu	3	0.171312	0.657377	[(('yciM', 'confers no resistance to antibiotic', 'Ciprofloxacin'), ['Nichols'], 0.1713115124432878)]
yciT	confers resistance to antibiotic	Ciprofloxacin	0.371596	1	Liu	2	0.171312	0.200284	[(('yciT', 'confers no resistance to antibiotic', 'Ciprofloxacin'), ['Nichols'], 0.1713115124432878)]
ycjU	confers resistance to antibiotic	Ciprofloxacin	0.371596	1	Liu	2	0.171312	0.200284	[(('ycjU', 'confers no resistance to antibiotic', 'Ciprofloxacin'), ['Nichols'], 0.1713115124432878)]
ydaT	confers no resistance to antibiotic	Ciprofloxacin	0.828688	2	Tamae,Liu	3	0.171312	0.657377	[(('ydaT', 'confers resistance to antibiotic', 'Ciprofloxacin'), ['Nichols'], 0.1713115124432878)]
ydcH	confers no resistance to antibiotic	Ciprofloxacin	0.828688	2	Tamae,Liu	3	0.171312	0.657377	[(('ydcH', 'confers resistance to antibiotic', 'Ciprofloxacin'), ['Nichols'], 0.1713115124432878)]
ydcS	confers no resistance to antibiotic	Ciprofloxacin	0.628404	2	Nichols,Tamae	3	0.371596	0.256808	[(('ydcS', 'confers resistance to antibiotic', 'Ciprofloxacin'), ['Liu'], 0.37159596467337624)]	confers no resistance to antibiotic	True
ydfW	confers no resistance to antibiotic	Ciprofloxacin	0.828688	2	Tamae,Liu	3	0.171312	0.657377	[(('ydfW', 'confers resistance to antibiotic', 'Ciprofloxacin'), ['Nichols'], 0.1713115124432878)]
yfgC	confers no resistance to antibiotic	Ciprofloxacin	0.628404	2	Nichols,Tamae	3	0.371596	0.256808	[(('yfgC', 'confers resistance to antibiotic', 'Ciprofloxacin'), ['Liu'], 0.37159596467337624)]	confers no resistance to antibiotic	True
ygcO	confers resistance to antibiotic	Ciprofloxacin	0.828688	2	Tamae,Liu	3	0.171312	0.657377	[(('ygcO', 'confers no resistance to antibiotic', 'Ciprofloxacin'), ['Nichols'], 0.1713115124432878)]
yhcB	confers no resistance to antibiotic	Ciprofloxacin	0.828688	2	Tamae,Liu	3	0.171312	0.657377	[(('yhcB', 'confers resistance to antibiotic', 'Ciprofloxacin'), ['Nichols'], 0.1713115124432878)]
yhiI	confers no resistance to antibiotic	Ciprofloxacin	0.828688	2	Tamae,Liu	3	0.171312	0.657377	[(('yhiI', 'confers resistance to antibiotic', 'Ciprofloxacin'), ['Nichols'], 0.1713115124432878)]
yjjY	confers resistance to antibiotic	Ciprofloxacin	0.828688	2	Tamae,Liu	3	0.171312	0.657377	[(('yjjY', 'confers no resistance to antibiotic', 'Ciprofloxacin'), ['Nichols'], 0.1713115124432878)]
ymfQ	confers no resistance to antibiotic	Ciprofloxacin	0.828688	2	Tamae,Liu	3	0.171312	0.657377	[(('ymfQ', 'confers resistance to antibiotic', 'Ciprofloxacin'), ['Nichols'], 0.1713115124432878)]
ypjM_2	confers no resistance to antibiotic	Ciprofloxacin	0.828688	2	Tamae,Liu	3	0.171312	0.657377	[(('ypjM_2', 'confers resistance to antibiotic', 'Ciprofloxacin'), ['Nichols'], 0.1713115124432878)]
yqgB	confers no resistance to antibiotic	Ciprofloxacin	0.828688	2	Tamae,Liu	3	0.171312	0.657377	[(('yqgB', 'confers resistance to antibiotic', 'Ciprofloxacin'), ['Nichols'], 0.1713115124432878)]
yqgC	confers no resistance to antibiotic	Ciprofloxacin	0.828688	2	Tamae,Liu	3	0.171312	0.657377	[(('yqgC', 'confers resistance to antibiotic', 'Ciprofloxacin'), ['Nichols'], 0.1713115124432878)]
yraN	confers no resistance to antibiotic	Ciprofloxacin	0.828688	2	Tamae,Liu	3	0.171312	0.657377	[(('yraN', 'confers resistance to antibiotic', 'Ciprofloxacin'), ['Nichols'], 0.1713115124432878)]
ytfB	confers no resistance to antibiotic	Ciprofloxacin	0.828688	2	Tamae,Liu	3	0.171312	0.657377	[(('ytfB', 'confers resistance to antibiotic', 'Ciprofloxacin'), ['Nichols'], 0.1713115124432878)]
zapC	confers no resistance to antibiotic	Ciprofloxacin	0.628404	2	Nichols,Tamae	3	0.371596	0.256808	[(('zapC', 'confers resistance to antibiotic', 'Ciprofloxacin'), ['Liu'], 0.37159596467337624)]	confers no resistance to antibiotic	True
argO	confers resistance to antibiotic	Erythromycin	0.371596	1	Liu	2	0.171312	0.200284	[(('argO', 'confers no resistance to antibiotic', 'Erythromycin'), ['Nichols'], 0.1713115124432878)]
artQ	confers no resistance to antibiotic	Erythromycin	0.371596	1	Liu	2	0.171312	0.200284	[(('artQ', 'confers resistance to antibiotic', 'Erythromycin'), ['Nichols'], 0.1713115124432878)]
asmA	confers no resistance to antibiotic	Erythromycin	0.371596	1	Liu	2	0.171312	0.200284	[(('asmA', 'confers resistance to antibiotic', 'Erythromycin'), ['Nichols'], 0.1713115124432878)]
atpG	confers resistance to antibiotic	Erythromycin	0.371596	1	Liu	2	0.171312	0.200284	[(('atpG', 'confers no resistance to antibiotic', 'Erythromycin'), ['Nichols'], 0.1713115124432878)]
bamE	confers no resistance to antibiotic	Erythromycin	0.371596	1	Liu	2	0.171312	0.200284	[(('bamE', 'confers resistance to antibiotic', 'Erythromycin'), ['Nichols'], 0.1713115124432878)]
chbB	confers no resistance to antibiotic	Erythromycin	0.371596	1	Liu	2	0.171312	0.200284	[(('chbB', 'confers resistance to antibiotic', 'Erythromycin'), ['Nichols'], 0.1713115124432878)]
csgG	confers resistance to antibiotic	Erythromycin	0.371596	1	Liu	2	0.171312	0.200284	[(('csgG', 'confers no resistance to antibiotic', 'Erythromycin'), ['Nichols'], 0.1713115124432878)]
cydX	confers no resistance to antibiotic	Erythromycin	0.371596	1	Liu	2	0.171312	0.200284	[(('cydX', 'confers resistance to antibiotic', 'Erythromycin'), ['Nichols'], 0.1713115124432878)]
dapF	confers resistance to antibiotic	Erythromycin	0.371596	1	Liu	2	0.171312	0.200284	[(('dapF', 'confers no resistance to antibiotic', 'Erythromycin'), ['Nichols'], 0.1713115124432878)]
dedD	confers resistance to antibiotic	Erythromycin	0.371596	1	Liu	2	0.171312	0.200284	[(('dedD', 'confers no resistance to antibiotic', 'Erythromycin'), ['Nichols'], 0.1713115124432878)]
dnaK	confers resistance to antibiotic	Erythromycin	0.371596	1	Liu	2	0.171312	0.200284	[(('dnaK', 'confers no resistance to antibiotic', 'Erythromycin'), ['Nichols'], 0.1713115124432878)]
fucK	confers no resistance to antibiotic	Erythromycin	0.371596	1	Liu	2	0.171312	0.200284	[(('fucK', 'confers resistance to antibiotic', 'Erythromycin'), ['Nichols'], 0.1713115124432878)]
fur	confers resistance to antibiotic	Erythromycin	0.371596	1	Liu	2	0.171312	0.200284	[(('fur', 'confers no resistance to antibiotic', 'Erythromycin'), ['Nichols'], 0.1713115124432878)]
gmhB	confers resistance to antibiotic	Erythromycin	0.371596	1	Liu	2	0.171312	0.200284	[(('gmhB', 'confers no resistance to antibiotic', 'Erythromycin'), ['Nichols'], 0.1713115124432878)]
guaA	confers no resistance to antibiotic	Erythromycin	0.371596	1	Liu	2	0.171312	0.200284	[(('guaA', 'confers resistance to antibiotic', 'Erythromycin'), ['Nichols'], 0.1713115124432878)]
guaB	confers no resistance to antibiotic	Erythromycin	0.371596	1	Liu	2	0.171312	0.200284	[(('guaB', 'confers resistance to antibiotic', 'Erythromycin'), ['Nichols'], 0.1713115124432878)]
hns	confers resistance to antibiotic	Erythromycin	0.371596	1	Liu	2	0.171312	0.200284	[(('hns', 'confers no resistance to antibiotic', 'Erythromycin'), ['Nichols'], 0.1713115124432878)]
hrpA	confers resistance to antibiotic	Erythromycin	0.371596	1	Liu	2	0.171312	0.200284	[(('hrpA', 'confers no resistance to antibiotic', 'Erythromycin'), ['Nichols'], 0.1713115124432878)]
lpcA	confers no resistance to antibiotic	Erythromycin	0.371596	1	Liu	2	0.171312	0.200284	[(('lpcA', 'confers resistance to antibiotic', 'Erythromycin'), ['Nichols'], 0.1713115124432878)]
mfd	confers no resistance to antibiotic	Erythromycin	0.371596	1	Liu	2	0.171312	0.200284	[(('mfd', 'confers resistance to antibiotic', 'Erythromycin'), ['Nichols'], 0.1713115124432878)]
minC	confers resistance to antibiotic	Erythromycin	0.371596	1	Liu	2	0.171312	0.200284	[(('minC', 'confers no resistance to antibiotic', 'Erythromycin'), ['Nichols'], 0.1713115124432878)]
nagA	confers resistance to antibiotic	Erythromycin	0.371596	1	Liu	2	0.171312	0.200284	[(('nagA', 'confers no resistance to antibiotic', 'Erythromycin'), ['Nichols'], 0.1713115124432878)]
pcnB	confers resistance to antibiotic	Erythromycin	0.371596	1	Liu	2	0.171312	0.200284	[(('pcnB', 'confers no resistance to antibiotic', 'Erythromycin'), ['Nichols'], 0.1713115124432878)]
plsX	confers resistance to antibiotic	Erythromycin	0.371596	1	Liu	2	0.171312	0.200284	[(('plsX', 'confers no resistance to antibiotic', 'Erythromycin'), ['Nichols'], 0.1713115124432878)]
pnp	confers resistance to antibiotic	Erythromycin	0.371596	1	Liu	2	0.171312	0.200284	[(('pnp', 'confers no resistance to antibiotic', 'Erythromycin'), ['Nichols'], 0.1713115124432878)]
pstA	confers resistance to antibiotic	Erythromycin	0.371596	1	Liu	2	0.171312	0.200284	[(('pstA', 'confers no resistance to antibiotic', 'Erythromycin'), ['Nichols'], 0.1713115124432878)]
pstS	confers resistance to antibiotic	Erythromycin	0.371596	1	Liu	2	0.171312	0.200284	[(('pstS', 'confers no resistance to antibiotic', 'Erythromycin'), ['Nichols'], 0.1713115124432878)]
purD	confers no resistance to antibiotic	Erythromycin	0.371596	1	Liu	2	0.171312	0.200284	[(('purD', 'confers resistance to antibiotic', 'Erythromycin'), ['Nichols'], 0.1713115124432878)]
purE	confers no resistance to antibiotic	Erythromycin	0.371596	1	Liu	2	0.171312	0.200284	[(('purE', 'confers resistance to antibiotic', 'Erythromycin'), ['Nichols'], 0.1713115124432878)]
purL	confers no resistance to antibiotic	Erythromycin	0.371596	1	Liu	2	0.171312	0.200284	[(('purL', 'confers resistance to antibiotic', 'Erythromycin'), ['Nichols'], 0.1713115124432878)]
purM	confers no resistance to antibiotic	Erythromycin	0.371596	1	Liu	2	0.171312	0.200284	[(('purM', 'confers resistance to antibiotic', 'Erythromycin'), ['Nichols'], 0.1713115124432878)]
pyrC	confers no resistance to antibiotic	Erythromycin	0.371596	1	Liu	2	0.171312	0.200284	[(('pyrC', 'confers resistance to antibiotic', 'Erythromycin'), ['Nichols'], 0.1713115124432878)]
pyrD	confers no resistance to antibiotic	Erythromycin	0.371596	1	Liu	2	0.171312	0.200284	[(('pyrD', 'confers resistance to antibiotic', 'Erythromycin'), ['Nichols'], 0.1713115124432878)]
pyrE	confers no resistance to antibiotic	Erythromycin	0.371596	1	Liu	2	0.171312	0.200284	[(('pyrE', 'confers resistance to antibiotic', 'Erythromycin'), ['Nichols'], 0.1713115124432878)]
pyrF	confers resistance to antibiotic	Erythromycin	0.371596	1	Liu	2	0.171312	0.200284	[(('pyrF', 'confers no resistance to antibiotic', 'Erythromycin'), ['Nichols'], 0.1713115124432878)]
rimK	confers resistance to antibiotic	Erythromycin	0.371596	1	Liu	2	0.171312	0.200284	[(('rimK', 'confers no resistance to antibiotic', 'Erythromycin'), ['Nichols'], 0.1713115124432878)]
rpe	confers resistance to antibiotic	Erythromycin	0.371596	1	Liu	2	0.171312	0.200284	[(('rpe', 'confers no resistance to antibiotic', 'Erythromycin'), ['Nichols'], 0.1713115124432878)]
rpiA	confers resistance to antibiotic	Erythromycin	0.371596	1	Liu	2	0.171312	0.200284	[(('rpiA', 'confers no resistance to antibiotic', 'Erythromycin'), ['Nichols'], 0.1713115124432878)]
serC	confers no resistance to antibiotic	Erythromycin	0.371596	1	Liu	2	0.171312	0.200284	[(('serC', 'confers resistance to antibiotic', 'Erythromycin'), ['Nichols'], 0.1713115124432878)]
surA	confers resistance to antibiotic	Erythromycin	0.371596	1	Liu	2	0.171312	0.200284	[(('surA', 'confers no resistance to antibiotic', 'Erythromycin'), ['Nichols'], 0.1713115124432878)]
tatC	confers resistance to antibiotic	Erythromycin	0.371596	1	Liu	2	0.171312	0.200284	[(('tatC', 'confers no resistance to antibiotic', 'Erythromycin'), ['Nichols'], 0.1713115124432878)]
tktA	confers resistance to antibiotic	Erythromycin	0.371596	1	Liu	2	0.171312	0.200284	[(('tktA', 'confers no resistance to antibiotic', 'Erythromycin'), ['Nichols'], 0.1713115124432878)]
tolR	confers resistance to antibiotic	Erythromycin	0.371596	1	Liu	2	0.171312	0.200284	[(('tolR', 'confers no resistance to antibiotic', 'Erythromycin'), ['Nichols'], 0.1713115124432878)]
torA	confers no resistance to antibiotic	Erythromycin	0.371596	1	Liu	2	0.171312	0.200284	[(('torA', 'confers resistance to antibiotic', 'Erythromycin'), ['Nichols'], 0.1713115124432878)]
xapR	confers resistance to antibiotic	Erythromycin	0.371596	1	Liu	2	0.171312	0.200284	[(('xapR', 'confers no resistance to antibiotic', 'Erythromycin'), ['Nichols'], 0.1713115124432878)]
ybeY	confers resistance to antibiotic	Erythromycin	0.371596	1	Liu	2	0.171312	0.200284	[(('ybeY', 'confers no resistance to antibiotic', 'Erythromycin'), ['Nichols'], 0.1713115124432878)]
ybgI	confers no resistance to antibiotic	Erythromycin	0.371596	1	Liu	2	0.171312	0.200284	[(('ybgI', 'confers resistance to antibiotic', 'Erythromycin'), ['Nichols'], 0.1713115124432878)]
yciM	confers resistance to antibiotic	Erythromycin	0.371596	1	Liu	2	0.171312	0.200284	[(('yciM', 'confers no resistance to antibiotic', 'Erythromycin'), ['Nichols'], 0.1713115124432878)]
yciT	confers resistance to antibiotic	Erythromycin	0.371596	1	Liu	2	0.171312	0.200284	[(('yciT', 'confers no resistance to antibiotic', 'Erythromycin'), ['Nichols'], 0.1713115124432878)]
ycjU	confers resistance to antibiotic	Erythromycin	0.371596	1	Liu	2	0.171312	0.200284	[(('ycjU', 'confers no resistance to antibiotic', 'Erythromycin'), ['Nichols'], 0.1713115124432878)]
yhhA	confers resistance to antibiotic	Erythromycin	0.371596	1	Liu	2	0.171312	0.200284	[(('yhhA', 'confers no resistance to antibiotic', 'Erythromycin'), ['Nichols'], 0.1713115124432878)]
yjjY	confers resistance to antibiotic	Erythromycin	0.371596	1	Liu	2	0.171312	0.200284	[(('yjjY', 'confers no resistance to antibiotic', 'Erythromycin'), ['Nichols'], 0.1713115124432878)]
zapC	confers resistance to antibiotic	Erythromycin	0.371596	1	Liu	2	0.171312	0.200284	[(('zapC', 'confers no resistance to antibiotic', 'Erythromycin'), ['Nichols'], 0.1713115124432878)]
asmA	confers no resistance to antibiotic	Fusidic acid	0.371596	1	Liu	2	0.171312	0.200284	[(('asmA', 'confers resistance to antibiotic', 'Fusidic acid'), ['Nichols'], 0.1713115124432878)]
atpG	confers resistance to antibiotic	Fusidic acid	0.371596	1	Liu	2	0.171312	0.200284	[(('atpG', 'confers no resistance to antibiotic', 'Fusidic acid'), ['Nichols'], 0.1713115124432878)]
cysN	confers no resistance to antibiotic	Fusidic acid	0.371596	1	Liu	2	0.171312	0.200284	[(('cysN', 'confers resistance to antibiotic', 'Fusidic acid'), ['Nichols'], 0.1713115124432878)]
dedD	confers resistance to antibiotic	Fusidic acid	0.371596	1	Liu	2	0.171312	0.200284	[(('dedD', 'confers no resistance to antibiotic', 'Fusidic acid'), ['Nichols'], 0.1713115124432878)]
dksA	confers resistance to antibiotic	Fusidic acid	0.371596	1	Liu	2	0.171312	0.200284	[(('dksA', 'confers no resistance to antibiotic', 'Fusidic acid'), ['Nichols'], 0.1713115124432878)]
dnaK	confers resistance to antibiotic	Fusidic acid	0.371596	1	Liu	2	0.171312	0.200284	[(('dnaK', 'confers no resistance to antibiotic', 'Fusidic acid'), ['Nichols'], 0.1713115124432878)]
fabF	confers resistance to antibiotic	Fusidic acid	0.371596	1	Liu	2	0.171312	0.200284	[(('fabF', 'confers no resistance to antibiotic', 'Fusidic acid'), ['Nichols'], 0.1713115124432878)]
fkpB	confers resistance to antibiotic	Fusidic acid	0.371596	1	Liu	2	0.171312	0.200284	[(('fkpB', 'confers no resistance to antibiotic', 'Fusidic acid'), ['Nichols'], 0.1713115124432878)]
fur	confers resistance to antibiotic	Fusidic acid	0.371596	1	Liu	2	0.171312	0.200284	[(('fur', 'confers no resistance to antibiotic', 'Fusidic acid'), ['Nichols'], 0.1713115124432878)]
gmhB	confers resistance to antibiotic	Fusidic acid	0.371596	1	Liu	2	0.171312	0.200284	[(('gmhB', 'confers no resistance to antibiotic', 'Fusidic acid'), ['Nichols'], 0.1713115124432878)]
lpcA	confers no resistance to antibiotic	Fusidic acid	0.371596	1	Liu	2	0.171312	0.200284	[(('lpcA', 'confers resistance to antibiotic', 'Fusidic acid'), ['Nichols'], 0.1713115124432878)]
lpxL	confers resistance to antibiotic	Fusidic acid	0.371596	1	Liu	2	0.171312	0.200284	[(('lpxL', 'confers no resistance to antibiotic', 'Fusidic acid'), ['Nichols'], 0.1713115124432878)]
pstS	confers resistance to antibiotic	Fusidic acid	0.371596	1	Liu	2	0.171312	0.200284	[(('pstS', 'confers no resistance to antibiotic', 'Fusidic acid'), ['Nichols'], 0.1713115124432878)]
recA	confers resistance to antibiotic	Fusidic acid	0.371596	1	Liu	2	0.171312	0.200284	[(('recA', 'confers no resistance to antibiotic', 'Fusidic acid'), ['Nichols'], 0.1713115124432878)]
recB	confers resistance to antibiotic	Fusidic acid	0.371596	1	Liu	2	0.171312	0.200284	[(('recB', 'confers no resistance to antibiotic', 'Fusidic acid'), ['Nichols'], 0.1713115124432878)]
recC	confers resistance to antibiotic	Fusidic acid	0.371596	1	Liu	2	0.171312	0.200284	[(('recC', 'confers no resistance to antibiotic', 'Fusidic acid'), ['Nichols'], 0.1713115124432878)]
rfaD	confers resistance to antibiotic	Fusidic acid	0.371596	1	Liu	2	0.171312	0.200284	[(('rfaD', 'confers no resistance to antibiotic', 'Fusidic acid'), ['Nichols'], 0.1713115124432878)]
rhlB	confers resistance to antibiotic	Fusidic acid	0.371596	1	Liu	2	0.171312	0.200284	[(('rhlB', 'confers no resistance to antibiotic', 'Fusidic acid'), ['Nichols'], 0.1713115124432878)]
rimK	confers resistance to antibiotic	Fusidic acid	0.371596	1	Liu	2	0.171312	0.200284	[(('rimK', 'confers no resistance to antibiotic', 'Fusidic acid'), ['Nichols'], 0.1713115124432878)]
rplA	confers resistance to antibiotic	Fusidic acid	0.371596	1	Liu	2	0.171312	0.200284	[(('rplA', 'confers no resistance to antibiotic', 'Fusidic acid'), ['Nichols'], 0.1713115124432878)]
rpmE	confers resistance to antibiotic	Fusidic acid	0.371596	1	Liu	2	0.171312	0.200284	[(('rpmE', 'confers no resistance to antibiotic', 'Fusidic acid'), ['Nichols'], 0.1713115124432878)]
rpmG	confers resistance to antibiotic	Fusidic acid	0.371596	1	Liu	2	0.171312	0.200284	[(('rpmG', 'confers no resistance to antibiotic', 'Fusidic acid'), ['Nichols'], 0.1713115124432878)]
rpsF	confers resistance to antibiotic	Fusidic acid	0.371596	1	Liu	2	0.171312	0.200284	[(('rpsF', 'confers no resistance to antibiotic', 'Fusidic acid'), ['Nichols'], 0.1713115124432878)]
rsmH	confers resistance to antibiotic	Fusidic acid	0.371596	1	Liu	2	0.171312	0.200284	[(('rsmH', 'confers no resistance to antibiotic', 'Fusidic acid'), ['Nichols'], 0.1713115124432878)]
sdhB	confers no resistance to antibiotic	Fusidic acid	0.371596	1	Liu	2	0.171312	0.200284	[(('sdhB', 'confers resistance to antibiotic', 'Fusidic acid'), ['Nichols'], 0.1713115124432878)]
surA	confers resistance to antibiotic	Fusidic acid	0.371596	1	Liu	2	0.171312	0.200284	[(('surA', 'confers no resistance to antibiotic', 'Fusidic acid'), ['Nichols'], 0.1713115124432878)]
tatB	confers resistance to antibiotic	Fusidic acid	0.371596	1	Liu	2	0.171312	0.200284	[(('tatB', 'confers no resistance to antibiotic', 'Fusidic acid'), ['Nichols'], 0.1713115124432878)]
tatC	confers resistance to antibiotic	Fusidic acid	0.371596	1	Liu	2	0.171312	0.200284	[(('tatC', 'confers no resistance to antibiotic', 'Fusidic acid'), ['Nichols'], 0.1713115124432878)]
tolR	confers resistance to antibiotic	Fusidic acid	0.371596	1	Liu	2	0.171312	0.200284	[(('tolR', 'confers no resistance to antibiotic', 'Fusidic acid'), ['Nichols'], 0.1713115124432878)]
ubiF	confers no resistance to antibiotic	Fusidic acid	0.371596	1	Liu	2	0.171312	0.200284	[(('ubiF', 'confers resistance to antibiotic', 'Fusidic acid'), ['Nichols'], 0.1713115124432878)]
waaF	confers no resistance to antibiotic	Fusidic acid	0.371596	1	Liu	2	0.171312	0.200284	[(('waaF', 'confers resistance to antibiotic', 'Fusidic acid'), ['Nichols'], 0.1713115124432878)]
xapR	confers resistance to antibiotic	Fusidic acid	0.371596	1	Liu	2	0.171312	0.200284	[(('xapR', 'confers no resistance to antibiotic', 'Fusidic acid'), ['Nichols'], 0.1713115124432878)]
ybeD	confers resistance to antibiotic	Fusidic acid	0.371596	1	Liu	2	0.171312	0.200284	[(('ybeD', 'confers no resistance to antibiotic', 'Fusidic acid'), ['Nichols'], 0.1713115124432878)]
yciM	confers resistance to antibiotic	Fusidic acid	0.371596	1	Liu	2	0.171312	0.200284	[(('yciM', 'confers no resistance to antibiotic', 'Fusidic acid'), ['Nichols'], 0.1713115124432878)]
yfgC	confers resistance to antibiotic	Fusidic acid	0.371596	1	Liu	2	0.171312	0.200284	[(('yfgC', 'confers no resistance to antibiotic', 'Fusidic acid'), ['Nichols'], 0.1713115124432878)]
zapC	confers resistance to antibiotic	Fusidic acid	0.371596	1	Liu	2	0.171312	0.200284	[(('zapC', 'confers no resistance to antibiotic', 'Fusidic acid'), ['Nichols'], 0.1713115124432878)]
acrA	confers no resistance to antibiotic	Gentamicins	0.628404	2	Nichols,Tamae	3	0.371596	0.256808	[(('acrA', 'confers resistance to antibiotic', 'Gentamicins'), ['Liu'], 0.37159596467337624)]	confers no resistance to antibiotic	True
acrZ	confers no resistance to antibiotic	Gentamicins	0.628404	2	Nichols,Tamae	3	0.371596	0.256808	[(('acrZ', 'confers resistance to antibiotic', 'Gentamicins'), ['Liu'], 0.37159596467337624)]	confers no resistance to antibiotic	True
atpG	confers no resistance to antibiotic	Gentamicins	0.628404	2	Nichols,Tamae	3	0.371596	0.256808	[(('atpG', 'confers resistance to antibiotic', 'Gentamicins'), ['Liu'], 0.37159596467337624)]	confers no resistance to antibiotic	True
bamE	confers no resistance to antibiotic	Gentamicins	0.628404	2	Nichols,Tamae	3	0.371596	0.256808	[(('bamE', 'confers resistance to antibiotic', 'Gentamicins'), ['Liu'], 0.37159596467337624)]	confers no resistance to antibiotic	True
dapF	confers resistance to antibiotic	Gentamicins	0.828688	2	Tamae,Liu	3	0.171312	0.657377	[(('dapF', 'confers no resistance to antibiotic', 'Gentamicins'), ['Nichols'], 0.1713115124432878)]
ddlB	confers no resistance to antibiotic	Gentamicins	0.628404	2	Nichols,Tamae	3	0.371596	0.256808	[(('ddlB', 'confers resistance to antibiotic', 'Gentamicins'), ['Liu'], 0.37159596467337624)]	confers no resistance to antibiotic	True
folB	confers no resistance to antibiotic	Gentamicins	0.628404	2	Nichols,Tamae	3	0.371596	0.256808	[(('folB', 'confers resistance to antibiotic', 'Gentamicins'), ['Liu'], 0.37159596467337624)]	confers no resistance to antibiotic	True
glnD	confers no resistance to antibiotic	Gentamicins	0.628404	2	Nichols,Tamae	3	0.371596	0.256808	[(('glnD', 'confers resistance to antibiotic', 'Gentamicins'), ['Liu'], 0.37159596467337624)]	confers no resistance to antibiotic	True
gmhB	confers no resistance to antibiotic	Gentamicins	0.628404	2	Nichols,Tamae	3	0.371596	0.256808	[(('gmhB', 'confers resistance to antibiotic', 'Gentamicins'), ['Liu'], 0.37159596467337624)]	confers no resistance to antibiotic	True
gpmM	confers resistance to antibiotic	Gentamicins	0.457093	1	Tamae	2	0.171312	0.285781	[(('gpmM', 'confers no resistance to antibiotic', 'Gentamicins'), ['Nichols'], 0.1713115124432878)]
gshB	confers no resistance to antibiotic	Gentamicins	0.628404	2	Nichols,Tamae	3	0.371596	0.256808	[(('gshB', 'confers resistance to antibiotic', 'Gentamicins'), ['Liu'], 0.37159596467337624)]	confers no resistance to antibiotic	True
hslU	confers no resistance to antibiotic	Gentamicins	0.828688	2	Tamae,Liu	3	0.171312	0.657377	[(('hslU', 'confers resistance to antibiotic', 'Gentamicins'), ['Nichols'], 0.1713115124432878)]
ibpB	confers no resistance to antibiotic	Gentamicins	0.628404	2	Nichols,Tamae	3	0.371596	0.256808	[(('ibpB', 'confers resistance to antibiotic', 'Gentamicins'), ['Liu'], 0.37159596467337624)]	confers no resistance to antibiotic	True
iscS	confers no resistance to antibiotic	Gentamicins	0.628404	2	Nichols,Tamae	3	0.371596	0.256808	[(('iscS', 'confers resistance to antibiotic', 'Gentamicins'), ['Liu'], 0.37159596467337624)]	confers no resistance to antibiotic	True
iscU	confers no resistance to antibiotic	Gentamicins	0.628404	2	Nichols,Tamae	3	0.371596	0.256808	[(('iscU', 'confers resistance to antibiotic', 'Gentamicins'), ['Liu'], 0.37159596467337624)]	confers no resistance to antibiotic	True
leuO	confers no resistance to antibiotic	Gentamicins	0.628404	2	Nichols,Tamae	3	0.371596	0.256808	[(('leuO', 'confers resistance to antibiotic', 'Gentamicins'), ['Liu'], 0.37159596467337624)]	confers no resistance to antibiotic	True
lpxD	confers no resistance to antibiotic	Gentamicins	0.457093	1	Tamae	2	0.371596	0.0854966	[(('lpxD', 'confers resistance to antibiotic', 'Gentamicins'), ['Liu'], 0.37159596467337624)]	confers no resistance to antibiotic	True
mfd	confers no resistance to antibiotic	Gentamicins	0.628404	2	Nichols,Tamae	3	0.371596	0.256808	[(('mfd', 'confers resistance to antibiotic', 'Gentamicins'), ['Liu'], 0.37159596467337624)]	confers no resistance to antibiotic	True
mngR	confers no resistance to antibiotic	Gentamicins	0.828688	2	Tamae,Liu	3	0.171312	0.657377	[(('mngR', 'confers resistance to antibiotic', 'Gentamicins'), ['Nichols'], 0.1713115124432878)]
nudB	confers no resistance to antibiotic	Gentamicins	0.628404	2	Nichols,Tamae	3	0.371596	0.256808	[(('nudB', 'confers resistance to antibiotic', 'Gentamicins'), ['Liu'], 0.37159596467337624)]	confers no resistance to antibiotic	True
nusB	confers no resistance to antibiotic	Gentamicins	0.457093	1	Tamae	2	0.371596	0.0854966	[(('nusB', 'confers resistance to antibiotic', 'Gentamicins'), ['Liu'], 0.37159596467337624)]	confers no resistance to antibiotic	True
ompF	confers no resistance to antibiotic	Gentamicins	0.628404	2	Nichols,Tamae	3	0.371596	0.256808	[(('ompF', 'confers resistance to antibiotic', 'Gentamicins'), ['Liu'], 0.37159596467337624)]	confers no resistance to antibiotic	True
pdhR	confers no resistance to antibiotic	Gentamicins	0.628404	2	Nichols,Tamae	3	0.371596	0.256808	[(('pdhR', 'confers resistance to antibiotic', 'Gentamicins'), ['Liu'], 0.37159596467337624)]	confers no resistance to antibiotic	True
prfC	confers no resistance to antibiotic	Gentamicins	0.628404	2	Nichols,Tamae	3	0.371596	0.256808	[(('prfC', 'confers resistance to antibiotic', 'Gentamicins'), ['Liu'], 0.37159596467337624)]	confers no resistance to antibiotic	True
pstS	confers no resistance to antibiotic	Gentamicins	0.628404	2	Nichols,Tamae	3	0.371596	0.256808	[(('pstS', 'confers resistance to antibiotic', 'Gentamicins'), ['Liu'], 0.37159596467337624)]	confers no resistance to antibiotic	True
recA	confers no resistance to antibiotic	Gentamicins	0.628404	2	Nichols,Tamae	3	0.371596	0.256808	[(('recA', 'confers resistance to antibiotic', 'Gentamicins'), ['Liu'], 0.37159596467337624)]	confers no resistance to antibiotic	True
recB	confers no resistance to antibiotic	Gentamicins	0.628404	2	Nichols,Tamae	3	0.371596	0.256808	[(('recB', 'confers resistance to antibiotic', 'Gentamicins'), ['Liu'], 0.37159596467337624)]	confers no resistance to antibiotic	True
rfaD	confers no resistance to antibiotic	Gentamicins	0.628404	2	Nichols,Tamae	3	0.371596	0.256808	[(('rfaD', 'confers resistance to antibiotic', 'Gentamicins'), ['Liu'], 0.37159596467337624)]	confers no resistance to antibiotic	True
rffA	confers resistance to antibiotic	Gentamicins	0.828688	2	Tamae,Liu	3	0.171312	0.657377	[(('rffA', 'confers no resistance to antibiotic', 'Gentamicins'), ['Nichols'], 0.1713115124432878)]
rnt	confers no resistance to antibiotic	Gentamicins	0.542907	2	Nichols,Liu	3	0.457093	0.085815	[(('rnt', 'confers resistance to antibiotic', 'Gentamicins'), ['Tamae'], 0.4570925228833359)]	confers no resistance to antibiotic	True
rplI	confers no resistance to antibiotic	Gentamicins	0.542907	2	Nichols,Liu	3	0.457093	0.085815	[(('rplI', 'confers resistance to antibiotic', 'Gentamicins'), ['Tamae'], 0.4570925228833359)]	confers no resistance to antibiotic	True
rpmE	confers resistance to antibiotic	Gentamicins	0.828688	2	Tamae,Liu	3	0.171312	0.657377	[(('rpmE', 'confers no resistance to antibiotic', 'Gentamicins'), ['Nichols'], 0.1713115124432878)]
rpoN	confers resistance to antibiotic	Gentamicins	0.828688	2	Tamae,Liu	3	0.171312	0.657377	[(('rpoN', 'confers no resistance to antibiotic', 'Gentamicins'), ['Nichols'], 0.1713115124432878)]
rpsO	confers no resistance to antibiotic	Gentamicins	0.457093	1	Tamae	2	0.371596	0.0854966	[(('rpsO', 'confers resistance to antibiotic', 'Gentamicins'), ['Liu'], 0.37159596467337624)]	confers no resistance to antibiotic	True
rsmH	confers no resistance to antibiotic	Gentamicins	0.628404	2	Nichols,Tamae	3	0.371596	0.256808	[(('rsmH', 'confers resistance to antibiotic', 'Gentamicins'), ['Liu'], 0.37159596467337624)]	confers no resistance to antibiotic	True
sapC	confers resistance to antibiotic	Gentamicins	0.828688	2	Tamae,Liu	3	0.171312	0.657377	[(('sapC', 'confers no resistance to antibiotic', 'Gentamicins'), ['Nichols'], 0.1713115124432878)]
sapD	confers no resistance to antibiotic	Gentamicins	0.828688	2	Tamae,Liu	3	0.171312	0.657377	[(('sapD', 'confers resistance to antibiotic', 'Gentamicins'), ['Nichols'], 0.1713115124432878)]
tatC	confers resistance to antibiotic	Gentamicins	0.828688	2	Tamae,Liu	3	0.171312	0.657377	[(('tatC', 'confers no resistance to antibiotic', 'Gentamicins'), ['Nichols'], 0.1713115124432878)]
tolC	confers resistance to antibiotic	Gentamicins	0.828688	2	Tamae,Liu	3	0.171312	0.657377	[(('tolC', 'confers no resistance to antibiotic', 'Gentamicins'), ['Nichols'], 0.1713115124432878)]
tusB	confers no resistance to antibiotic	Gentamicins	0.628404	2	Nichols,Tamae	3	0.371596	0.256808	[(('tusB', 'confers resistance to antibiotic', 'Gentamicins'), ['Liu'], 0.37159596467337624)]	confers no resistance to antibiotic	True
tusC	confers resistance to antibiotic	Gentamicins	0.828688	2	Tamae,Liu	3	0.171312	0.657377	[(('tusC', 'confers no resistance to antibiotic', 'Gentamicins'), ['Nichols'], 0.1713115124432878)]
tusD	confers resistance to antibiotic	Gentamicins	0.828688	2	Tamae,Liu	3	0.171312	0.657377	[(('tusD', 'confers no resistance to antibiotic', 'Gentamicins'), ['Nichols'], 0.1713115124432878)]
waaC	confers resistance to antibiotic	Gentamicins	0.828688	2	Tamae,Liu	3	0.171312	0.657377	[(('waaC', 'confers no resistance to antibiotic', 'Gentamicins'), ['Nichols'], 0.1713115124432878)]
waaG	confers no resistance to antibiotic	Gentamicins	0.628404	2	Nichols,Tamae	3	0.371596	0.256808	[(('waaG', 'confers resistance to antibiotic', 'Gentamicins'), ['Liu'], 0.37159596467337624)]	confers no resistance to antibiotic	True
waaP	confers no resistance to antibiotic	Gentamicins	0.628404	2	Nichols,Tamae	3	0.371596	0.256808	[(('waaP', 'confers resistance to antibiotic', 'Gentamicins'), ['Liu'], 0.37159596467337624)]	confers no resistance to antibiotic	True
xapR	confers resistance to antibiotic	Gentamicins	0.828688	2	Tamae,Liu	3	0.171312	0.657377	[(('xapR', 'confers no resistance to antibiotic', 'Gentamicins'), ['Nichols'], 0.1713115124432878)]
xseB	confers no resistance to antibiotic	Gentamicins	0.628404	2	Nichols,Tamae	3	0.371596	0.256808	[(('xseB', 'confers resistance to antibiotic', 'Gentamicins'), ['Liu'], 0.37159596467337624)]	confers no resistance to antibiotic	True
ybeD	confers no resistance to antibiotic	Gentamicins	0.628404	2	Nichols,Tamae	3	0.371596	0.256808	[(('ybeD', 'confers resistance to antibiotic', 'Gentamicins'), ['Liu'], 0.37159596467337624)]	confers no resistance to antibiotic	True
yciB	confers no resistance to antibiotic	Gentamicins	0.828688	2	Tamae,Liu	3	0.171312	0.657377	[(('yciB', 'confers resistance to antibiotic', 'Gentamicins'), ['Nichols'], 0.1713115124432878)]
yciM	confers resistance to antibiotic	Gentamicins	0.828688	2	Tamae,Liu	3	0.171312	0.657377	[(('yciM', 'confers no resistance to antibiotic', 'Gentamicins'), ['Nichols'], 0.1713115124432878)]
yfgC	confers resistance to antibiotic	Gentamicins	0.828688	2	Tamae,Liu	3	0.171312	0.657377	[(('yfgC', 'confers no resistance to antibiotic', 'Gentamicins'), ['Nichols'], 0.1713115124432878)]
yidP	confers no resistance to antibiotic	Gentamicins	0.628404	2	Nichols,Tamae	3	0.371596	0.256808	[(('yidP', 'confers resistance to antibiotic', 'Gentamicins'), ['Liu'], 0.37159596467337624)]	confers no resistance to antibiotic	True
yjgA	confers no resistance to antibiotic	Gentamicins	0.628404	2	Nichols,Tamae	3	0.371596	0.256808	[(('yjgA', 'confers resistance to antibiotic', 'Gentamicins'), ['Liu'], 0.37159596467337624)]	confers no resistance to antibiotic	True
acrA	confers no resistance to antibiotic	Metronidazole	0.457093	1	Tamae	2	0.371596	0.0854966	[(('acrA', 'confers resistance to antibiotic', 'Metronidazole'), ['Liu'], 0.37159596467337624)]
acrB	confers no resistance to antibiotic	Metronidazole	0.457093	1	Tamae	2	0.371596	0.0854966	[(('acrB', 'confers resistance to antibiotic', 'Metronidazole'), ['Liu'], 0.37159596467337624)]
amiA	confers no resistance to antibiotic	Metronidazole	0.457093	1	Tamae	2	0.371596	0.0854966	[(('amiA', 'confers resistance to antibiotic', 'Metronidazole'), ['Liu'], 0.37159596467337624)]
atpG	confers no resistance to antibiotic	Metronidazole	0.457093	1	Tamae	2	0.371596	0.0854966	[(('atpG', 'confers resistance to antibiotic', 'Metronidazole'), ['Liu'], 0.37159596467337624)]
bdm	confers resistance to antibiotic	Metronidazole	0.457093	1	Tamae	2	0.371596	0.0854966	[(('bdm', 'confers no resistance to antibiotic', 'Metronidazole'), ['Liu'], 0.37159596467337624)]
dam	confers no resistance to antibiotic	Metronidazole	0.457093	1	Tamae	2	0.371596	0.0854966	[(('dam', 'confers resistance to antibiotic', 'Metronidazole'), ['Liu'], 0.37159596467337624)]
dinG	confers no resistance to antibiotic	Metronidazole	0.457093	1	Tamae	2	0.371596	0.0854966	[(('dinG', 'confers resistance to antibiotic', 'Metronidazole'), ['Liu'], 0.37159596467337624)]
elfD	confers resistance to antibiotic	Metronidazole	0.457093	1	Tamae	2	0.371596	0.0854966	[(('elfD', 'confers no resistance to antibiotic', 'Metronidazole'), ['Liu'], 0.37159596467337624)]
envZ	confers no resistance to antibiotic	Metronidazole	0.457093	1	Tamae	2	0.371596	0.0854966	[(('envZ', 'confers resistance to antibiotic', 'Metronidazole'), ['Liu'], 0.37159596467337624)]
fabF	confers no resistance to antibiotic	Metronidazole	0.457093	1	Tamae	2	0.371596	0.0854966	[(('fabF', 'confers resistance to antibiotic', 'Metronidazole'), ['Liu'], 0.37159596467337624)]
fau	confers no resistance to antibiotic	Metronidazole	0.457093	1	Tamae	2	0.371596	0.0854966	[(('fau', 'confers resistance to antibiotic', 'Metronidazole'), ['Liu'], 0.37159596467337624)]
fis	confers no resistance to antibiotic	Metronidazole	0.457093	1	Tamae	2	0.371596	0.0854966	[(('fis', 'confers resistance to antibiotic', 'Metronidazole'), ['Liu'], 0.37159596467337624)]
fur	confers no resistance to antibiotic	Metronidazole	0.457093	1	Tamae	2	0.371596	0.0854966	[(('fur', 'confers resistance to antibiotic', 'Metronidazole'), ['Liu'], 0.37159596467337624)]
gltI	confers no resistance to antibiotic	Metronidazole	0.457093	1	Tamae	2	0.371596	0.0854966	[(('gltI', 'confers resistance to antibiotic', 'Metronidazole'), ['Liu'], 0.37159596467337624)]
gmhB	confers no resistance to antibiotic	Metronidazole	0.457093	1	Tamae	2	0.371596	0.0854966	[(('gmhB', 'confers resistance to antibiotic', 'Metronidazole'), ['Liu'], 0.37159596467337624)]
lpxD	confers no resistance to antibiotic	Metronidazole	0.457093	1	Tamae	2	0.371596	0.0854966	[(('lpxD', 'confers resistance to antibiotic', 'Metronidazole'), ['Liu'], 0.37159596467337624)]
lpxL	confers no resistance to antibiotic	Metronidazole	0.457093	1	Tamae	2	0.371596	0.0854966	[(('lpxL', 'confers resistance to antibiotic', 'Metronidazole'), ['Liu'], 0.37159596467337624)]
lpxM	confers no resistance to antibiotic	Metronidazole	0.457093	1	Tamae	2	0.371596	0.0854966	[(('lpxM', 'confers resistance to antibiotic', 'Metronidazole'), ['Liu'], 0.37159596467337624)]
mfd	confers no resistance to antibiotic	Metronidazole	0.457093	1	Tamae	2	0.371596	0.0854966	[(('mfd', 'confers resistance to antibiotic', 'Metronidazole'), ['Liu'], 0.37159596467337624)]
minC	confers no resistance to antibiotic	Metronidazole	0.457093	1	Tamae	2	0.371596	0.0854966	[(('minC', 'confers resistance to antibiotic', 'Metronidazole'), ['Liu'], 0.37159596467337624)]
nudB	confers resistance to antibiotic	Metronidazole	0.457093	1	Tamae	2	0.371596	0.0854966	[(('nudB', 'confers no resistance to antibiotic', 'Metronidazole'), ['Liu'], 0.37159596467337624)]
nusB	confers no resistance to antibiotic	Metronidazole	0.457093	1	Tamae	2	0.371596	0.0854966	[(('nusB', 'confers resistance to antibiotic', 'Metronidazole'), ['Liu'], 0.37159596467337624)]
oxyR	confers no resistance to antibiotic	Metronidazole	0.457093	1	Tamae	2	0.371596	0.0854966	[(('oxyR', 'confers resistance to antibiotic', 'Metronidazole'), ['Liu'], 0.37159596467337624)]
plsX	confers no resistance to antibiotic	Metronidazole	0.457093	1	Tamae	2	0.371596	0.0854966	[(('plsX', 'confers resistance to antibiotic', 'Metronidazole'), ['Liu'], 0.37159596467337624)]
pnp	confers no resistance to antibiotic	Metronidazole	0.457093	1	Tamae	2	0.371596	0.0854966	[(('pnp', 'confers resistance to antibiotic', 'Metronidazole'), ['Liu'], 0.37159596467337624)]
ppiB	confers no resistance to antibiotic	Metronidazole	0.457093	1	Tamae	2	0.371596	0.0854966	[(('ppiB', 'confers resistance to antibiotic', 'Metronidazole'), ['Liu'], 0.37159596467337624)]
pstS	confers no resistance to antibiotic	Metronidazole	0.457093	1	Tamae	2	0.371596	0.0854966	[(('pstS', 'confers resistance to antibiotic', 'Metronidazole'), ['Liu'], 0.37159596467337624)]
recB	confers no resistance to antibiotic	Metronidazole	0.457093	1	Tamae	2	0.371596	0.0854966	[(('recB', 'confers resistance to antibiotic', 'Metronidazole'), ['Liu'], 0.37159596467337624)]
recF	confers no resistance to antibiotic	Metronidazole	0.457093	1	Tamae	2	0.371596	0.0854966	[(('recF', 'confers resistance to antibiotic', 'Metronidazole'), ['Liu'], 0.37159596467337624)]
recJ	confers no resistance to antibiotic	Metronidazole	0.457093	1	Tamae	2	0.371596	0.0854966	[(('recJ', 'confers resistance to antibiotic', 'Metronidazole'), ['Liu'], 0.37159596467337624)]
recR	confers no resistance to antibiotic	Metronidazole	0.457093	1	Tamae	2	0.371596	0.0854966	[(('recR', 'confers resistance to antibiotic', 'Metronidazole'), ['Liu'], 0.37159596467337624)]
rplA	confers no resistance to antibiotic	Metronidazole	0.457093	1	Tamae	2	0.371596	0.0854966	[(('rplA', 'confers resistance to antibiotic', 'Metronidazole'), ['Liu'], 0.37159596467337624)]
rpmF	confers resistance to antibiotic	Metronidazole	0.457093	1	Tamae	2	0.371596	0.0854966	[(('rpmF', 'confers no resistance to antibiotic', 'Metronidazole'), ['Liu'], 0.37159596467337624)]
rssA	confers no resistance to antibiotic	Metronidazole	0.457093	1	Tamae	2	0.371596	0.0854966	[(('rssA', 'confers resistance to antibiotic', 'Metronidazole'), ['Liu'], 0.37159596467337624)]
tatB	confers no resistance to antibiotic	Metronidazole	0.457093	1	Tamae	2	0.371596	0.0854966	[(('tatB', 'confers resistance to antibiotic', 'Metronidazole'), ['Liu'], 0.37159596467337624)]
tktA	confers no resistance to antibiotic	Metronidazole	0.457093	1	Tamae	2	0.371596	0.0854966	[(('tktA', 'confers resistance to antibiotic', 'Metronidazole'), ['Liu'], 0.37159596467337624)]
tolR	confers no resistance to antibiotic	Metronidazole	0.457093	1	Tamae	2	0.371596	0.0854966	[(('tolR', 'confers resistance to antibiotic', 'Metronidazole'), ['Liu'], 0.37159596467337624)]
xapR	confers no resistance to antibiotic	Metronidazole	0.457093	1	Tamae	2	0.371596	0.0854966	[(('xapR', 'confers resistance to antibiotic', 'Metronidazole'), ['Liu'], 0.37159596467337624)]
xseA	confers no resistance to antibiotic	Metronidazole	0.457093	1	Tamae	2	0.371596	0.0854966	[(('xseA', 'confers resistance to antibiotic', 'Metronidazole'), ['Liu'], 0.37159596467337624)]
ybcN	confers resistance to antibiotic	Metronidazole	0.457093	1	Tamae	2	0.371596	0.0854966	[(('ybcN', 'confers no resistance to antibiotic', 'Metronidazole'), ['Liu'], 0.37159596467337624)]
ybcW	confers no resistance to antibiotic	Metronidazole	0.457093	1	Tamae	2	0.371596	0.0854966	[(('ybcW', 'confers resistance to antibiotic', 'Metronidazole'), ['Liu'], 0.37159596467337624)]
ybeY	confers resistance to antibiotic	Metronidazole	0.457093	1	Tamae	2	0.371596	0.0854966	[(('ybeY', 'confers no resistance to antibiotic', 'Metronidazole'), ['Liu'], 0.37159596467337624)]
ybjL	confers resistance to antibiotic	Metronidazole	0.457093	1	Tamae	2	0.371596	0.0854966	[(('ybjL', 'confers no resistance to antibiotic', 'Metronidazole'), ['Liu'], 0.37159596467337624)]
ycjU	confers no resistance to antibiotic	Metronidazole	0.457093	1	Tamae	2	0.371596	0.0854966	[(('ycjU', 'confers resistance to antibiotic', 'Metronidazole'), ['Liu'], 0.37159596467337624)]
ydcX	confers no resistance to antibiotic	Metronidazole	0.457093	1	Tamae	2	0.371596	0.0854966	[(('ydcX', 'confers resistance to antibiotic', 'Metronidazole'), ['Liu'], 0.37159596467337624)]
ydfP	confers resistance to antibiotic	Metronidazole	0.457093	1	Tamae	2	0.371596	0.0854966	[(('ydfP', 'confers no resistance to antibiotic', 'Metronidazole'), ['Liu'], 0.37159596467337624)]
ydhT	confers resistance to antibiotic	Metronidazole	0.457093	1	Tamae	2	0.371596	0.0854966	[(('ydhT', 'confers no resistance to antibiotic', 'Metronidazole'), ['Liu'], 0.37159596467337624)]
ydjI	confers no resistance to antibiotic	Metronidazole	0.457093	1	Tamae	2	0.371596	0.0854966	[(('ydjI', 'confers resistance to antibiotic', 'Metronidazole'), ['Liu'], 0.37159596467337624)]
yebV	confers no resistance to antibiotic	Metronidazole	0.457093	1	Tamae	2	0.371596	0.0854966	[(('yebV', 'confers resistance to antibiotic', 'Metronidazole'), ['Liu'], 0.37159596467337624)]
yfgD	confers no resistance to antibiotic	Metronidazole	0.457093	1	Tamae	2	0.371596	0.0854966	[(('yfgD', 'confers resistance to antibiotic', 'Metronidazole'), ['Liu'], 0.37159596467337624)]
yfiH	confers resistance to antibiotic	Metronidazole	0.457093	1	Tamae	2	0.371596	0.0854966	[(('yfiH', 'confers no resistance to antibiotic', 'Metronidazole'), ['Liu'], 0.37159596467337624)]
ygfZ	confers no resistance to antibiotic	Metronidazole	0.457093	1	Tamae	2	0.371596	0.0854966	[(('ygfZ', 'confers resistance to antibiotic', 'Metronidazole'), ['Liu'], 0.37159596467337624)]
ylcG	confers no resistance to antibiotic	Metronidazole	0.457093	1	Tamae	2	0.371596	0.0854966	[(('ylcG', 'confers resistance to antibiotic', 'Metronidazole'), ['Liu'], 0.37159596467337624)]
zapC	confers no resistance to antibiotic	Metronidazole	0.457093	1	Tamae	2	0.371596	0.0854966	[(('zapC', 'confers resistance to antibiotic', 'Metronidazole'), ['Liu'], 0.37159596467337624)]
zwf	confers no resistance to antibiotic	Metronidazole	0.457093	1	Tamae	2	0.371596	0.0854966	[(('zwf', 'confers resistance to antibiotic', 'Metronidazole'), ['Liu'], 0.37159596467337624)]
aceF	confers resistance to antibiotic	Nitrofurantoin	0.371596	1	Liu	2	0.171312	0.200284	[(('aceF', 'confers no resistance to antibiotic', 'Nitrofurantoin'), ['Nichols'], 0.1713115124432878)]
acrA	confers resistance to antibiotic	Nitrofurantoin	0.371596	1	Liu	2	0.171312	0.200284	[(('acrA', 'confers no resistance to antibiotic', 'Nitrofurantoin'), ['Nichols'], 0.1713115124432878)]
amiA	confers resistance to antibiotic	Nitrofurantoin	0.371596	1	Liu	2	0.171312	0.200284	[(('amiA', 'confers no resistance to antibiotic', 'Nitrofurantoin'), ['Nichols'], 0.1713115124432878)]
atpG	confers resistance to antibiotic	Nitrofurantoin	0.371596	1	Liu	2	0.171312	0.200284	[(('atpG', 'confers no resistance to antibiotic', 'Nitrofurantoin'), ['Nichols'], 0.1713115124432878)]
bluF	confers resistance to antibiotic	Nitrofurantoin	0.371596	1	Liu	2	0.171312	0.200284	[(('bluF', 'confers no resistance to antibiotic', 'Nitrofurantoin'), ['Nichols'], 0.1713115124432878)]
cmk	confers resistance to antibiotic	Nitrofurantoin	0.371596	1	Liu	2	0.171312	0.200284	[(('cmk', 'confers no resistance to antibiotic', 'Nitrofurantoin'), ['Nichols'], 0.1713115124432878)]
csgG	confers resistance to antibiotic	Nitrofurantoin	0.371596	1	Liu	2	0.171312	0.200284	[(('csgG', 'confers no resistance to antibiotic', 'Nitrofurantoin'), ['Nichols'], 0.1713115124432878)]
cvpA	confers resistance to antibiotic	Nitrofurantoin	0.371596	1	Liu	2	0.171312	0.200284	[(('cvpA', 'confers no resistance to antibiotic', 'Nitrofurantoin'), ['Nichols'], 0.1713115124432878)]
cydB	confers resistance to antibiotic	Nitrofurantoin	0.371596	1	Liu	2	0.171312	0.200284	[(('cydB', 'confers no resistance to antibiotic', 'Nitrofurantoin'), ['Nichols'], 0.1713115124432878)]
dam	confers resistance to antibiotic	Nitrofurantoin	0.371596	1	Liu	2	0.171312	0.200284	[(('dam', 'confers no resistance to antibiotic', 'Nitrofurantoin'), ['Nichols'], 0.1713115124432878)]
dauA	confers resistance to antibiotic	Nitrofurantoin	0.371596	1	Liu	2	0.171312	0.200284	[(('dauA', 'confers no resistance to antibiotic', 'Nitrofurantoin'), ['Nichols'], 0.1713115124432878)]
dcuC	confers resistance to antibiotic	Nitrofurantoin	0.371596	1	Liu	2	0.171312	0.200284	[(('dcuC', 'confers no resistance to antibiotic', 'Nitrofurantoin'), ['Nichols'], 0.1713115124432878)]
ddlB	confers resistance to antibiotic	Nitrofurantoin	0.371596	1	Liu	2	0.171312	0.200284	[(('ddlB', 'confers no resistance to antibiotic', 'Nitrofurantoin'), ['Nichols'], 0.1713115124432878)]
dedD	confers resistance to antibiotic	Nitrofurantoin	0.371596	1	Liu	2	0.171312	0.200284	[(('dedD', 'confers no resistance to antibiotic', 'Nitrofurantoin'), ['Nichols'], 0.1713115124432878)]
dinG	confers resistance to antibiotic	Nitrofurantoin	0.371596	1	Liu	2	0.171312	0.200284	[(('dinG', 'confers no resistance to antibiotic', 'Nitrofurantoin'), ['Nichols'], 0.1713115124432878)]
dksA	confers resistance to antibiotic	Nitrofurantoin	0.371596	1	Liu	2	0.171312	0.200284	[(('dksA', 'confers no resistance to antibiotic', 'Nitrofurantoin'), ['Nichols'], 0.1713115124432878)]
dnaJ	confers resistance to antibiotic	Nitrofurantoin	0.371596	1	Liu	2	0.171312	0.200284	[(('dnaJ', 'confers no resistance to antibiotic', 'Nitrofurantoin'), ['Nichols'], 0.1713115124432878)]
dusB	confers resistance to antibiotic	Nitrofurantoin	0.371596	1	Liu	2	0.171312	0.200284	[(('dusB', 'confers no resistance to antibiotic', 'Nitrofurantoin'), ['Nichols'], 0.1713115124432878)]
ecnB	confers resistance to antibiotic	Nitrofurantoin	0.371596	1	Liu	2	0.171312	0.200284	[(('ecnB', 'confers no resistance to antibiotic', 'Nitrofurantoin'), ['Nichols'], 0.1713115124432878)]
fdx	confers resistance to antibiotic	Nitrofurantoin	0.371596	1	Liu	2	0.171312	0.200284	[(('fdx', 'confers no resistance to antibiotic', 'Nitrofurantoin'), ['Nichols'], 0.1713115124432878)]
fepB	confers resistance to antibiotic	Nitrofurantoin	0.371596	1	Liu	2	0.171312	0.200284	[(('fepB', 'confers no resistance to antibiotic', 'Nitrofurantoin'), ['Nichols'], 0.1713115124432878)]
fepC	confers resistance to antibiotic	Nitrofurantoin	0.371596	1	Liu	2	0.171312	0.200284	[(('fepC', 'confers no resistance to antibiotic', 'Nitrofurantoin'), ['Nichols'], 0.1713115124432878)]
fis	confers resistance to antibiotic	Nitrofurantoin	0.371596	1	Liu	2	0.171312	0.200284	[(('fis', 'confers no resistance to antibiotic', 'Nitrofurantoin'), ['Nichols'], 0.1713115124432878)]
fkpB	confers resistance to antibiotic	Nitrofurantoin	0.371596	1	Liu	2	0.171312	0.200284	[(('fkpB', 'confers no resistance to antibiotic', 'Nitrofurantoin'), ['Nichols'], 0.1713115124432878)]
flhD	confers resistance to antibiotic	Nitrofurantoin	0.371596	1	Liu	2	0.171312	0.200284	[(('flhD', 'confers no resistance to antibiotic', 'Nitrofurantoin'), ['Nichols'], 0.1713115124432878)]
fur	confers resistance to antibiotic	Nitrofurantoin	0.371596	1	Liu	2	0.171312	0.200284	[(('fur', 'confers no resistance to antibiotic', 'Nitrofurantoin'), ['Nichols'], 0.1713115124432878)]
gcvA	confers resistance to antibiotic	Nitrofurantoin	0.371596	1	Liu	2	0.171312	0.200284	[(('gcvA', 'confers no resistance to antibiotic', 'Nitrofurantoin'), ['Nichols'], 0.1713115124432878)]
gltI	confers resistance to antibiotic	Nitrofurantoin	0.371596	1	Liu	2	0.171312	0.200284	[(('gltI', 'confers no resistance to antibiotic', 'Nitrofurantoin'), ['Nichols'], 0.1713115124432878)]
gor	confers no resistance to antibiotic	Nitrofurantoin	0.371596	1	Liu	2	0.171312	0.200284	[(('gor', 'confers resistance to antibiotic', 'Nitrofurantoin'), ['Nichols'], 0.1713115124432878)]
gshA	confers no resistance to antibiotic	Nitrofurantoin	0.371596	1	Liu	2	0.171312	0.200284	[(('gshA', 'confers resistance to antibiotic', 'Nitrofurantoin'), ['Nichols'], 0.1713115124432878)]
hfq	confers resistance to antibiotic	Nitrofurantoin	0.371596	1	Liu	2	0.171312	0.200284	[(('hfq', 'confers no resistance to antibiotic', 'Nitrofurantoin'), ['Nichols'], 0.1713115124432878)]
hns	confers resistance to antibiotic	Nitrofurantoin	0.371596	1	Liu	2	0.171312	0.200284	[(('hns', 'confers no resistance to antibiotic', 'Nitrofurantoin'), ['Nichols'], 0.1713115124432878)]
hyfF	confers resistance to antibiotic	Nitrofurantoin	0.371596	1	Liu	2	0.171312	0.200284	[(('hyfF', 'confers no resistance to antibiotic', 'Nitrofurantoin'), ['Nichols'], 0.1713115124432878)]
ibpB	confers resistance to antibiotic	Nitrofurantoin	0.371596	1	Liu	2	0.171312	0.200284	[(('ibpB', 'confers no resistance to antibiotic', 'Nitrofurantoin'), ['Nichols'], 0.1713115124432878)]
iscS	confers resistance to antibiotic	Nitrofurantoin	0.371596	1	Liu	2	0.171312	0.200284	[(('iscS', 'confers no resistance to antibiotic', 'Nitrofurantoin'), ['Nichols'], 0.1713115124432878)]
iscU	confers resistance to antibiotic	Nitrofurantoin	0.371596	1	Liu	2	0.171312	0.200284	[(('iscU', 'confers no resistance to antibiotic', 'Nitrofurantoin'), ['Nichols'], 0.1713115124432878)]
leuO	confers resistance to antibiotic	Nitrofurantoin	0.371596	1	Liu	2	0.171312	0.200284	[(('leuO', 'confers no resistance to antibiotic', 'Nitrofurantoin'), ['Nichols'], 0.1713115124432878)]
lipA	confers no resistance to antibiotic	Nitrofurantoin	0.371596	1	Liu	2	0.171312	0.200284	[(('lipA', 'confers resistance to antibiotic', 'Nitrofurantoin'), ['Nichols'], 0.1713115124432878)]
lpxL	confers resistance to antibiotic	Nitrofurantoin	0.371596	1	Liu	2	0.171312	0.200284	[(('lpxL', 'confers no resistance to antibiotic', 'Nitrofurantoin'), ['Nichols'], 0.1713115124432878)]
mdtJ	confers resistance to antibiotic	Nitrofurantoin	0.371596	1	Liu	2	0.171312	0.200284	[(('mdtJ', 'confers no resistance to antibiotic', 'Nitrofurantoin'), ['Nichols'], 0.1713115124432878)]
mfd	confers resistance to antibiotic	Nitrofurantoin	0.371596	1	Liu	2	0.171312	0.200284	[(('mfd', 'confers no resistance to antibiotic', 'Nitrofurantoin'), ['Nichols'], 0.1713115124432878)]
minC	confers resistance to antibiotic	Nitrofurantoin	0.371596	1	Liu	2	0.171312	0.200284	[(('minC', 'confers no resistance to antibiotic', 'Nitrofurantoin'), ['Nichols'], 0.1713115124432878)]
mnmG	confers no resistance to antibiotic	Nitrofurantoin	0.371596	1	Liu	2	0.171312	0.200284	[(('mnmG', 'confers resistance to antibiotic', 'Nitrofurantoin'), ['Nichols'], 0.1713115124432878)]
nlpC	confers resistance to antibiotic	Nitrofurantoin	0.371596	1	Liu	2	0.171312	0.200284	[(('nlpC', 'confers no resistance to antibiotic', 'Nitrofurantoin'), ['Nichols'], 0.1713115124432878)]
nudB	confers resistance to antibiotic	Nitrofurantoin	0.371596	1	Liu	2	0.171312	0.200284	[(('nudB', 'confers no resistance to antibiotic', 'Nitrofurantoin'), ['Nichols'], 0.1713115124432878)]
nuoJ	confers no resistance to antibiotic	Nitrofurantoin	0.371596	1	Liu	2	0.171312	0.200284	[(('nuoJ', 'confers resistance to antibiotic', 'Nitrofurantoin'), ['Nichols'], 0.1713115124432878)]
ompF	confers resistance to antibiotic	Nitrofurantoin	0.371596	1	Liu	2	0.171312	0.200284	[(('ompF', 'confers no resistance to antibiotic', 'Nitrofurantoin'), ['Nichols'], 0.1713115124432878)]
oxyR	confers resistance to antibiotic	Nitrofurantoin	0.371596	1	Liu	2	0.171312	0.200284	[(('oxyR', 'confers no resistance to antibiotic', 'Nitrofurantoin'), ['Nichols'], 0.1713115124432878)]
plsX	confers resistance to antibiotic	Nitrofurantoin	0.371596	1	Liu	2	0.171312	0.200284	[(('plsX', 'confers no resistance to antibiotic', 'Nitrofurantoin'), ['Nichols'], 0.1713115124432878)]
pnp	confers resistance to antibiotic	Nitrofurantoin	0.371596	1	Liu	2	0.171312	0.200284	[(('pnp', 'confers no resistance to antibiotic', 'Nitrofurantoin'), ['Nichols'], 0.1713115124432878)]
proK	confers resistance to antibiotic	Nitrofurantoin	0.371596	1	Liu	2	0.171312	0.200284	[(('proK', 'confers no resistance to antibiotic', 'Nitrofurantoin'), ['Nichols'], 0.1713115124432878)]
proL	confers resistance to antibiotic	Nitrofurantoin	0.371596	1	Liu	2	0.171312	0.200284	[(('proL', 'confers no resistance to antibiotic', 'Nitrofurantoin'), ['Nichols'], 0.1713115124432878)]
pstS	confers resistance to antibiotic	Nitrofurantoin	0.371596	1	Liu	2	0.171312	0.200284	[(('pstS', 'confers no resistance to antibiotic', 'Nitrofurantoin'), ['Nichols'], 0.1713115124432878)]
ratB	confers no resistance to antibiotic	Nitrofurantoin	0.371596	1	Liu	2	0.171312	0.200284	[(('ratB', 'confers resistance to antibiotic', 'Nitrofurantoin'), ['Nichols'], 0.1713115124432878)]
recB	confers resistance to antibiotic	Nitrofurantoin	0.371596	1	Liu	2	0.171312	0.200284	[(('recB', 'confers no resistance to antibiotic', 'Nitrofurantoin'), ['Nichols'], 0.1713115124432878)]
recC	confers resistance to antibiotic	Nitrofurantoin	0.371596	1	Liu	2	0.171312	0.200284	[(('recC', 'confers no resistance to antibiotic', 'Nitrofurantoin'), ['Nichols'], 0.1713115124432878)]
recG	confers resistance to antibiotic	Nitrofurantoin	0.371596	1	Liu	2	0.171312	0.200284	[(('recG', 'confers no resistance to antibiotic', 'Nitrofurantoin'), ['Nichols'], 0.1713115124432878)]
recJ	confers resistance to antibiotic	Nitrofurantoin	0.371596	1	Liu	2	0.171312	0.200284	[(('recJ', 'confers no resistance to antibiotic', 'Nitrofurantoin'), ['Nichols'], 0.1713115124432878)]
recQ	confers resistance to antibiotic	Nitrofurantoin	0.371596	1	Liu	2	0.171312	0.200284	[(('recQ', 'confers no resistance to antibiotic', 'Nitrofurantoin'), ['Nichols'], 0.1713115124432878)]
rfaE	confers resistance to antibiotic	Nitrofurantoin	0.371596	1	Liu	2	0.171312	0.200284	[(('rfaE', 'confers no resistance to antibiotic', 'Nitrofurantoin'), ['Nichols'], 0.1713115124432878)]
rimK	confers resistance to antibiotic	Nitrofurantoin	0.371596	1	Liu	2	0.171312	0.200284	[(('rimK', 'confers no resistance to antibiotic', 'Nitrofurantoin'), ['Nichols'], 0.1713115124432878)]
rimP	confers no resistance to antibiotic	Nitrofurantoin	0.371596	1	Liu	2	0.171312	0.200284	[(('rimP', 'confers resistance to antibiotic', 'Nitrofurantoin'), ['Nichols'], 0.1713115124432878)]
rpiA	confers resistance to antibiotic	Nitrofurantoin	0.371596	1	Liu	2	0.171312	0.200284	[(('rpiA', 'confers no resistance to antibiotic', 'Nitrofurantoin'), ['Nichols'], 0.1713115124432878)]
rplA	confers resistance to antibiotic	Nitrofurantoin	0.371596	1	Liu	2	0.171312	0.200284	[(('rplA', 'confers no resistance to antibiotic', 'Nitrofurantoin'), ['Nichols'], 0.1713115124432878)]
rsmH	confers resistance to antibiotic	Nitrofurantoin	0.371596	1	Liu	2	0.171312	0.200284	[(('rsmH', 'confers no resistance to antibiotic', 'Nitrofurantoin'), ['Nichols'], 0.1713115124432878)]
rssA	confers resistance to antibiotic	Nitrofurantoin	0.371596	1	Liu	2	0.171312	0.200284	[(('rssA', 'confers no resistance to antibiotic', 'Nitrofurantoin'), ['Nichols'], 0.1713115124432878)]
ruvA	confers no resistance to antibiotic	Nitrofurantoin	0.371596	1	Liu	2	0.171312	0.200284	[(('ruvA', 'confers resistance to antibiotic', 'Nitrofurantoin'), ['Nichols'], 0.1713115124432878)]
ruvC	confers no resistance to antibiotic	Nitrofurantoin	0.371596	1	Liu	2	0.171312	0.200284	[(('ruvC', 'confers resistance to antibiotic', 'Nitrofurantoin'), ['Nichols'], 0.1713115124432878)]
seqA	confers resistance to antibiotic	Nitrofurantoin	0.371596	1	Liu	2	0.171312	0.200284	[(('seqA', 'confers no resistance to antibiotic', 'Nitrofurantoin'), ['Nichols'], 0.1713115124432878)]
sspA	confers no resistance to antibiotic	Nitrofurantoin	0.371596	1	Liu	2	0.171312	0.200284	[(('sspA', 'confers resistance to antibiotic', 'Nitrofurantoin'), ['Nichols'], 0.1713115124432878)]
sucD	confers resistance to antibiotic	Nitrofurantoin	0.371596	1	Liu	2	0.171312	0.200284	[(('sucD', 'confers no resistance to antibiotic', 'Nitrofurantoin'), ['Nichols'], 0.1713115124432878)]
tatC	confers resistance to antibiotic	Nitrofurantoin	0.371596	1	Liu	2	0.171312	0.200284	[(('tatC', 'confers no resistance to antibiotic', 'Nitrofurantoin'), ['Nichols'], 0.1713115124432878)]
tolC	confers resistance to antibiotic	Nitrofurantoin	0.371596	1	Liu	2	0.171312	0.200284	[(('tolC', 'confers no resistance to antibiotic', 'Nitrofurantoin'), ['Nichols'], 0.1713115124432878)]
treA	confers resistance to antibiotic	Nitrofurantoin	0.371596	1	Liu	2	0.171312	0.200284	[(('treA', 'confers no resistance to antibiotic', 'Nitrofurantoin'), ['Nichols'], 0.1713115124432878)]
trmL	confers resistance to antibiotic	Nitrofurantoin	0.371596	1	Liu	2	0.171312	0.200284	[(('trmL', 'confers no resistance to antibiotic', 'Nitrofurantoin'), ['Nichols'], 0.1713115124432878)]
tusB	confers resistance to antibiotic	Nitrofurantoin	0.371596	1	Liu	2	0.171312	0.200284	[(('tusB', 'confers no resistance to antibiotic', 'Nitrofurantoin'), ['Nichols'], 0.1713115124432878)]
tusC	confers resistance to antibiotic	Nitrofurantoin	0.371596	1	Liu	2	0.171312	0.200284	[(('tusC', 'confers no resistance to antibiotic', 'Nitrofurantoin'), ['Nichols'], 0.1713115124432878)]
tusD	confers resistance to antibiotic	Nitrofurantoin	0.371596	1	Liu	2	0.171312	0.200284	[(('tusD', 'confers no resistance to antibiotic', 'Nitrofurantoin'), ['Nichols'], 0.1713115124432878)]
ubiF	confers no resistance to antibiotic	Nitrofurantoin	0.371596	1	Liu	2	0.171312	0.200284	[(('ubiF', 'confers resistance to antibiotic', 'Nitrofurantoin'), ['Nichols'], 0.1713115124432878)]
uvrB	confers no resistance to antibiotic	Nitrofurantoin	0.371596	1	Liu	2	0.171312	0.200284	[(('uvrB', 'confers resistance to antibiotic', 'Nitrofurantoin'), ['Nichols'], 0.1713115124432878)]
waaC	confers resistance to antibiotic	Nitrofurantoin	0.371596	1	Liu	2	0.171312	0.200284	[(('waaC', 'confers no resistance to antibiotic', 'Nitrofurantoin'), ['Nichols'], 0.1713115124432878)]
waaG	confers resistance to antibiotic	Nitrofurantoin	0.371596	1	Liu	2	0.171312	0.200284	[(('waaG', 'confers no resistance to antibiotic', 'Nitrofurantoin'), ['Nichols'], 0.1713115124432878)]
waaP	confers resistance to antibiotic	Nitrofurantoin	0.371596	1	Liu	2	0.171312	0.200284	[(('waaP', 'confers no resistance to antibiotic', 'Nitrofurantoin'), ['Nichols'], 0.1713115124432878)]
waaY	confers resistance to antibiotic	Nitrofurantoin	0.371596	1	Liu	2	0.171312	0.200284	[(('waaY', 'confers no resistance to antibiotic', 'Nitrofurantoin'), ['Nichols'], 0.1713115124432878)]
wbbL	confers resistance to antibiotic	Nitrofurantoin	0.371596	1	Liu	2	0.171312	0.200284	[(('wbbL', 'confers no resistance to antibiotic', 'Nitrofurantoin'), ['Nichols'], 0.1713115124432878)]
xapR	confers resistance to antibiotic	Nitrofurantoin	0.371596	1	Liu	2	0.171312	0.200284	[(('xapR', 'confers no resistance to antibiotic', 'Nitrofurantoin'), ['Nichols'], 0.1713115124432878)]
xseB	confers resistance to antibiotic	Nitrofurantoin	0.371596	1	Liu	2	0.171312	0.200284	[(('xseB', 'confers no resistance to antibiotic', 'Nitrofurantoin'), ['Nichols'], 0.1713115124432878)]
ybdD	confers resistance to antibiotic	Nitrofurantoin	0.371596	1	Liu	2	0.171312	0.200284	[(('ybdD', 'confers no resistance to antibiotic', 'Nitrofurantoin'), ['Nichols'], 0.1713115124432878)]
ybeY	confers resistance to antibiotic	Nitrofurantoin	0.371596	1	Liu	2	0.171312	0.200284	[(('ybeY', 'confers no resistance to antibiotic', 'Nitrofurantoin'), ['Nichols'], 0.1713115124432878)]
ybgC	confers resistance to antibiotic	Nitrofurantoin	0.371596	1	Liu	2	0.171312	0.200284	[(('ybgC', 'confers no resistance to antibiotic', 'Nitrofurantoin'), ['Nichols'], 0.1713115124432878)]
ybgF	confers resistance to antibiotic	Nitrofurantoin	0.371596	1	Liu	2	0.171312	0.200284	[(('ybgF', 'confers no resistance to antibiotic', 'Nitrofurantoin'), ['Nichols'], 0.1713115124432878)]
ybjJ	confers resistance to antibiotic	Nitrofurantoin	0.371596	1	Liu	2	0.171312	0.200284	[(('ybjJ', 'confers no resistance to antibiotic', 'Nitrofurantoin'), ['Nichols'], 0.1713115124432878)]
ybjP	confers resistance to antibiotic	Nitrofurantoin	0.371596	1	Liu	2	0.171312	0.200284	[(('ybjP', 'confers no resistance to antibiotic', 'Nitrofurantoin'), ['Nichols'], 0.1713115124432878)]
ybjQ	confers resistance to antibiotic	Nitrofurantoin	0.371596	1	Liu	2	0.171312	0.200284	[(('ybjQ', 'confers no resistance to antibiotic', 'Nitrofurantoin'), ['Nichols'], 0.1713115124432878)]
ycaN	confers resistance to antibiotic	Nitrofurantoin	0.371596	1	Liu	2	0.171312	0.200284	[(('ycaN', 'confers no resistance to antibiotic', 'Nitrofurantoin'), ['Nichols'], 0.1713115124432878)]
yciM	confers resistance to antibiotic	Nitrofurantoin	0.371596	1	Liu	2	0.171312	0.200284	[(('yciM', 'confers no resistance to antibiotic', 'Nitrofurantoin'), ['Nichols'], 0.1713115124432878)]
yciT	confers resistance to antibiotic	Nitrofurantoin	0.371596	1	Liu	2	0.171312	0.200284	[(('yciT', 'confers no resistance to antibiotic', 'Nitrofurantoin'), ['Nichols'], 0.1713115124432878)]
ycjG	confers resistance to antibiotic	Nitrofurantoin	0.371596	1	Liu	2	0.171312	0.200284	[(('ycjG', 'confers no resistance to antibiotic', 'Nitrofurantoin'), ['Nichols'], 0.1713115124432878)]
ycjU	confers resistance to antibiotic	Nitrofurantoin	0.371596	1	Liu	2	0.171312	0.200284	[(('ycjU', 'confers no resistance to antibiotic', 'Nitrofurantoin'), ['Nichols'], 0.1713115124432878)]
ydbD	confers resistance to antibiotic	Nitrofurantoin	0.371596	1	Liu	2	0.171312	0.200284	[(('ydbD', 'confers no resistance to antibiotic', 'Nitrofurantoin'), ['Nichols'], 0.1713115124432878)]
ydcX	confers resistance to antibiotic	Nitrofurantoin	0.371596	1	Liu	2	0.171312	0.200284	[(('ydcX', 'confers no resistance to antibiotic', 'Nitrofurantoin'), ['Nichols'], 0.1713115124432878)]
ydhB	confers resistance to antibiotic	Nitrofurantoin	0.371596	1	Liu	2	0.171312	0.200284	[(('ydhB', 'confers no resistance to antibiotic', 'Nitrofurantoin'), ['Nichols'], 0.1713115124432878)]
ydjI	confers resistance to antibiotic	Nitrofurantoin	0.371596	1	Liu	2	0.171312	0.200284	[(('ydjI', 'confers no resistance to antibiotic', 'Nitrofurantoin'), ['Nichols'], 0.1713115124432878)]
yeeZ	confers no resistance to antibiotic	Nitrofurantoin	0.371596	1	Liu	2	0.171312	0.200284	[(('yeeZ', 'confers resistance to antibiotic', 'Nitrofurantoin'), ['Nichols'], 0.1713115124432878)]
yfgC	confers resistance to antibiotic	Nitrofurantoin	0.371596	1	Liu	2	0.171312	0.200284	[(('yfgC', 'confers no resistance to antibiotic', 'Nitrofurantoin'), ['Nichols'], 0.1713115124432878)]
yfgD	confers resistance to antibiotic	Nitrofurantoin	0.371596	1	Liu	2	0.171312	0.200284	[(('yfgD', 'confers no resistance to antibiotic', 'Nitrofurantoin'), ['Nichols'], 0.1713115124432878)]
ygcO	confers resistance to antibiotic	Nitrofurantoin	0.371596	1	Liu	2	0.171312	0.200284	[(('ygcO', 'confers no resistance to antibiotic', 'Nitrofurantoin'), ['Nichols'], 0.1713115124432878)]
ygeG	confers resistance to antibiotic	Nitrofurantoin	0.371596	1	Liu	2	0.171312	0.200284	[(('ygeG', 'confers no resistance to antibiotic', 'Nitrofurantoin'), ['Nichols'], 0.1713115124432878)]
ygfS	confers resistance to antibiotic	Nitrofurantoin	0.371596	1	Liu	2	0.171312	0.200284	[(('ygfS', 'confers no resistance to antibiotic', 'Nitrofurantoin'), ['Nichols'], 0.1713115124432878)]
ygfZ	confers resistance to antibiotic	Nitrofurantoin	0.371596	1	Liu	2	0.171312	0.200284	[(('ygfZ', 'confers no resistance to antibiotic', 'Nitrofurantoin'), ['Nichols'], 0.1713115124432878)]
yhdP	confers resistance to antibiotic	Nitrofurantoin	0.371596	1	Liu	2	0.171312	0.200284	[(('yhdP', 'confers no resistance to antibiotic', 'Nitrofurantoin'), ['Nichols'], 0.1713115124432878)]
yidE	confers resistance to antibiotic	Nitrofurantoin	0.371596	1	Liu	2	0.171312	0.200284	[(('yidE', 'confers no resistance to antibiotic', 'Nitrofurantoin'), ['Nichols'], 0.1713115124432878)]
yigB	confers resistance to antibiotic	Nitrofurantoin	0.371596	1	Liu	2	0.171312	0.200284	[(('yigB', 'confers no resistance to antibiotic', 'Nitrofurantoin'), ['Nichols'], 0.1713115124432878)]
yihG	confers resistance to antibiotic	Nitrofurantoin	0.371596	1	Liu	2	0.171312	0.200284	[(('yihG', 'confers no resistance to antibiotic', 'Nitrofurantoin'), ['Nichols'], 0.1713115124432878)]
yihL	confers resistance to antibiotic	Nitrofurantoin	0.371596	1	Liu	2	0.171312	0.200284	[(('yihL', 'confers no resistance to antibiotic', 'Nitrofurantoin'), ['Nichols'], 0.1713115124432878)]
yjgA	confers resistance to antibiotic	Nitrofurantoin	0.371596	1	Liu	2	0.171312	0.200284	[(('yjgA', 'confers no resistance to antibiotic', 'Nitrofurantoin'), ['Nichols'], 0.1713115124432878)]
ymbA	confers resistance to antibiotic	Nitrofurantoin	0.371596	1	Liu	2	0.171312	0.200284	[(('ymbA', 'confers no resistance to antibiotic', 'Nitrofurantoin'), ['Nichols'], 0.1713115124432878)]
ymfA	confers resistance to antibiotic	Nitrofurantoin	0.371596	1	Liu	2	0.171312	0.200284	[(('ymfA', 'confers no resistance to antibiotic', 'Nitrofurantoin'), ['Nichols'], 0.1713115124432878)]
ynhG	confers resistance to antibiotic	Nitrofurantoin	0.371596	1	Liu	2	0.171312	0.200284	[(('ynhG', 'confers no resistance to antibiotic', 'Nitrofurantoin'), ['Nichols'], 0.1713115124432878)]
zapC	confers resistance to antibiotic	Nitrofurantoin	0.371596	1	Liu	2	0.171312	0.200284	[(('zapC', 'confers no resistance to antibiotic', 'Nitrofurantoin'), ['Nichols'], 0.1713115124432878)]
zwf	confers resistance to antibiotic	Nitrofurantoin	0.371596	1	Liu	2	0.171312	0.200284	[(('zwf', 'confers no resistance to antibiotic', 'Nitrofurantoin'), ['Nichols'], 0.1713115124432878)]
yeeL	confers no resistance to antibiotic	Rifampicin	0.828688	2	Tamae,Liu	3	0.171312	0.657377	[(('yeeL', 'confers resistance to antibiotic', 'Rifampicin'), ['Nichols'], 0.1713115124432878)]
acrA	confers resistance to antibiotic	Rifampin	0.828688	2	Tamae,Liu	3	0.171312	0.657377	[(('acrA', 'confers no resistance to antibiotic', 'Rifampin'), ['Nichols'], 0.1713115124432878)]
acrB	confers resistance to antibiotic	Rifampin	0.828688	2	Tamae,Liu	3	0.171312	0.657377	[(('acrB', 'confers no resistance to antibiotic', 'Rifampin'), ['Nichols'], 0.1713115124432878)]
argO	confers no resistance to antibiotic	Rifampin	0.628404	2	Nichols,Tamae	3	0.371596	0.256808	[(('argO', 'confers resistance to antibiotic', 'Rifampin'), ['Liu'], 0.37159596467337624)]	confers no resistance to antibiotic	True
atpG	confers no resistance to antibiotic	Rifampin	0.628404	2	Nichols,Tamae	3	0.371596	0.256808	[(('atpG', 'confers resistance to antibiotic', 'Rifampin'), ['Liu'], 0.37159596467337624)]	confers no resistance to antibiotic	True
cedA	confers resistance to antibiotic	Rifampin	0.828688	2	Tamae,Liu	3	0.171312	0.657377	[(('cedA', 'confers no resistance to antibiotic', 'Rifampin'), ['Nichols'], 0.1713115124432878)]
csgG	confers no resistance to antibiotic	Rifampin	0.628404	2	Nichols,Tamae	3	0.371596	0.256808	[(('csgG', 'confers resistance to antibiotic', 'Rifampin'), ['Liu'], 0.37159596467337624)]	confers no resistance to antibiotic	True
cyaA	confers no resistance to antibiotic	Rifampin	0.457093	1	Tamae	2	0.371596	0.0854966	[(('cyaA', 'confers resistance to antibiotic', 'Rifampin'), ['Liu'], 0.37159596467337624)]	confers no resistance to antibiotic	True
dapF	confers no resistance to antibiotic	Rifampin	0.628404	2	Nichols,Tamae	3	0.371596	0.256808	[(('dapF', 'confers resistance to antibiotic', 'Rifampin'), ['Liu'], 0.37159596467337624)]	confers no resistance to antibiotic	True
dedD	confers no resistance to antibiotic	Rifampin	0.628404	2	Nichols,Tamae	3	0.371596	0.256808	[(('dedD', 'confers resistance to antibiotic', 'Rifampin'), ['Liu'], 0.37159596467337624)]	confers no resistance to antibiotic	True
degP	confers no resistance to antibiotic	Rifampin	0.542907	2	Nichols,Liu	3	0.457093	0.085815	[(('degP', 'confers resistance to antibiotic', 'Rifampin'), ['Tamae'], 0.4570925228833359)]	confers no resistance to antibiotic	True
dnaK	confers resistance to antibiotic	Rifampin	0.828688	2	Tamae,Liu	3	0.171312	0.657377	[(('dnaK', 'confers no resistance to antibiotic', 'Rifampin'), ['Nichols'], 0.1713115124432878)]
ecnB	confers no resistance to antibiotic	Rifampin	0.628404	2	Nichols,Tamae	3	0.371596	0.256808	[(('ecnB', 'confers resistance to antibiotic', 'Rifampin'), ['Liu'], 0.37159596467337624)]	confers no resistance to antibiotic	True
elfD	confers resistance to antibiotic	Rifampin	0.828688	2	Tamae,Liu	3	0.171312	0.657377	[(('elfD', 'confers no resistance to antibiotic', 'Rifampin'), ['Nichols'], 0.1713115124432878)]
envZ	confers no resistance to antibiotic	Rifampin	0.542907	2	Nichols,Liu	3	0.457093	0.085815	[(('envZ', 'confers resistance to antibiotic', 'Rifampin'), ['Tamae'], 0.4570925228833359)]	confers no resistance to antibiotic	True
exbD	confers no resistance to antibiotic	Rifampin	0.628404	2	Nichols,Tamae	3	0.371596	0.256808	[(('exbD', 'confers resistance to antibiotic', 'Rifampin'), ['Liu'], 0.37159596467337624)]	confers no resistance to antibiotic	True
fabF	confers resistance to antibiotic	Rifampin	0.828688	2	Tamae,Liu	3	0.171312	0.657377	[(('fabF', 'confers no resistance to antibiotic', 'Rifampin'), ['Nichols'], 0.1713115124432878)]
fabR	confers no resistance to antibiotic	Rifampin	0.828688	2	Tamae,Liu	3	0.171312	0.657377	[(('fabR', 'confers resistance to antibiotic', 'Rifampin'), ['Nichols'], 0.1713115124432878)]
fepB	confers no resistance to antibiotic	Rifampin	0.628404	2	Nichols,Tamae	3	0.371596	0.256808	[(('fepB', 'confers resistance to antibiotic', 'Rifampin'), ['Liu'], 0.37159596467337624)]	confers no resistance to antibiotic	True
fepC	confers resistance to antibiotic	Rifampin	0.828688	2	Tamae,Liu	3	0.171312	0.657377	[(('fepC', 'confers no resistance to antibiotic', 'Rifampin'), ['Nichols'], 0.1713115124432878)]
folB	confers no resistance to antibiotic	Rifampin	0.542907	2	Nichols,Liu	3	0.457093	0.085815	[(('folB', 'confers resistance to antibiotic', 'Rifampin'), ['Tamae'], 0.4570925228833359)]	confers no resistance to antibiotic	True
fur	confers no resistance to antibiotic	Rifampin	0.628404	2	Nichols,Tamae	3	0.371596	0.256808	[(('fur', 'confers resistance to antibiotic', 'Rifampin'), ['Liu'], 0.37159596467337624)]	confers no resistance to antibiotic	True
glpD	confers no resistance to antibiotic	Rifampin	0.628404	2	Nichols,Tamae	3	0.371596	0.256808	[(('glpD', 'confers resistance to antibiotic', 'Rifampin'), ['Liu'], 0.37159596467337624)]	confers no resistance to antibiotic	True
gmhB	confers no resistance to antibiotic	Rifampin	0.628404	2	Nichols,Tamae	3	0.371596	0.256808	[(('gmhB', 'confers resistance to antibiotic', 'Rifampin'), ['Liu'], 0.37159596467337624)]	confers no resistance to antibiotic	True
gpmM	confers resistance to antibiotic	Rifampin	0.457093	1	Tamae	2	0.171312	0.285781	[(('gpmM', 'confers no resistance to antibiotic', 'Rifampin'), ['Nichols'], 0.1713115124432878)]
hfq	confers resistance to antibiotic	Rifampin	0.828688	2	Tamae,Liu	3	0.171312	0.657377	[(('hfq', 'confers no resistance to antibiotic', 'Rifampin'), ['Nichols'], 0.1713115124432878)]
hns	confers resistance to antibiotic	Rifampin	0.828688	2	Tamae,Liu	3	0.171312	0.657377	[(('hns', 'confers no resistance to antibiotic', 'Rifampin'), ['Nichols'], 0.1713115124432878)]
lpp	confers no resistance to antibiotic	Rifampin	0.542907	2	Nichols,Liu	3	0.457093	0.085815	[(('lpp', 'confers resistance to antibiotic', 'Rifampin'), ['Tamae'], 0.4570925228833359)]	confers no resistance to antibiotic	True
lptB	confers resistance to antibiotic	Rifampin	0.457093	1	Tamae	2	0.371596	0.0854966	[(('lptB', 'confers no resistance to antibiotic', 'Rifampin'), ['Liu'], 0.37159596467337624)]	confers no resistance to antibiotic	False
lpxD	confers no resistance to antibiotic	Rifampin	0.457093	1	Tamae	2	0.371596	0.0854966	[(('lpxD', 'confers resistance to antibiotic', 'Rifampin'), ['Liu'], 0.37159596467337624)]	confers no resistance to antibiotic	True
lpxL	confers no resistance to antibiotic	Rifampin	0.628404	2	Nichols,Tamae	3	0.371596	0.256808	[(('lpxL', 'confers resistance to antibiotic', 'Rifampin'), ['Liu'], 0.37159596467337624)]	confers no resistance to antibiotic	True
lpxM	confers resistance to antibiotic	Rifampin	0.371596	1	Liu	2	0.171312	0.200284	[(('lpxM', 'confers no resistance to antibiotic', 'Rifampin'), ['Nichols'], 0.1713115124432878)]
mcbA	confers no resistance to antibiotic	Rifampin	0.828688	2	Tamae,Liu	3	0.171312	0.657377	[(('mcbA', 'confers resistance to antibiotic', 'Rifampin'), ['Nichols'], 0.1713115124432878)]
nagA	confers resistance to antibiotic	Rifampin	0.828688	2	Tamae,Liu	3	0.171312	0.657377	[(('nagA', 'confers no resistance to antibiotic', 'Rifampin'), ['Nichols'], 0.1713115124432878)]
pal	confers resistance to antibiotic	Rifampin	0.828688	2	Tamae,Liu	3	0.171312	0.657377	[(('pal', 'confers no resistance to antibiotic', 'Rifampin'), ['Nichols'], 0.1713115124432878)]
pcnB	confers no resistance to antibiotic	Rifampin	0.628404	2	Nichols,Tamae	3	0.371596	0.256808	[(('pcnB', 'confers resistance to antibiotic', 'Rifampin'), ['Liu'], 0.37159596467337624)]	confers no resistance to antibiotic	True
phoU	confers no resistance to antibiotic	Rifampin	0.628404	2	Nichols,Tamae	3	0.371596	0.256808	[(('phoU', 'confers resistance to antibiotic', 'Rifampin'), ['Liu'], 0.37159596467337624)]	confers no resistance to antibiotic	True
plsX	confers resistance to antibiotic	Rifampin	0.828688	2	Tamae,Liu	3	0.171312	0.657377	[(('plsX', 'confers no resistance to antibiotic', 'Rifampin'), ['Nichols'], 0.1713115124432878)]
pnp	confers no resistance to antibiotic	Rifampin	0.628404	2	Nichols,Tamae	3	0.371596	0.256808	[(('pnp', 'confers resistance to antibiotic', 'Rifampin'), ['Liu'], 0.37159596467337624)]	confers no resistance to antibiotic	True
ppiB	confers resistance to antibiotic	Rifampin	0.828688	2	Tamae,Liu	3	0.171312	0.657377	[(('ppiB', 'confers no resistance to antibiotic', 'Rifampin'), ['Nichols'], 0.1713115124432878)]
prfC	confers no resistance to antibiotic	Rifampin	0.542907	2	Nichols,Liu	3	0.457093	0.085815	[(('prfC', 'confers resistance to antibiotic', 'Rifampin'), ['Tamae'], 0.4570925228833359)]	confers no resistance to antibiotic	True
pstA	confers resistance to antibiotic	Rifampin	0.828688	2	Tamae,Liu	3	0.171312	0.657377	[(('pstA', 'confers no resistance to antibiotic', 'Rifampin'), ['Nichols'], 0.1713115124432878)]
pstS	confers resistance to antibiotic	Rifampin	0.828688	2	Tamae,Liu	3	0.171312	0.657377	[(('pstS', 'confers no resistance to antibiotic', 'Rifampin'), ['Nichols'], 0.1713115124432878)]
qmcA	confers no resistance to antibiotic	Rifampin	0.542907	2	Nichols,Liu	3	0.457093	0.085815	[(('qmcA', 'confers resistance to antibiotic', 'Rifampin'), ['Tamae'], 0.4570925228833359)]	confers no resistance to antibiotic	True
recA	confers no resistance to antibiotic	Rifampin	0.628404	2	Nichols,Tamae	3	0.371596	0.256808	[(('recA', 'confers resistance to antibiotic', 'Rifampin'), ['Liu'], 0.37159596467337624)]	confers no resistance to antibiotic	True
recB	confers no resistance to antibiotic	Rifampin	0.628404	2	Nichols,Tamae	3	0.371596	0.256808	[(('recB', 'confers resistance to antibiotic', 'Rifampin'), ['Liu'], 0.37159596467337624)]	confers no resistance to antibiotic	True
recC	confers resistance to antibiotic	Rifampin	0.828688	2	Tamae,Liu	3	0.171312	0.657377	[(('recC', 'confers no resistance to antibiotic', 'Rifampin'), ['Nichols'], 0.1713115124432878)]
recN	confers resistance to antibiotic	Rifampin	0.828688	2	Tamae,Liu	3	0.171312	0.657377	[(('recN', 'confers no resistance to antibiotic', 'Rifampin'), ['Nichols'], 0.1713115124432878)]
rfaD	confers resistance to antibiotic	Rifampin	0.828688	2	Tamae,Liu	3	0.171312	0.657377	[(('rfaD', 'confers no resistance to antibiotic', 'Rifampin'), ['Nichols'], 0.1713115124432878)]
rfaE	confers resistance to antibiotic	Rifampin	0.828688	2	Tamae,Liu	3	0.171312	0.657377	[(('rfaE', 'confers no resistance to antibiotic', 'Rifampin'), ['Nichols'], 0.1713115124432878)]
rhlB	confers no resistance to antibiotic	Rifampin	0.628404	2	Nichols,Tamae	3	0.371596	0.256808	[(('rhlB', 'confers resistance to antibiotic', 'Rifampin'), ['Liu'], 0.37159596467337624)]	confers no resistance to antibiotic	True
rimK	confers resistance to antibiotic	Rifampin	0.828688	2	Tamae,Liu	3	0.171312	0.657377	[(('rimK', 'confers no resistance to antibiotic', 'Rifampin'), ['Nichols'], 0.1713115124432878)]
rluB	confers no resistance to antibiotic	Rifampin	0.542907	2	Nichols,Liu	3	0.457093	0.085815	[(('rluB', 'confers resistance to antibiotic', 'Rifampin'), ['Tamae'], 0.4570925228833359)]	confers no resistance to antibiotic	True
rnt	confers no resistance to antibiotic	Rifampin	0.542907	2	Nichols,Liu	3	0.457093	0.085815	[(('rnt', 'confers resistance to antibiotic', 'Rifampin'), ['Tamae'], 0.4570925228833359)]	confers no resistance to antibiotic	True
rpe	confers resistance to antibiotic	Rifampin	0.828688	2	Tamae,Liu	3	0.171312	0.657377	[(('rpe', 'confers no resistance to antibiotic', 'Rifampin'), ['Nichols'], 0.1713115124432878)]
rplA	confers resistance to antibiotic	Rifampin	0.828688	2	Tamae,Liu	3	0.171312	0.657377	[(('rplA', 'confers no resistance to antibiotic', 'Rifampin'), ['Nichols'], 0.1713115124432878)]
rpmE	confers resistance to antibiotic	Rifampin	0.828688	2	Tamae,Liu	3	0.171312	0.657377	[(('rpmE', 'confers no resistance to antibiotic', 'Rifampin'), ['Nichols'], 0.1713115124432878)]
rpmF	confers resistance to antibiotic	Rifampin	0.828688	2	Tamae,Liu	3	0.171312	0.657377	[(('rpmF', 'confers no resistance to antibiotic', 'Rifampin'), ['Nichols'], 0.1713115124432878)]
rpmG	confers no resistance to antibiotic	Rifampin	0.628404	2	Nichols,Tamae	3	0.371596	0.256808	[(('rpmG', 'confers resistance to antibiotic', 'Rifampin'), ['Liu'], 0.37159596467337624)]	confers no resistance to antibiotic	True
rpsO	confers no resistance to antibiotic	Rifampin	0.457093	1	Tamae	2	0.371596	0.0854966	[(('rpsO', 'confers resistance to antibiotic', 'Rifampin'), ['Liu'], 0.37159596467337624)]	confers no resistance to antibiotic	True
rssA	confers no resistance to antibiotic	Rifampin	0.628404	2	Nichols,Tamae	3	0.371596	0.256808	[(('rssA', 'confers resistance to antibiotic', 'Rifampin'), ['Liu'], 0.37159596467337624)]	confers no resistance to antibiotic	True
surA	confers resistance to antibiotic	Rifampin	0.828688	2	Tamae,Liu	3	0.171312	0.657377	[(('surA', 'confers no resistance to antibiotic', 'Rifampin'), ['Nichols'], 0.1713115124432878)]
symE	confers no resistance to antibiotic	Rifampin	0.628404	2	Nichols,Tamae	3	0.371596	0.256808	[(('symE', 'confers resistance to antibiotic', 'Rifampin'), ['Liu'], 0.37159596467337624)]	confers no resistance to antibiotic	True
tatB	confers no resistance to antibiotic	Rifampin	0.542907	2	Nichols,Liu	3	0.457093	0.085815	[(('tatB', 'confers resistance to antibiotic', 'Rifampin'), ['Tamae'], 0.4570925228833359)]	confers no resistance to antibiotic	True
tatC	confers no resistance to antibiotic	Rifampin	0.542907	2	Nichols,Liu	3	0.457093	0.085815	[(('tatC', 'confers resistance to antibiotic', 'Rifampin'), ['Tamae'], 0.4570925228833359)]	confers no resistance to antibiotic	True
tolC	confers no resistance to antibiotic	Rifampin	0.628404	2	Nichols,Tamae	3	0.371596	0.256808	[(('tolC', 'confers resistance to antibiotic', 'Rifampin'), ['Liu'], 0.37159596467337624)]	confers no resistance to antibiotic	True
tolR	confers resistance to antibiotic	Rifampin	0.828688	2	Tamae,Liu	3	0.171312	0.657377	[(('tolR', 'confers no resistance to antibiotic', 'Rifampin'), ['Nichols'], 0.1713115124432878)]
tonB	confers resistance to antibiotic	Rifampin	0.828688	2	Tamae,Liu	3	0.171312	0.657377	[(('tonB', 'confers no resistance to antibiotic', 'Rifampin'), ['Nichols'], 0.1713115124432878)]
trxA	confers resistance to antibiotic	Rifampin	0.828688	2	Tamae,Liu	3	0.171312	0.657377	[(('trxA', 'confers no resistance to antibiotic', 'Rifampin'), ['Nichols'], 0.1713115124432878)]
trxB	confers no resistance to antibiotic	Rifampin	0.628404	2	Nichols,Tamae	3	0.371596	0.256808	[(('trxB', 'confers resistance to antibiotic', 'Rifampin'), ['Liu'], 0.37159596467337624)]	confers no resistance to antibiotic	True
uvrA	confers resistance to antibiotic	Rifampin	0.828688	2	Tamae,Liu	3	0.171312	0.657377	[(('uvrA', 'confers no resistance to antibiotic', 'Rifampin'), ['Nichols'], 0.1713115124432878)]
waaC	confers resistance to antibiotic	Rifampin	0.542907	2	Nichols,Liu	3	0.457093	0.085815	[(('waaC', 'confers no resistance to antibiotic', 'Rifampin'), ['Tamae'], 0.4570925228833359)]	confers no resistance to antibiotic	False
waaG	confers resistance to antibiotic	Rifampin	0.828688	2	Tamae,Liu	3	0.171312	0.657377	[(('waaG', 'confers no resistance to antibiotic', 'Rifampin'), ['Nichols'], 0.1713115124432878)]
waaQ	confers no resistance to antibiotic	Rifampin	0.628404	2	Nichols,Tamae	3	0.371596	0.256808	[(('waaQ', 'confers resistance to antibiotic', 'Rifampin'), ['Liu'], 0.37159596467337624)]	confers no resistance to antibiotic	True
xapR	confers resistance to antibiotic	Rifampin	0.828688	2	Tamae,Liu	3	0.171312	0.657377	[(('xapR', 'confers no resistance to antibiotic', 'Rifampin'), ['Nichols'], 0.1713115124432878)]
ybcN	confers resistance to antibiotic	Rifampin	0.828688	2	Tamae,Liu	3	0.171312	0.657377	[(('ybcN', 'confers no resistance to antibiotic', 'Rifampin'), ['Nichols'], 0.1713115124432878)]
ybeD	confers no resistance to antibiotic	Rifampin	0.628404	2	Nichols,Tamae	3	0.371596	0.256808	[(('ybeD', 'confers resistance to antibiotic', 'Rifampin'), ['Liu'], 0.37159596467337624)]	confers no resistance to antibiotic	True
ybeY	confers resistance to antibiotic	Rifampin	0.828688	2	Tamae,Liu	3	0.171312	0.657377	[(('ybeY', 'confers no resistance to antibiotic', 'Rifampin'), ['Nichols'], 0.1713115124432878)]
ybgC	confers no resistance to antibiotic	Rifampin	0.628404	2	Nichols,Tamae	3	0.371596	0.256808	[(('ybgC', 'confers resistance to antibiotic', 'Rifampin'), ['Liu'], 0.37159596467337624)]	confers no resistance to antibiotic	True
ybgF	confers no resistance to antibiotic	Rifampin	0.542907	2	Nichols,Liu	3	0.457093	0.085815	[(('ybgF', 'confers resistance to antibiotic', 'Rifampin'), ['Tamae'], 0.4570925228833359)]	confers no resistance to antibiotic	True
ybjO	confers no resistance to antibiotic	Rifampin	0.628404	2	Nichols,Tamae	3	0.371596	0.256808	[(('ybjO', 'confers resistance to antibiotic', 'Rifampin'), ['Liu'], 0.37159596467337624)]	confers no resistance to antibiotic	True
yceD	confers resistance to antibiotic	Rifampin	0.828688	2	Tamae,Liu	3	0.171312	0.657377	[(('yceD', 'confers no resistance to antibiotic', 'Rifampin'), ['Nichols'], 0.1713115124432878)]
ychJ	confers resistance to antibiotic	Rifampin	0.828688	2	Tamae,Liu	3	0.171312	0.657377	[(('ychJ', 'confers no resistance to antibiotic', 'Rifampin'), ['Nichols'], 0.1713115124432878)]
yciM	confers resistance to antibiotic	Rifampin	0.828688	2	Tamae,Liu	3	0.171312	0.657377	[(('yciM', 'confers no resistance to antibiotic', 'Rifampin'), ['Nichols'], 0.1713115124432878)]
yciS	confers no resistance to antibiotic	Rifampin	0.628404	2	Nichols,Tamae	3	0.371596	0.256808	[(('yciS', 'confers resistance to antibiotic', 'Rifampin'), ['Liu'], 0.37159596467337624)]	confers no resistance to antibiotic	True
yciT	confers no resistance to antibiotic	Rifampin	0.628404	2	Nichols,Tamae	3	0.371596	0.256808	[(('yciT', 'confers resistance to antibiotic', 'Rifampin'), ['Liu'], 0.37159596467337624)]	confers no resistance to antibiotic	True
ydfH	confers no resistance to antibiotic	Rifampin	0.628404	2	Nichols,Tamae	3	0.371596	0.256808	[(('ydfH', 'confers resistance to antibiotic', 'Rifampin'), ['Liu'], 0.37159596467337624)]	confers no resistance to antibiotic	True
ydhZ	confers no resistance to antibiotic	Rifampin	0.828688	2	Tamae,Liu	3	0.171312	0.657377	[(('ydhZ', 'confers resistance to antibiotic', 'Rifampin'), ['Nichols'], 0.1713115124432878)]
yfgC	confers resistance to antibiotic	Rifampin	0.828688	2	Tamae,Liu	3	0.171312	0.657377	[(('yfgC', 'confers no resistance to antibiotic', 'Rifampin'), ['Nichols'], 0.1713115124432878)]
ygdD	confers no resistance to antibiotic	Rifampin	0.542907	2	Nichols,Liu	3	0.457093	0.085815	[(('ygdD', 'confers resistance to antibiotic', 'Rifampin'), ['Tamae'], 0.4570925228833359)]	confers no resistance to antibiotic	True
yhdP	confers no resistance to antibiotic	Rifampin	0.542907	2	Nichols,Liu	3	0.457093	0.085815	[(('yhdP', 'confers resistance to antibiotic', 'Rifampin'), ['Tamae'], 0.4570925228833359)]	confers no resistance to antibiotic	True
yidE	confers no resistance to antibiotic	Rifampin	0.628404	2	Nichols,Tamae	3	0.371596	0.256808	[(('yidE', 'confers resistance to antibiotic', 'Rifampin'), ['Liu'], 0.37159596467337624)]	confers no resistance to antibiotic	True
yjgA	confers no resistance to antibiotic	Rifampin	0.628404	2	Nichols,Tamae	3	0.371596	0.256808	[(('yjgA', 'confers resistance to antibiotic', 'Rifampin'), ['Liu'], 0.37159596467337624)]	confers no resistance to antibiotic	True
yjjY	confers resistance to antibiotic	Rifampin	0.828688	2	Tamae,Liu	3	0.171312	0.657377	[(('yjjY', 'confers no resistance to antibiotic', 'Rifampin'), ['Nichols'], 0.1713115124432878)]
ylcG	confers resistance to antibiotic	Rifampin	0.828688	2	Tamae,Liu	3	0.171312	0.657377	[(('ylcG', 'confers no resistance to antibiotic', 'Rifampin'), ['Nichols'], 0.1713115124432878)]
acrA	confers resistance to antibiotic	Spectinomycin	0.371596	1	Liu	2	0.171312	0.200284	[(('acrA', 'confers no resistance to antibiotic', 'Spectinomycin'), ['Nichols'], 0.1713115124432878)]
acrB	confers no resistance to antibiotic	Spectinomycin	0.371596	1	Liu	2	0.171312	0.200284	[(('acrB', 'confers resistance to antibiotic', 'Spectinomycin'), ['Nichols'], 0.1713115124432878)]
amiA	confers no resistance to antibiotic	Spectinomycin	0.371596	1	Liu	2	0.171312	0.200284	[(('amiA', 'confers resistance to antibiotic', 'Spectinomycin'), ['Nichols'], 0.1713115124432878)]
atpG	confers resistance to antibiotic	Spectinomycin	0.371596	1	Liu	2	0.171312	0.200284	[(('atpG', 'confers no resistance to antibiotic', 'Spectinomycin'), ['Nichols'], 0.1713115124432878)]
cydX	confers no resistance to antibiotic	Spectinomycin	0.371596	1	Liu	2	0.171312	0.200284	[(('cydX', 'confers resistance to antibiotic', 'Spectinomycin'), ['Nichols'], 0.1713115124432878)]
dapF	confers resistance to antibiotic	Spectinomycin	0.371596	1	Liu	2	0.171312	0.200284	[(('dapF', 'confers no resistance to antibiotic', 'Spectinomycin'), ['Nichols'], 0.1713115124432878)]
ddlB	confers no resistance to antibiotic	Spectinomycin	0.371596	1	Liu	2	0.171312	0.200284	[(('ddlB', 'confers resistance to antibiotic', 'Spectinomycin'), ['Nichols'], 0.1713115124432878)]
dnaJ	confers no resistance to antibiotic	Spectinomycin	0.371596	1	Liu	2	0.171312	0.200284	[(('dnaJ', 'confers resistance to antibiotic', 'Spectinomycin'), ['Nichols'], 0.1713115124432878)]
dnaK	confers resistance to antibiotic	Spectinomycin	0.371596	1	Liu	2	0.171312	0.200284	[(('dnaK', 'confers no resistance to antibiotic', 'Spectinomycin'), ['Nichols'], 0.1713115124432878)]
hns	confers resistance to antibiotic	Spectinomycin	0.371596	1	Liu	2	0.171312	0.200284	[(('hns', 'confers no resistance to antibiotic', 'Spectinomycin'), ['Nichols'], 0.1713115124432878)]
iscS	confers resistance to antibiotic	Spectinomycin	0.371596	1	Liu	2	0.171312	0.200284	[(('iscS', 'confers no resistance to antibiotic', 'Spectinomycin'), ['Nichols'], 0.1713115124432878)]
lpp	confers no resistance to antibiotic	Spectinomycin	0.371596	1	Liu	2	0.171312	0.200284	[(('lpp', 'confers resistance to antibiotic', 'Spectinomycin'), ['Nichols'], 0.1713115124432878)]
lpxL	confers resistance to antibiotic	Spectinomycin	0.371596	1	Liu	2	0.171312	0.200284	[(('lpxL', 'confers no resistance to antibiotic', 'Spectinomycin'), ['Nichols'], 0.1713115124432878)]
minC	confers no resistance to antibiotic	Spectinomycin	0.371596	1	Liu	2	0.171312	0.200284	[(('minC', 'confers resistance to antibiotic', 'Spectinomycin'), ['Nichols'], 0.1713115124432878)]
mnmG	confers resistance to antibiotic	Spectinomycin	0.371596	1	Liu	2	0.171312	0.200284	[(('mnmG', 'confers no resistance to antibiotic', 'Spectinomycin'), ['Nichols'], 0.1713115124432878)]
oxyR	confers resistance to antibiotic	Spectinomycin	0.371596	1	Liu	2	0.171312	0.200284	[(('oxyR', 'confers no resistance to antibiotic', 'Spectinomycin'), ['Nichols'], 0.1713115124432878)]
plsX	confers no resistance to antibiotic	Spectinomycin	0.371596	1	Liu	2	0.171312	0.200284	[(('plsX', 'confers resistance to antibiotic', 'Spectinomycin'), ['Nichols'], 0.1713115124432878)]
pnp	confers resistance to antibiotic	Spectinomycin	0.371596	1	Liu	2	0.171312	0.200284	[(('pnp', 'confers no resistance to antibiotic', 'Spectinomycin'), ['Nichols'], 0.1713115124432878)]
ppiB	confers resistance to antibiotic	Spectinomycin	0.371596	1	Liu	2	0.171312	0.200284	[(('ppiB', 'confers no resistance to antibiotic', 'Spectinomycin'), ['Nichols'], 0.1713115124432878)]
proL	confers resistance to antibiotic	Spectinomycin	0.371596	1	Liu	2	0.171312	0.200284	[(('proL', 'confers no resistance to antibiotic', 'Spectinomycin'), ['Nichols'], 0.1713115124432878)]
recA	confers resistance to antibiotic	Spectinomycin	0.371596	1	Liu	2	0.171312	0.200284	[(('recA', 'confers no resistance to antibiotic', 'Spectinomycin'), ['Nichols'], 0.1713115124432878)]
recB	confers resistance to antibiotic	Spectinomycin	0.371596	1	Liu	2	0.171312	0.200284	[(('recB', 'confers no resistance to antibiotic', 'Spectinomycin'), ['Nichols'], 0.1713115124432878)]
recC	confers resistance to antibiotic	Spectinomycin	0.371596	1	Liu	2	0.171312	0.200284	[(('recC', 'confers no resistance to antibiotic', 'Spectinomycin'), ['Nichols'], 0.1713115124432878)]
rpe	confers resistance to antibiotic	Spectinomycin	0.371596	1	Liu	2	0.171312	0.200284	[(('rpe', 'confers no resistance to antibiotic', 'Spectinomycin'), ['Nichols'], 0.1713115124432878)]
rplI	confers no resistance to antibiotic	Spectinomycin	0.371596	1	Liu	2	0.171312	0.200284	[(('rplI', 'confers resistance to antibiotic', 'Spectinomycin'), ['Nichols'], 0.1713115124432878)]
rpmE	confers resistance to antibiotic	Spectinomycin	0.371596	1	Liu	2	0.171312	0.200284	[(('rpmE', 'confers no resistance to antibiotic', 'Spectinomycin'), ['Nichols'], 0.1713115124432878)]
rpoN	confers resistance to antibiotic	Spectinomycin	0.371596	1	Liu	2	0.171312	0.200284	[(('rpoN', 'confers no resistance to antibiotic', 'Spectinomycin'), ['Nichols'], 0.1713115124432878)]
sapC	confers resistance to antibiotic	Spectinomycin	0.371596	1	Liu	2	0.171312	0.200284	[(('sapC', 'confers no resistance to antibiotic', 'Spectinomycin'), ['Nichols'], 0.1713115124432878)]
surA	confers resistance to antibiotic	Spectinomycin	0.371596	1	Liu	2	0.171312	0.200284	[(('surA', 'confers no resistance to antibiotic', 'Spectinomycin'), ['Nichols'], 0.1713115124432878)]
tktA	confers resistance to antibiotic	Spectinomycin	0.371596	1	Liu	2	0.171312	0.200284	[(('tktA', 'confers no resistance to antibiotic', 'Spectinomycin'), ['Nichols'], 0.1713115124432878)]
tusC	confers resistance to antibiotic	Spectinomycin	0.371596	1	Liu	2	0.171312	0.200284	[(('tusC', 'confers no resistance to antibiotic', 'Spectinomycin'), ['Nichols'], 0.1713115124432878)]
tusD	confers resistance to antibiotic	Spectinomycin	0.371596	1	Liu	2	0.171312	0.200284	[(('tusD', 'confers no resistance to antibiotic', 'Spectinomycin'), ['Nichols'], 0.1713115124432878)]
waaC	confers resistance to antibiotic	Spectinomycin	0.371596	1	Liu	2	0.171312	0.200284	[(('waaC', 'confers no resistance to antibiotic', 'Spectinomycin'), ['Nichols'], 0.1713115124432878)]
waaG	confers no resistance to antibiotic	Spectinomycin	0.371596	1	Liu	2	0.171312	0.200284	[(('waaG', 'confers resistance to antibiotic', 'Spectinomycin'), ['Nichols'], 0.1713115124432878)]
waaP	confers no resistance to antibiotic	Spectinomycin	0.371596	1	Liu	2	0.171312	0.200284	[(('waaP', 'confers resistance to antibiotic', 'Spectinomycin'), ['Nichols'], 0.1713115124432878)]
waaQ	confers no resistance to antibiotic	Spectinomycin	0.371596	1	Liu	2	0.171312	0.200284	[(('waaQ', 'confers resistance to antibiotic', 'Spectinomycin'), ['Nichols'], 0.1713115124432878)]
ybeY	confers resistance to antibiotic	Spectinomycin	0.371596	1	Liu	2	0.171312	0.200284	[(('ybeY', 'confers no resistance to antibiotic', 'Spectinomycin'), ['Nichols'], 0.1713115124432878)]
yciM	confers resistance to antibiotic	Spectinomycin	0.371596	1	Liu	2	0.171312	0.200284	[(('yciM', 'confers no resistance to antibiotic', 'Spectinomycin'), ['Nichols'], 0.1713115124432878)]
yciT	confers resistance to antibiotic	Spectinomycin	0.371596	1	Liu	2	0.171312	0.200284	[(('yciT', 'confers no resistance to antibiotic', 'Spectinomycin'), ['Nichols'], 0.1713115124432878)]
yfgC	confers no resistance to antibiotic	Spectinomycin	0.371596	1	Liu	2	0.171312	0.200284	[(('yfgC', 'confers resistance to antibiotic', 'Spectinomycin'), ['Nichols'], 0.1713115124432878)]
ygcO	confers resistance to antibiotic	Spectinomycin	0.371596	1	Liu	2	0.171312	0.200284	[(('ygcO', 'confers no resistance to antibiotic', 'Spectinomycin'), ['Nichols'], 0.1713115124432878)]
acrA	confers no resistance to antibiotic	Sulfamethoxazole	0.457093	1	Tamae	2	0.371596	0.0854966	[(('acrA', 'confers resistance to antibiotic', 'Sulfamethoxazole'), ['Liu'], 0.37159596467337624)]	confers no resistance to antibiotic	True
atpG	confers no resistance to antibiotic	Sulfamethoxazole	0.457093	1	Tamae	2	0.371596	0.0854966	[(('atpG', 'confers resistance to antibiotic', 'Sulfamethoxazole'), ['Liu'], 0.37159596467337624)]	confers no resistance to antibiotic	True
bamB	confers resistance to antibiotic	Sulfamethoxazole	0.457093	1	Tamae	2	0.371596	0.0854966	[(('bamB', 'confers no resistance to antibiotic', 'Sulfamethoxazole'), ['Liu'], 0.37159596467337624)]	confers no resistance to antibiotic	False
cpxA	confers no resistance to antibiotic	Sulfamethoxazole	0.457093	1	Tamae	2	0.371596	0.0854966	[(('cpxA', 'confers resistance to antibiotic', 'Sulfamethoxazole'), ['Liu'], 0.37159596467337624)]	confers no resistance to antibiotic	True
cydB	confers no resistance to antibiotic	Sulfamethoxazole	0.457093	1	Tamae	2	0.371596	0.0854966	[(('cydB', 'confers resistance to antibiotic', 'Sulfamethoxazole'), ['Liu'], 0.37159596467337624)]	confers no resistance to antibiotic	True
dksA	confers resistance to antibiotic	Sulfamethoxazole	0.457093	1	Tamae	2	0.371596	0.0854966	[(('dksA', 'confers no resistance to antibiotic', 'Sulfamethoxazole'), ['Liu'], 0.37159596467337624)]	confers no resistance to antibiotic	False
elaD	confers no resistance to antibiotic	Sulfamethoxazole	0.457093	1	Tamae	2	0.371596	0.0854966	[(('elaD', 'confers resistance to antibiotic', 'Sulfamethoxazole'), ['Liu'], 0.37159596467337624)]	confers no resistance to antibiotic	True
fau	confers no resistance to antibiotic	Sulfamethoxazole	0.457093	1	Tamae	2	0.371596	0.0854966	[(('fau', 'confers resistance to antibiotic', 'Sulfamethoxazole'), ['Liu'], 0.37159596467337624)]	confers no resistance to antibiotic	True
folB	confers no resistance to antibiotic	Sulfamethoxazole	0.457093	1	Tamae	2	0.371596	0.0854966	[(('folB', 'confers resistance to antibiotic', 'Sulfamethoxazole'), ['Liu'], 0.37159596467337624)]	confers no resistance to antibiotic	True
fur	confers no resistance to antibiotic	Sulfamethoxazole	0.457093	1	Tamae	2	0.371596	0.0854966	[(('fur', 'confers resistance to antibiotic', 'Sulfamethoxazole'), ['Liu'], 0.37159596467337624)]	confers no resistance to antibiotic	True
hfq	confers no resistance to antibiotic	Sulfamethoxazole	0.457093	1	Tamae	2	0.371596	0.0854966	[(('hfq', 'confers resistance to antibiotic', 'Sulfamethoxazole'), ['Liu'], 0.37159596467337624)]	confers no resistance to antibiotic	True
hipB	confers no resistance to antibiotic	Sulfamethoxazole	0.457093	1	Tamae	2	0.371596	0.0854966	[(('hipB', 'confers resistance to antibiotic', 'Sulfamethoxazole'), ['Liu'], 0.37159596467337624)]	confers no resistance to antibiotic	True
hscA	confers no resistance to antibiotic	Sulfamethoxazole	0.457093	1	Tamae	2	0.371596	0.0854966	[(('hscA', 'confers resistance to antibiotic', 'Sulfamethoxazole'), ['Liu'], 0.37159596467337624)]	confers no resistance to antibiotic	True
hyfJ	confers no resistance to antibiotic	Sulfamethoxazole	0.457093	1	Tamae	2	0.371596	0.0854966	[(('hyfJ', 'confers resistance to antibiotic', 'Sulfamethoxazole'), ['Liu'], 0.37159596467337624)]	confers no resistance to antibiotic	True
iscS	confers no resistance to antibiotic	Sulfamethoxazole	0.457093	1	Tamae	2	0.371596	0.0854966	[(('iscS', 'confers resistance to antibiotic', 'Sulfamethoxazole'), ['Liu'], 0.37159596467337624)]	confers no resistance to antibiotic	True
leuO	confers no resistance to antibiotic	Sulfamethoxazole	0.457093	1	Tamae	2	0.371596	0.0854966	[(('leuO', 'confers resistance to antibiotic', 'Sulfamethoxazole'), ['Liu'], 0.37159596467337624)]	confers no resistance to antibiotic	True
lptB	confers resistance to antibiotic	Sulfamethoxazole	0.457093	1	Tamae	2	0.371596	0.0854966	[(('lptB', 'confers no resistance to antibiotic', 'Sulfamethoxazole'), ['Liu'], 0.37159596467337624)]	confers no resistance to antibiotic	False
lpxL	confers no resistance to antibiotic	Sulfamethoxazole	0.457093	1	Tamae	2	0.371596	0.0854966	[(('lpxL', 'confers resistance to antibiotic', 'Sulfamethoxazole'), ['Liu'], 0.37159596467337624)]	confers no resistance to antibiotic	True
nlpC	confers no resistance to antibiotic	Sulfamethoxazole	0.457093	1	Tamae	2	0.371596	0.0854966	[(('nlpC', 'confers resistance to antibiotic', 'Sulfamethoxazole'), ['Liu'], 0.37159596467337624)]	confers no resistance to antibiotic	True
nudB	confers resistance to antibiotic	Sulfamethoxazole	0.457093	1	Tamae	2	0.371596	0.0854966	[(('nudB', 'confers no resistance to antibiotic', 'Sulfamethoxazole'), ['Liu'], 0.37159596467337624)]	confers no resistance to antibiotic	False
nusB	confers no resistance to antibiotic	Sulfamethoxazole	0.457093	1	Tamae	2	0.371596	0.0854966	[(('nusB', 'confers resistance to antibiotic', 'Sulfamethoxazole'), ['Liu'], 0.37159596467337624)]	confers no resistance to antibiotic	True
ppiB	confers no resistance to antibiotic	Sulfamethoxazole	0.457093	1	Tamae	2	0.371596	0.0854966	[(('ppiB', 'confers resistance to antibiotic', 'Sulfamethoxazole'), ['Liu'], 0.37159596467337624)]	confers no resistance to antibiotic	True
rfaH	confers no resistance to antibiotic	Sulfamethoxazole	0.457093	1	Tamae	2	0.371596	0.0854966	[(('rfaH', 'confers resistance to antibiotic', 'Sulfamethoxazole'), ['Liu'], 0.37159596467337624)]	confers no resistance to antibiotic	True
rpmE	confers no resistance to antibiotic	Sulfamethoxazole	0.457093	1	Tamae	2	0.371596	0.0854966	[(('rpmE', 'confers resistance to antibiotic', 'Sulfamethoxazole'), ['Liu'], 0.37159596467337624)]	confers no resistance to antibiotic	True
rpmJ	confers no resistance to antibiotic	Sulfamethoxazole	0.457093	1	Tamae	2	0.371596	0.0854966	[(('rpmJ', 'confers resistance to antibiotic', 'Sulfamethoxazole'), ['Liu'], 0.37159596467337624)]	confers no resistance to antibiotic	True
rpsO	confers no resistance to antibiotic	Sulfamethoxazole	0.457093	1	Tamae	2	0.371596	0.0854966	[(('rpsO', 'confers resistance to antibiotic', 'Sulfamethoxazole'), ['Liu'], 0.37159596467337624)]	confers no resistance to antibiotic	True
rpsU	confers resistance to antibiotic	Sulfamethoxazole	0.457093	1	Tamae	2	0.371596	0.0854966	[(('rpsU', 'confers no resistance to antibiotic', 'Sulfamethoxazole'), ['Liu'], 0.37159596467337624)]	confers resistance to antibiotic	True
rseA	confers no resistance to antibiotic	Sulfamethoxazole	0.457093	1	Tamae	2	0.371596	0.0854966	[(('rseA', 'confers resistance to antibiotic', 'Sulfamethoxazole'), ['Liu'], 0.37159596467337624)]	confers no resistance to antibiotic	True
rsmH	confers no resistance to antibiotic	Sulfamethoxazole	0.457093	1	Tamae	2	0.371596	0.0854966	[(('rsmH', 'confers resistance to antibiotic', 'Sulfamethoxazole'), ['Liu'], 0.37159596467337624)]	confers no resistance to antibiotic	True
sucD	confers no resistance to antibiotic	Sulfamethoxazole	0.457093	1	Tamae	2	0.371596	0.0854966	[(('sucD', 'confers resistance to antibiotic', 'Sulfamethoxazole'), ['Liu'], 0.37159596467337624)]	confers no resistance to antibiotic	True
tatC	confers no resistance to antibiotic	Sulfamethoxazole	0.457093	1	Tamae	2	0.371596	0.0854966	[(('tatC', 'confers resistance to antibiotic', 'Sulfamethoxazole'), ['Liu'], 0.37159596467337624)]	confers no resistance to antibiotic	True
tolR	confers no resistance to antibiotic	Sulfamethoxazole	0.457093	1	Tamae	2	0.371596	0.0854966	[(('tolR', 'confers resistance to antibiotic', 'Sulfamethoxazole'), ['Liu'], 0.37159596467337624)]	confers no resistance to antibiotic	True
tusB	confers no resistance to antibiotic	Sulfamethoxazole	0.457093	1	Tamae	2	0.371596	0.0854966	[(('tusB', 'confers resistance to antibiotic', 'Sulfamethoxazole'), ['Liu'], 0.37159596467337624)]	confers no resistance to antibiotic	True
tusC	confers no resistance to antibiotic	Sulfamethoxazole	0.457093	1	Tamae	2	0.371596	0.0854966	[(('tusC', 'confers resistance to antibiotic', 'Sulfamethoxazole'), ['Liu'], 0.37159596467337624)]	confers no resistance to antibiotic	True
tusD	confers no resistance to antibiotic	Sulfamethoxazole	0.457093	1	Tamae	2	0.371596	0.0854966	[(('tusD', 'confers resistance to antibiotic', 'Sulfamethoxazole'), ['Liu'], 0.37159596467337624)]	confers no resistance to antibiotic	True
waaC	confers no resistance to antibiotic	Sulfamethoxazole	0.457093	1	Tamae	2	0.371596	0.0854966	[(('waaC', 'confers resistance to antibiotic', 'Sulfamethoxazole'), ['Liu'], 0.37159596467337624)]	confers no resistance to antibiotic	True
wbbL	confers no resistance to antibiotic	Sulfamethoxazole	0.457093	1	Tamae	2	0.371596	0.0854966	[(('wbbL', 'confers resistance to antibiotic', 'Sulfamethoxazole'), ['Liu'], 0.37159596467337624)]	confers no resistance to antibiotic	True
ybgF	confers resistance to antibiotic	Sulfamethoxazole	0.457093	1	Tamae	2	0.371596	0.0854966	[(('ybgF', 'confers no resistance to antibiotic', 'Sulfamethoxazole'), ['Liu'], 0.37159596467337624)]	confers no resistance to antibiotic	False
ycjG	confers no resistance to antibiotic	Sulfamethoxazole	0.457093	1	Tamae	2	0.371596	0.0854966	[(('ycjG', 'confers resistance to antibiotic', 'Sulfamethoxazole'), ['Liu'], 0.37159596467337624)]	confers no resistance to antibiotic	True
ydbD	confers no resistance to antibiotic	Sulfamethoxazole	0.457093	1	Tamae	2	0.371596	0.0854966	[(('ydbD', 'confers resistance to antibiotic', 'Sulfamethoxazole'), ['Liu'], 0.37159596467337624)]	confers no resistance to antibiotic	True
yddK	confers no resistance to antibiotic	Sulfamethoxazole	0.457093	1	Tamae	2	0.371596	0.0854966	[(('yddK', 'confers resistance to antibiotic', 'Sulfamethoxazole'), ['Liu'], 0.37159596467337624)]	confers no resistance to antibiotic	True
ydjI	confers resistance to antibiotic	Sulfamethoxazole	0.457093	1	Tamae	2	0.371596	0.0854966	[(('ydjI', 'confers no resistance to antibiotic', 'Sulfamethoxazole'), ['Liu'], 0.37159596467337624)]	confers resistance to antibiotic	True
yfgC	confers no resistance to antibiotic	Sulfamethoxazole	0.457093	1	Tamae	2	0.371596	0.0854966	[(('yfgC', 'confers resistance to antibiotic', 'Sulfamethoxazole'), ['Liu'], 0.37159596467337624)]	confers no resistance to antibiotic	True
yfjR	confers no resistance to antibiotic	Sulfamethoxazole	0.457093	1	Tamae	2	0.371596	0.0854966	[(('yfjR', 'confers resistance to antibiotic', 'Sulfamethoxazole'), ['Liu'], 0.37159596467337624)]	confers no resistance to antibiotic	True
yiaD	confers no resistance to antibiotic	Sulfamethoxazole	0.457093	1	Tamae	2	0.371596	0.0854966	[(('yiaD', 'confers resistance to antibiotic', 'Sulfamethoxazole'), ['Liu'], 0.37159596467337624)]	confers no resistance to antibiotic	True
yjjY	confers resistance to antibiotic	Sulfamethoxazole	0.457093	1	Tamae	2	0.371596	0.0854966	[(('yjjY', 'confers no resistance to antibiotic', 'Sulfamethoxazole'), ['Liu'], 0.37159596467337624)]	confers resistance to antibiotic	True
ymfI	confers resistance to antibiotic	Sulfamethoxazole	0.457093	1	Tamae	2	0.371596	0.0854966	[(('ymfI', 'confers no resistance to antibiotic', 'Sulfamethoxazole'), ['Liu'], 0.37159596467337624)]	confers resistance to antibiotic	True
yneE	confers resistance to antibiotic	Sulfamethoxazole	0.457093	1	Tamae	2	0.371596	0.0854966	[(('yneE', 'confers no resistance to antibiotic', 'Sulfamethoxazole'), ['Liu'], 0.37159596467337624)]	confers no resistance to antibiotic	False
zapC	confers no resistance to antibiotic	Sulfamethoxazole	0.457093	1	Tamae	2	0.371596	0.0854966	[(('zapC', 'confers resistance to antibiotic', 'Sulfamethoxazole'), ['Liu'], 0.37159596467337624)]	confers no resistance to antibiotic	True
acrB	confers resistance to antibiotic	Tetracycline	0.371596	1	Liu	2	0.171312	0.200284	[(('acrB', 'confers no resistance to antibiotic', 'Tetracycline'), ['Nichols'], 0.1713115124432878)]
amiA	confers resistance to antibiotic	Tetracycline	0.371596	1	Liu	2	0.171312	0.200284	[(('amiA', 'confers no resistance to antibiotic', 'Tetracycline'), ['Nichols'], 0.1713115124432878)]
arfA	confers no resistance to antibiotic	Tetracycline	0.371596	1	Liu	2	0.171312	0.200284	[(('arfA', 'confers resistance to antibiotic', 'Tetracycline'), ['Nichols'], 0.1713115124432878)]
csgG	confers resistance to antibiotic	Tetracycline	0.371596	1	Liu	2	0.171312	0.200284	[(('csgG', 'confers no resistance to antibiotic', 'Tetracycline'), ['Nichols'], 0.1713115124432878)]
cysB	confers resistance to antibiotic	Tetracycline	0.371596	1	Liu	2	0.171312	0.200284	[(('cysB', 'confers no resistance to antibiotic', 'Tetracycline'), ['Nichols'], 0.1713115124432878)]
dauA	confers resistance to antibiotic	Tetracycline	0.371596	1	Liu	2	0.171312	0.200284	[(('dauA', 'confers no resistance to antibiotic', 'Tetracycline'), ['Nichols'], 0.1713115124432878)]
dcd	confers resistance to antibiotic	Tetracycline	0.371596	1	Liu	2	0.171312	0.200284	[(('dcd', 'confers no resistance to antibiotic', 'Tetracycline'), ['Nichols'], 0.1713115124432878)]
dedD	confers resistance to antibiotic	Tetracycline	0.371596	1	Liu	2	0.171312	0.200284	[(('dedD', 'confers no resistance to antibiotic', 'Tetracycline'), ['Nichols'], 0.1713115124432878)]
dksA	confers resistance to antibiotic	Tetracycline	0.371596	1	Liu	2	0.171312	0.200284	[(('dksA', 'confers no resistance to antibiotic', 'Tetracycline'), ['Nichols'], 0.1713115124432878)]
dnaK	confers resistance to antibiotic	Tetracycline	0.371596	1	Liu	2	0.171312	0.200284	[(('dnaK', 'confers no resistance to antibiotic', 'Tetracycline'), ['Nichols'], 0.1713115124432878)]
hfq	confers resistance to antibiotic	Tetracycline	0.371596	1	Liu	2	0.171312	0.200284	[(('hfq', 'confers no resistance to antibiotic', 'Tetracycline'), ['Nichols'], 0.1713115124432878)]
hicB	confers no resistance to antibiotic	Tetracycline	0.371596	1	Liu	2	0.171312	0.200284	[(('hicB', 'confers resistance to antibiotic', 'Tetracycline'), ['Nichols'], 0.1713115124432878)]
hns	confers resistance to antibiotic	Tetracycline	0.371596	1	Liu	2	0.171312	0.200284	[(('hns', 'confers no resistance to antibiotic', 'Tetracycline'), ['Nichols'], 0.1713115124432878)]
hscA	confers resistance to antibiotic	Tetracycline	0.371596	1	Liu	2	0.171312	0.200284	[(('hscA', 'confers no resistance to antibiotic', 'Tetracycline'), ['Nichols'], 0.1713115124432878)]
ihfA	confers resistance to antibiotic	Tetracycline	0.371596	1	Liu	2	0.171312	0.200284	[(('ihfA', 'confers no resistance to antibiotic', 'Tetracycline'), ['Nichols'], 0.1713115124432878)]
iscS	confers resistance to antibiotic	Tetracycline	0.371596	1	Liu	2	0.171312	0.200284	[(('iscS', 'confers no resistance to antibiotic', 'Tetracycline'), ['Nichols'], 0.1713115124432878)]
lpxM	confers resistance to antibiotic	Tetracycline	0.371596	1	Liu	2	0.171312	0.200284	[(('lpxM', 'confers no resistance to antibiotic', 'Tetracycline'), ['Nichols'], 0.1713115124432878)]
mlaA	confers resistance to antibiotic	Tetracycline	0.371596	1	Liu	2	0.171312	0.200284	[(('mlaA', 'confers no resistance to antibiotic', 'Tetracycline'), ['Nichols'], 0.1713115124432878)]
nlpC	confers resistance to antibiotic	Tetracycline	0.371596	1	Liu	2	0.171312	0.200284	[(('nlpC', 'confers no resistance to antibiotic', 'Tetracycline'), ['Nichols'], 0.1713115124432878)]
oxyR	confers resistance to antibiotic	Tetracycline	0.371596	1	Liu	2	0.171312	0.200284	[(('oxyR', 'confers no resistance to antibiotic', 'Tetracycline'), ['Nichols'], 0.1713115124432878)]
phoP	confers resistance to antibiotic	Tetracycline	0.371596	1	Liu	2	0.171312	0.200284	[(('phoP', 'confers no resistance to antibiotic', 'Tetracycline'), ['Nichols'], 0.1713115124432878)]
ppiD	confers resistance to antibiotic	Tetracycline	0.371596	1	Liu	2	0.171312	0.200284	[(('ppiD', 'confers no resistance to antibiotic', 'Tetracycline'), ['Nichols'], 0.1713115124432878)]
proL	confers resistance to antibiotic	Tetracycline	0.371596	1	Liu	2	0.171312	0.200284	[(('proL', 'confers no resistance to antibiotic', 'Tetracycline'), ['Nichols'], 0.1713115124432878)]
pstA	confers resistance to antibiotic	Tetracycline	0.371596	1	Liu	2	0.171312	0.200284	[(('pstA', 'confers no resistance to antibiotic', 'Tetracycline'), ['Nichols'], 0.1713115124432878)]
pstS	confers resistance to antibiotic	Tetracycline	0.371596	1	Liu	2	0.171312	0.200284	[(('pstS', 'confers no resistance to antibiotic', 'Tetracycline'), ['Nichols'], 0.1713115124432878)]
recA	confers resistance to antibiotic	Tetracycline	0.371596	1	Liu	2	0.171312	0.200284	[(('recA', 'confers no resistance to antibiotic', 'Tetracycline'), ['Nichols'], 0.1713115124432878)]
recB	confers resistance to antibiotic	Tetracycline	0.371596	1	Liu	2	0.171312	0.200284	[(('recB', 'confers no resistance to antibiotic', 'Tetracycline'), ['Nichols'], 0.1713115124432878)]
recC	confers resistance to antibiotic	Tetracycline	0.371596	1	Liu	2	0.171312	0.200284	[(('recC', 'confers no resistance to antibiotic', 'Tetracycline'), ['Nichols'], 0.1713115124432878)]
rimK	confers resistance to antibiotic	Tetracycline	0.371596	1	Liu	2	0.171312	0.200284	[(('rimK', 'confers no resistance to antibiotic', 'Tetracycline'), ['Nichols'], 0.1713115124432878)]
rlmE	confers resistance to antibiotic	Tetracycline	0.371596	1	Liu	2	0.171312	0.200284	[(('rlmE', 'confers no resistance to antibiotic', 'Tetracycline'), ['Nichols'], 0.1713115124432878)]
rpe	confers resistance to antibiotic	Tetracycline	0.371596	1	Liu	2	0.171312	0.200284	[(('rpe', 'confers no resistance to antibiotic', 'Tetracycline'), ['Nichols'], 0.1713115124432878)]
rplA	confers resistance to antibiotic	Tetracycline	0.371596	1	Liu	2	0.171312	0.200284	[(('rplA', 'confers no resistance to antibiotic', 'Tetracycline'), ['Nichols'], 0.1713115124432878)]
rpsF	confers resistance to antibiotic	Tetracycline	0.371596	1	Liu	2	0.171312	0.200284	[(('rpsF', 'confers no resistance to antibiotic', 'Tetracycline'), ['Nichols'], 0.1713115124432878)]
rsmD	confers no resistance to antibiotic	Tetracycline	0.371596	1	Liu	2	0.171312	0.200284	[(('rsmD', 'confers resistance to antibiotic', 'Tetracycline'), ['Nichols'], 0.1713115124432878)]
surA	confers resistance to antibiotic	Tetracycline	0.371596	1	Liu	2	0.171312	0.200284	[(('surA', 'confers no resistance to antibiotic', 'Tetracycline'), ['Nichols'], 0.1713115124432878)]
tolC	confers resistance to antibiotic	Tetracycline	0.371596	1	Liu	2	0.171312	0.200284	[(('tolC', 'confers no resistance to antibiotic', 'Tetracycline'), ['Nichols'], 0.1713115124432878)]
tonB	confers resistance to antibiotic	Tetracycline	0.371596	1	Liu	2	0.171312	0.200284	[(('tonB', 'confers no resistance to antibiotic', 'Tetracycline'), ['Nichols'], 0.1713115124432878)]
tusD	confers resistance to antibiotic	Tetracycline	0.371596	1	Liu	2	0.171312	0.200284	[(('tusD', 'confers no resistance to antibiotic', 'Tetracycline'), ['Nichols'], 0.1713115124432878)]
waaQ	confers resistance to antibiotic	Tetracycline	0.371596	1	Liu	2	0.171312	0.200284	[(('waaQ', 'confers no resistance to antibiotic', 'Tetracycline'), ['Nichols'], 0.1713115124432878)]
ybaB	confers resistance to antibiotic	Tetracycline	0.371596	1	Liu	2	0.171312	0.200284	[(('ybaB', 'confers no resistance to antibiotic', 'Tetracycline'), ['Nichols'], 0.1713115124432878)]
ybeY	confers resistance to antibiotic	Tetracycline	0.371596	1	Liu	2	0.171312	0.200284	[(('ybeY', 'confers no resistance to antibiotic', 'Tetracycline'), ['Nichols'], 0.1713115124432878)]
ybgF	confers resistance to antibiotic	Tetracycline	0.371596	1	Liu	2	0.171312	0.200284	[(('ybgF', 'confers no resistance to antibiotic', 'Tetracycline'), ['Nichols'], 0.1713115124432878)]
ycdZ	confers resistance to antibiotic	Tetracycline	0.371596	1	Liu	2	0.171312	0.200284	[(('ycdZ', 'confers no resistance to antibiotic', 'Tetracycline'), ['Nichols'], 0.1713115124432878)]
yceD	confers resistance to antibiotic	Tetracycline	0.371596	1	Liu	2	0.171312	0.200284	[(('yceD', 'confers no resistance to antibiotic', 'Tetracycline'), ['Nichols'], 0.1713115124432878)]
yciM	confers resistance to antibiotic	Tetracycline	0.371596	1	Liu	2	0.171312	0.200284	[(('yciM', 'confers no resistance to antibiotic', 'Tetracycline'), ['Nichols'], 0.1713115124432878)]
yciT	confers resistance to antibiotic	Tetracycline	0.371596	1	Liu	2	0.171312	0.200284	[(('yciT', 'confers no resistance to antibiotic', 'Tetracycline'), ['Nichols'], 0.1713115124432878)]
ycjU	confers resistance to antibiotic	Tetracycline	0.371596	1	Liu	2	0.171312	0.200284	[(('ycjU', 'confers no resistance to antibiotic', 'Tetracycline'), ['Nichols'], 0.1713115124432878)]
ydcS	confers resistance to antibiotic	Tetracycline	0.371596	1	Liu	2	0.171312	0.200284	[(('ydcS', 'confers no resistance to antibiotic', 'Tetracycline'), ['Nichols'], 0.1713115124432878)]
ydcX	confers resistance to antibiotic	Tetracycline	0.371596	1	Liu	2	0.171312	0.200284	[(('ydcX', 'confers no resistance to antibiotic', 'Tetracycline'), ['Nichols'], 0.1713115124432878)]
yfgC	confers resistance to antibiotic	Tetracycline	0.371596	1	Liu	2	0.171312	0.200284	[(('yfgC', 'confers no resistance to antibiotic', 'Tetracycline'), ['Nichols'], 0.1713115124432878)]
ygcO	confers resistance to antibiotic	Tetracycline	0.371596	1	Liu	2	0.171312	0.200284	[(('ygcO', 'confers no resistance to antibiotic', 'Tetracycline'), ['Nichols'], 0.1713115124432878)]
yjjY	confers resistance to antibiotic	Tetracycline	0.371596	1	Liu	2	0.171312	0.200284	[(('yjjY', 'confers no resistance to antibiotic', 'Tetracycline'), ['Nichols'], 0.1713115124432878)]
yneE	confers resistance to antibiotic	Tetracycline	0.371596	1	Liu	2	0.171312	0.200284	[(('yneE', 'confers no resistance to antibiotic', 'Tetracycline'), ['Nichols'], 0.1713115124432878)]
acpT	confers resistance to antibiotic	Tobramycin	0.371596	1	Liu	2	0.171312	0.200284	[(('acpT', 'confers no resistance to antibiotic', 'Tobramycin'), ['Nichols'], 0.1713115124432878)]
acrA	confers resistance to antibiotic	Tobramycin	0.371596	1	Liu	2	0.171312	0.200284	[(('acrA', 'confers no resistance to antibiotic', 'Tobramycin'), ['Nichols'], 0.1713115124432878)]
acrE	confers resistance to antibiotic	Tobramycin	0.371596	1	Liu	2	0.171312	0.200284	[(('acrE', 'confers no resistance to antibiotic', 'Tobramycin'), ['Nichols'], 0.1713115124432878)]
acrZ	confers resistance to antibiotic	Tobramycin	0.371596	1	Liu	2	0.171312	0.200284	[(('acrZ', 'confers no resistance to antibiotic', 'Tobramycin'), ['Nichols'], 0.1713115124432878)]
atpG	confers resistance to antibiotic	Tobramycin	0.371596	1	Liu	2	0.171312	0.200284	[(('atpG', 'confers no resistance to antibiotic', 'Tobramycin'), ['Nichols'], 0.1713115124432878)]
bamE	confers resistance to antibiotic	Tobramycin	0.371596	1	Liu	2	0.171312	0.200284	[(('bamE', 'confers no resistance to antibiotic', 'Tobramycin'), ['Nichols'], 0.1713115124432878)]
cvpA	confers resistance to antibiotic	Tobramycin	0.371596	1	Liu	2	0.171312	0.200284	[(('cvpA', 'confers no resistance to antibiotic', 'Tobramycin'), ['Nichols'], 0.1713115124432878)]
dapF	confers resistance to antibiotic	Tobramycin	0.371596	1	Liu	2	0.171312	0.200284	[(('dapF', 'confers no resistance to antibiotic', 'Tobramycin'), ['Nichols'], 0.1713115124432878)]
ddlB	confers resistance to antibiotic	Tobramycin	0.371596	1	Liu	2	0.171312	0.200284	[(('ddlB', 'confers no resistance to antibiotic', 'Tobramycin'), ['Nichols'], 0.1713115124432878)]
folB	confers resistance to antibiotic	Tobramycin	0.371596	1	Liu	2	0.171312	0.200284	[(('folB', 'confers no resistance to antibiotic', 'Tobramycin'), ['Nichols'], 0.1713115124432878)]
ftnA	confers resistance to antibiotic	Tobramycin	0.371596	1	Liu	2	0.171312	0.200284	[(('ftnA', 'confers no resistance to antibiotic', 'Tobramycin'), ['Nichols'], 0.1713115124432878)]
glnD	confers resistance to antibiotic	Tobramycin	0.371596	1	Liu	2	0.171312	0.200284	[(('glnD', 'confers no resistance to antibiotic', 'Tobramycin'), ['Nichols'], 0.1713115124432878)]
gmhB	confers resistance to antibiotic	Tobramycin	0.371596	1	Liu	2	0.171312	0.200284	[(('gmhB', 'confers no resistance to antibiotic', 'Tobramycin'), ['Nichols'], 0.1713115124432878)]
gntK	confers resistance to antibiotic	Tobramycin	0.371596	1	Liu	2	0.171312	0.200284	[(('gntK', 'confers no resistance to antibiotic', 'Tobramycin'), ['Nichols'], 0.1713115124432878)]
gpmM	confers resistance to antibiotic	Tobramycin	0.371596	1	Liu	2	0.171312	0.200284	[(('gpmM', 'confers no resistance to antibiotic', 'Tobramycin'), ['Nichols'], 0.1713115124432878)]
gshB	confers resistance to antibiotic	Tobramycin	0.371596	1	Liu	2	0.171312	0.200284	[(('gshB', 'confers no resistance to antibiotic', 'Tobramycin'), ['Nichols'], 0.1713115124432878)]
hflK	confers resistance to antibiotic	Tobramycin	0.371596	1	Liu	2	0.171312	0.200284	[(('hflK', 'confers no resistance to antibiotic', 'Tobramycin'), ['Nichols'], 0.1713115124432878)]
ibpB	confers resistance to antibiotic	Tobramycin	0.371596	1	Liu	2	0.171312	0.200284	[(('ibpB', 'confers no resistance to antibiotic', 'Tobramycin'), ['Nichols'], 0.1713115124432878)]
iscS	confers resistance to antibiotic	Tobramycin	0.371596	1	Liu	2	0.171312	0.200284	[(('iscS', 'confers no resistance to antibiotic', 'Tobramycin'), ['Nichols'], 0.1713115124432878)]
iscU	confers resistance to antibiotic	Tobramycin	0.371596	1	Liu	2	0.171312	0.200284	[(('iscU', 'confers no resistance to antibiotic', 'Tobramycin'), ['Nichols'], 0.1713115124432878)]
leuO	confers resistance to antibiotic	Tobramycin	0.371596	1	Liu	2	0.171312	0.200284	[(('leuO', 'confers no resistance to antibiotic', 'Tobramycin'), ['Nichols'], 0.1713115124432878)]
mfd	confers resistance to antibiotic	Tobramycin	0.371596	1	Liu	2	0.171312	0.200284	[(('mfd', 'confers no resistance to antibiotic', 'Tobramycin'), ['Nichols'], 0.1713115124432878)]
nudB	confers resistance to antibiotic	Tobramycin	0.371596	1	Liu	2	0.171312	0.200284	[(('nudB', 'confers no resistance to antibiotic', 'Tobramycin'), ['Nichols'], 0.1713115124432878)]
ompF	confers resistance to antibiotic	Tobramycin	0.371596	1	Liu	2	0.171312	0.200284	[(('ompF', 'confers no resistance to antibiotic', 'Tobramycin'), ['Nichols'], 0.1713115124432878)]
pdhR	confers resistance to antibiotic	Tobramycin	0.371596	1	Liu	2	0.171312	0.200284	[(('pdhR', 'confers no resistance to antibiotic', 'Tobramycin'), ['Nichols'], 0.1713115124432878)]
prfC	confers resistance to antibiotic	Tobramycin	0.371596	1	Liu	2	0.171312	0.200284	[(('prfC', 'confers no resistance to antibiotic', 'Tobramycin'), ['Nichols'], 0.1713115124432878)]
pstA	confers resistance to antibiotic	Tobramycin	0.371596	1	Liu	2	0.171312	0.200284	[(('pstA', 'confers no resistance to antibiotic', 'Tobramycin'), ['Nichols'], 0.1713115124432878)]
pstS	confers resistance to antibiotic	Tobramycin	0.371596	1	Liu	2	0.171312	0.200284	[(('pstS', 'confers no resistance to antibiotic', 'Tobramycin'), ['Nichols'], 0.1713115124432878)]
rbn	confers resistance to antibiotic	Tobramycin	0.371596	1	Liu	2	0.171312	0.200284	[(('rbn', 'confers no resistance to antibiotic', 'Tobramycin'), ['Nichols'], 0.1713115124432878)]
recA	confers resistance to antibiotic	Tobramycin	0.371596	1	Liu	2	0.171312	0.200284	[(('recA', 'confers no resistance to antibiotic', 'Tobramycin'), ['Nichols'], 0.1713115124432878)]
recB	confers resistance to antibiotic	Tobramycin	0.371596	1	Liu	2	0.171312	0.200284	[(('recB', 'confers no resistance to antibiotic', 'Tobramycin'), ['Nichols'], 0.1713115124432878)]
rfaD	confers resistance to antibiotic	Tobramycin	0.371596	1	Liu	2	0.171312	0.200284	[(('rfaD', 'confers no resistance to antibiotic', 'Tobramycin'), ['Nichols'], 0.1713115124432878)]
rffA	confers resistance to antibiotic	Tobramycin	0.371596	1	Liu	2	0.171312	0.200284	[(('rffA', 'confers no resistance to antibiotic', 'Tobramycin'), ['Nichols'], 0.1713115124432878)]
rpmE	confers resistance to antibiotic	Tobramycin	0.371596	1	Liu	2	0.171312	0.200284	[(('rpmE', 'confers no resistance to antibiotic', 'Tobramycin'), ['Nichols'], 0.1713115124432878)]
rpoN	confers resistance to antibiotic	Tobramycin	0.371596	1	Liu	2	0.171312	0.200284	[(('rpoN', 'confers no resistance to antibiotic', 'Tobramycin'), ['Nichols'], 0.1713115124432878)]
rppH	confers resistance to antibiotic	Tobramycin	0.371596	1	Liu	2	0.171312	0.200284	[(('rppH', 'confers no resistance to antibiotic', 'Tobramycin'), ['Nichols'], 0.1713115124432878)]
rsmH	confers resistance to antibiotic	Tobramycin	0.371596	1	Liu	2	0.171312	0.200284	[(('rsmH', 'confers no resistance to antibiotic', 'Tobramycin'), ['Nichols'], 0.1713115124432878)]
rutA	confers resistance to antibiotic	Tobramycin	0.371596	1	Liu	2	0.171312	0.200284	[(('rutA', 'confers no resistance to antibiotic', 'Tobramycin'), ['Nichols'], 0.1713115124432878)]
sapC	confers resistance to antibiotic	Tobramycin	0.371596	1	Liu	2	0.171312	0.200284	[(('sapC', 'confers no resistance to antibiotic', 'Tobramycin'), ['Nichols'], 0.1713115124432878)]
tatC	confers resistance to antibiotic	Tobramycin	0.371596	1	Liu	2	0.171312	0.200284	[(('tatC', 'confers no resistance to antibiotic', 'Tobramycin'), ['Nichols'], 0.1713115124432878)]
tolC	confers resistance to antibiotic	Tobramycin	0.371596	1	Liu	2	0.171312	0.200284	[(('tolC', 'confers no resistance to antibiotic', 'Tobramycin'), ['Nichols'], 0.1713115124432878)]
tusB	confers resistance to antibiotic	Tobramycin	0.371596	1	Liu	2	0.171312	0.200284	[(('tusB', 'confers no resistance to antibiotic', 'Tobramycin'), ['Nichols'], 0.1713115124432878)]
tusC	confers resistance to antibiotic	Tobramycin	0.371596	1	Liu	2	0.171312	0.200284	[(('tusC', 'confers no resistance to antibiotic', 'Tobramycin'), ['Nichols'], 0.1713115124432878)]
tusD	confers resistance to antibiotic	Tobramycin	0.371596	1	Liu	2	0.171312	0.200284	[(('tusD', 'confers no resistance to antibiotic', 'Tobramycin'), ['Nichols'], 0.1713115124432878)]
waaC	confers resistance to antibiotic	Tobramycin	0.371596	1	Liu	2	0.171312	0.200284	[(('waaC', 'confers no resistance to antibiotic', 'Tobramycin'), ['Nichols'], 0.1713115124432878)]
waaG	confers resistance to antibiotic	Tobramycin	0.371596	1	Liu	2	0.171312	0.200284	[(('waaG', 'confers no resistance to antibiotic', 'Tobramycin'), ['Nichols'], 0.1713115124432878)]
waaP	confers resistance to antibiotic	Tobramycin	0.371596	1	Liu	2	0.171312	0.200284	[(('waaP', 'confers no resistance to antibiotic', 'Tobramycin'), ['Nichols'], 0.1713115124432878)]
xapR	confers resistance to antibiotic	Tobramycin	0.371596	1	Liu	2	0.171312	0.200284	[(('xapR', 'confers no resistance to antibiotic', 'Tobramycin'), ['Nichols'], 0.1713115124432878)]
xseA	confers resistance to antibiotic	Tobramycin	0.371596	1	Liu	2	0.171312	0.200284	[(('xseA', 'confers no resistance to antibiotic', 'Tobramycin'), ['Nichols'], 0.1713115124432878)]
ybeD	confers resistance to antibiotic	Tobramycin	0.371596	1	Liu	2	0.171312	0.200284	[(('ybeD', 'confers no resistance to antibiotic', 'Tobramycin'), ['Nichols'], 0.1713115124432878)]
yciM	confers resistance to antibiotic	Tobramycin	0.371596	1	Liu	2	0.171312	0.200284	[(('yciM', 'confers no resistance to antibiotic', 'Tobramycin'), ['Nichols'], 0.1713115124432878)]
ycjG	confers resistance to antibiotic	Tobramycin	0.371596	1	Liu	2	0.171312	0.200284	[(('ycjG', 'confers no resistance to antibiotic', 'Tobramycin'), ['Nichols'], 0.1713115124432878)]
yfgC	confers resistance to antibiotic	Tobramycin	0.371596	1	Liu	2	0.171312	0.200284	[(('yfgC', 'confers no resistance to antibiotic', 'Tobramycin'), ['Nichols'], 0.1713115124432878)]
yiaA	confers resistance to antibiotic	Tobramycin	0.371596	1	Liu	2	0.171312	0.200284	[(('yiaA', 'confers no resistance to antibiotic', 'Tobramycin'), ['Nichols'], 0.1713115124432878)]
yidP	confers resistance to antibiotic	Tobramycin	0.371596	1	Liu	2	0.171312	0.200284	[(('yidP', 'confers no resistance to antibiotic', 'Tobramycin'), ['Nichols'], 0.1713115124432878)]
yjgA	confers resistance to antibiotic	Tobramycin	0.371596	1	Liu	2	0.171312	0.200284	[(('yjgA', 'confers no resistance to antibiotic', 'Tobramycin'), ['Nichols'], 0.1713115124432878)]
aceF	confers no resistance to antibiotic	Triclosan	0.371596	1	Liu	2	0.171312	0.200284	[(('aceF', 'confers resistance to antibiotic', 'Triclosan'), ['Nichols'], 0.1713115124432878)]
acrR	confers no resistance to antibiotic	Triclosan	0.371596	1	Liu	2	0.171312	0.200284	[(('acrR', 'confers resistance to antibiotic', 'Triclosan'), ['Nichols'], 0.1713115124432878)]
aroG	confers no resistance to antibiotic	Triclosan	0.371596	1	Liu	2	0.171312	0.200284	[(('aroG', 'confers resistance to antibiotic', 'Triclosan'), ['Nichols'], 0.1713115124432878)]
asmA	confers no resistance to antibiotic	Triclosan	0.371596	1	Liu	2	0.171312	0.200284	[(('asmA', 'confers resistance to antibiotic', 'Triclosan'), ['Nichols'], 0.1713115124432878)]
clpX	confers no resistance to antibiotic	Triclosan	0.371596	1	Liu	2	0.171312	0.200284	[(('clpX', 'confers resistance to antibiotic', 'Triclosan'), ['Nichols'], 0.1713115124432878)]
cspE	confers resistance to antibiotic	Triclosan	0.371596	1	Liu	2	0.171312	0.200284	[(('cspE', 'confers no resistance to antibiotic', 'Triclosan'), ['Nichols'], 0.1713115124432878)]
cydB	confers resistance to antibiotic	Triclosan	0.371596	1	Liu	2	0.171312	0.200284	[(('cydB', 'confers no resistance to antibiotic', 'Triclosan'), ['Nichols'], 0.1713115124432878)]
cysI	confers no resistance to antibiotic	Triclosan	0.371596	1	Liu	2	0.171312	0.200284	[(('cysI', 'confers resistance to antibiotic', 'Triclosan'), ['Nichols'], 0.1713115124432878)]
dadX	confers no resistance to antibiotic	Triclosan	0.371596	1	Liu	2	0.171312	0.200284	[(('dadX', 'confers resistance to antibiotic', 'Triclosan'), ['Nichols'], 0.1713115124432878)]
dam	confers resistance to antibiotic	Triclosan	0.371596	1	Liu	2	0.171312	0.200284	[(('dam', 'confers no resistance to antibiotic', 'Triclosan'), ['Nichols'], 0.1713115124432878)]
dcrB	confers no resistance to antibiotic	Triclosan	0.371596	1	Liu	2	0.171312	0.200284	[(('dcrB', 'confers resistance to antibiotic', 'Triclosan'), ['Nichols'], 0.1713115124432878)]
dcuC	confers no resistance to antibiotic	Triclosan	0.371596	1	Liu	2	0.171312	0.200284	[(('dcuC', 'confers resistance to antibiotic', 'Triclosan'), ['Nichols'], 0.1713115124432878)]
dcuR	confers no resistance to antibiotic	Triclosan	0.371596	1	Liu	2	0.171312	0.200284	[(('dcuR', 'confers resistance to antibiotic', 'Triclosan'), ['Nichols'], 0.1713115124432878)]
ddlB	confers resistance to antibiotic	Triclosan	0.371596	1	Liu	2	0.171312	0.200284	[(('ddlB', 'confers no resistance to antibiotic', 'Triclosan'), ['Nichols'], 0.1713115124432878)]
dedD	confers resistance to antibiotic	Triclosan	0.371596	1	Liu	2	0.171312	0.200284	[(('dedD', 'confers no resistance to antibiotic', 'Triclosan'), ['Nichols'], 0.1713115124432878)]
degP	confers no resistance to antibiotic	Triclosan	0.371596	1	Liu	2	0.171312	0.200284	[(('degP', 'confers resistance to antibiotic', 'Triclosan'), ['Nichols'], 0.1713115124432878)]
dnaK	confers resistance to antibiotic	Triclosan	0.371596	1	Liu	2	0.171312	0.200284	[(('dnaK', 'confers no resistance to antibiotic', 'Triclosan'), ['Nichols'], 0.1713115124432878)]
dusB	confers resistance to antibiotic	Triclosan	0.371596	1	Liu	2	0.171312	0.200284	[(('dusB', 'confers no resistance to antibiotic', 'Triclosan'), ['Nichols'], 0.1713115124432878)]
fabF	confers no resistance to antibiotic	Triclosan	0.371596	1	Liu	2	0.171312	0.200284	[(('fabF', 'confers resistance to antibiotic', 'Triclosan'), ['Nichols'], 0.1713115124432878)]
fabH	confers no resistance to antibiotic	Triclosan	0.371596	1	Liu	2	0.171312	0.200284	[(('fabH', 'confers resistance to antibiotic', 'Triclosan'), ['Nichols'], 0.1713115124432878)]
fadR	confers no resistance to antibiotic	Triclosan	0.371596	1	Liu	2	0.171312	0.200284	[(('fadR', 'confers resistance to antibiotic', 'Triclosan'), ['Nichols'], 0.1713115124432878)]
fbp	confers no resistance to antibiotic	Triclosan	0.371596	1	Liu	2	0.171312	0.200284	[(('fbp', 'confers resistance to antibiotic', 'Triclosan'), ['Nichols'], 0.1713115124432878)]
feoC	confers no resistance to antibiotic	Triclosan	0.371596	1	Liu	2	0.171312	0.200284	[(('feoC', 'confers resistance to antibiotic', 'Triclosan'), ['Nichols'], 0.1713115124432878)]
fhlA	confers no resistance to antibiotic	Triclosan	0.371596	1	Liu	2	0.171312	0.200284	[(('fhlA', 'confers resistance to antibiotic', 'Triclosan'), ['Nichols'], 0.1713115124432878)]
fur	confers resistance to antibiotic	Triclosan	0.371596	1	Liu	2	0.171312	0.200284	[(('fur', 'confers no resistance to antibiotic', 'Triclosan'), ['Nichols'], 0.1713115124432878)]
glpD	confers resistance to antibiotic	Triclosan	0.371596	1	Liu	2	0.171312	0.200284	[(('glpD', 'confers no resistance to antibiotic', 'Triclosan'), ['Nichols'], 0.1713115124432878)]
gltA	confers no resistance to antibiotic	Triclosan	0.371596	1	Liu	2	0.171312	0.200284	[(('gltA', 'confers resistance to antibiotic', 'Triclosan'), ['Nichols'], 0.1713115124432878)]
gmhB	confers no resistance to antibiotic	Triclosan	0.371596	1	Liu	2	0.171312	0.200284	[(('gmhB', 'confers resistance to antibiotic', 'Triclosan'), ['Nichols'], 0.1713115124432878)]
hepA	confers no resistance to antibiotic	Triclosan	0.371596	1	Liu	2	0.171312	0.200284	[(('hepA', 'confers resistance to antibiotic', 'Triclosan'), ['Nichols'], 0.1713115124432878)]
hfq	confers resistance to antibiotic	Triclosan	0.371596	1	Liu	2	0.171312	0.200284	[(('hfq', 'confers no resistance to antibiotic', 'Triclosan'), ['Nichols'], 0.1713115124432878)]
hns	confers resistance to antibiotic	Triclosan	0.371596	1	Liu	2	0.171312	0.200284	[(('hns', 'confers no resistance to antibiotic', 'Triclosan'), ['Nichols'], 0.1713115124432878)]
lipB	confers no resistance to antibiotic	Triclosan	0.371596	1	Liu	2	0.171312	0.200284	[(('lipB', 'confers resistance to antibiotic', 'Triclosan'), ['Nichols'], 0.1713115124432878)]
lpcA	confers no resistance to antibiotic	Triclosan	0.371596	1	Liu	2	0.171312	0.200284	[(('lpcA', 'confers resistance to antibiotic', 'Triclosan'), ['Nichols'], 0.1713115124432878)]
lpoB	confers no resistance to antibiotic	Triclosan	0.371596	1	Liu	2	0.171312	0.200284	[(('lpoB', 'confers resistance to antibiotic', 'Triclosan'), ['Nichols'], 0.1713115124432878)]
lpxL	confers resistance to antibiotic	Triclosan	0.371596	1	Liu	2	0.171312	0.200284	[(('lpxL', 'confers no resistance to antibiotic', 'Triclosan'), ['Nichols'], 0.1713115124432878)]
lpxM	confers resistance to antibiotic	Triclosan	0.371596	1	Liu	2	0.171312	0.200284	[(('lpxM', 'confers no resistance to antibiotic', 'Triclosan'), ['Nichols'], 0.1713115124432878)]
mdh	confers no resistance to antibiotic	Triclosan	0.371596	1	Liu	2	0.171312	0.200284	[(('mdh', 'confers resistance to antibiotic', 'Triclosan'), ['Nichols'], 0.1713115124432878)]
mdtA	confers no resistance to antibiotic	Triclosan	0.371596	1	Liu	2	0.171312	0.200284	[(('mdtA', 'confers resistance to antibiotic', 'Triclosan'), ['Nichols'], 0.1713115124432878)]
minC	confers resistance to antibiotic	Triclosan	0.371596	1	Liu	2	0.171312	0.200284	[(('minC', 'confers no resistance to antibiotic', 'Triclosan'), ['Nichols'], 0.1713115124432878)]
mlaA	confers no resistance to antibiotic	Triclosan	0.371596	1	Liu	2	0.171312	0.200284	[(('mlaA', 'confers resistance to antibiotic', 'Triclosan'), ['Nichols'], 0.1713115124432878)]
mlaE	confers no resistance to antibiotic	Triclosan	0.371596	1	Liu	2	0.171312	0.200284	[(('mlaE', 'confers resistance to antibiotic', 'Triclosan'), ['Nichols'], 0.1713115124432878)]
mnmG	confers no resistance to antibiotic	Triclosan	0.371596	1	Liu	2	0.171312	0.200284	[(('mnmG', 'confers resistance to antibiotic', 'Triclosan'), ['Nichols'], 0.1713115124432878)]
mtlR	confers no resistance to antibiotic	Triclosan	0.371596	1	Liu	2	0.171312	0.200284	[(('mtlR', 'confers resistance to antibiotic', 'Triclosan'), ['Nichols'], 0.1713115124432878)]
nagA	confers resistance to antibiotic	Triclosan	0.371596	1	Liu	2	0.171312	0.200284	[(('nagA', 'confers no resistance to antibiotic', 'Triclosan'), ['Nichols'], 0.1713115124432878)]
nlpC	confers resistance to antibiotic	Triclosan	0.371596	1	Liu	2	0.171312	0.200284	[(('nlpC', 'confers no resistance to antibiotic', 'Triclosan'), ['Nichols'], 0.1713115124432878)]
pgpB	confers no resistance to antibiotic	Triclosan	0.371596	1	Liu	2	0.171312	0.200284	[(('pgpB', 'confers resistance to antibiotic', 'Triclosan'), ['Nichols'], 0.1713115124432878)]
ppiB	confers resistance to antibiotic	Triclosan	0.371596	1	Liu	2	0.171312	0.200284	[(('ppiB', 'confers no resistance to antibiotic', 'Triclosan'), ['Nichols'], 0.1713115124432878)]
proL	confers resistance to antibiotic	Triclosan	0.371596	1	Liu	2	0.171312	0.200284	[(('proL', 'confers no resistance to antibiotic', 'Triclosan'), ['Nichols'], 0.1713115124432878)]
pstA	confers resistance to antibiotic	Triclosan	0.371596	1	Liu	2	0.171312	0.200284	[(('pstA', 'confers no resistance to antibiotic', 'Triclosan'), ['Nichols'], 0.1713115124432878)]
pstC	confers resistance to antibiotic	Triclosan	0.371596	1	Liu	2	0.171312	0.200284	[(('pstC', 'confers no resistance to antibiotic', 'Triclosan'), ['Nichols'], 0.1713115124432878)]
pstS	confers resistance to antibiotic	Triclosan	0.371596	1	Liu	2	0.171312	0.200284	[(('pstS', 'confers no resistance to antibiotic', 'Triclosan'), ['Nichols'], 0.1713115124432878)]
recA	confers resistance to antibiotic	Triclosan	0.371596	1	Liu	2	0.171312	0.200284	[(('recA', 'confers no resistance to antibiotic', 'Triclosan'), ['Nichols'], 0.1713115124432878)]
recB	confers resistance to antibiotic	Triclosan	0.371596	1	Liu	2	0.171312	0.200284	[(('recB', 'confers no resistance to antibiotic', 'Triclosan'), ['Nichols'], 0.1713115124432878)]
rfe	confers no resistance to antibiotic	Triclosan	0.371596	1	Liu	2	0.171312	0.200284	[(('rfe', 'confers resistance to antibiotic', 'Triclosan'), ['Nichols'], 0.1713115124432878)]
rffA	confers no resistance to antibiotic	Triclosan	0.371596	1	Liu	2	0.171312	0.200284	[(('rffA', 'confers resistance to antibiotic', 'Triclosan'), ['Nichols'], 0.1713115124432878)]
rffC	confers no resistance to antibiotic	Triclosan	0.371596	1	Liu	2	0.171312	0.200284	[(('rffC', 'confers resistance to antibiotic', 'Triclosan'), ['Nichols'], 0.1713115124432878)]
rffE	confers no resistance to antibiotic	Triclosan	0.371596	1	Liu	2	0.171312	0.200284	[(('rffE', 'confers resistance to antibiotic', 'Triclosan'), ['Nichols'], 0.1713115124432878)]
rhlB	confers resistance to antibiotic	Triclosan	0.371596	1	Liu	2	0.171312	0.200284	[(('rhlB', 'confers no resistance to antibiotic', 'Triclosan'), ['Nichols'], 0.1713115124432878)]
rimK	confers resistance to antibiotic	Triclosan	0.371596	1	Liu	2	0.171312	0.200284	[(('rimK', 'confers no resistance to antibiotic', 'Triclosan'), ['Nichols'], 0.1713115124432878)]
rlmE	confers resistance to antibiotic	Triclosan	0.371596	1	Liu	2	0.171312	0.200284	[(('rlmE', 'confers no resistance to antibiotic', 'Triclosan'), ['Nichols'], 0.1713115124432878)]
rpe	confers resistance to antibiotic	Triclosan	0.371596	1	Liu	2	0.171312	0.200284	[(('rpe', 'confers no resistance to antibiotic', 'Triclosan'), ['Nichols'], 0.1713115124432878)]
rplA	confers resistance to antibiotic	Triclosan	0.371596	1	Liu	2	0.171312	0.200284	[(('rplA', 'confers no resistance to antibiotic', 'Triclosan'), ['Nichols'], 0.1713115124432878)]
rplI	confers resistance to antibiotic	Triclosan	0.371596	1	Liu	2	0.171312	0.200284	[(('rplI', 'confers no resistance to antibiotic', 'Triclosan'), ['Nichols'], 0.1713115124432878)]
rpmE	confers resistance to antibiotic	Triclosan	0.371596	1	Liu	2	0.171312	0.200284	[(('rpmE', 'confers no resistance to antibiotic', 'Triclosan'), ['Nichols'], 0.1713115124432878)]
rpmF	confers resistance to antibiotic	Triclosan	0.371596	1	Liu	2	0.171312	0.200284	[(('rpmF', 'confers no resistance to antibiotic', 'Triclosan'), ['Nichols'], 0.1713115124432878)]
rpmG	confers resistance to antibiotic	Triclosan	0.371596	1	Liu	2	0.171312	0.200284	[(('rpmG', 'confers no resistance to antibiotic', 'Triclosan'), ['Nichols'], 0.1713115124432878)]
rseC	confers no resistance to antibiotic	Triclosan	0.371596	1	Liu	2	0.171312	0.200284	[(('rseC', 'confers resistance to antibiotic', 'Triclosan'), ['Nichols'], 0.1713115124432878)]
rsmH	confers no resistance to antibiotic	Triclosan	0.371596	1	Liu	2	0.171312	0.200284	[(('rsmH', 'confers resistance to antibiotic', 'Triclosan'), ['Nichols'], 0.1713115124432878)]
rusA	confers no resistance to antibiotic	Triclosan	0.371596	1	Liu	2	0.171312	0.200284	[(('rusA', 'confers resistance to antibiotic', 'Triclosan'), ['Nichols'], 0.1713115124432878)]
ruvA	confers resistance to antibiotic	Triclosan	0.371596	1	Liu	2	0.171312	0.200284	[(('ruvA', 'confers no resistance to antibiotic', 'Triclosan'), ['Nichols'], 0.1713115124432878)]
sdhC	confers no resistance to antibiotic	Triclosan	0.371596	1	Liu	2	0.171312	0.200284	[(('sdhC', 'confers resistance to antibiotic', 'Triclosan'), ['Nichols'], 0.1713115124432878)]
seqA	confers resistance to antibiotic	Triclosan	0.371596	1	Liu	2	0.171312	0.200284	[(('seqA', 'confers no resistance to antibiotic', 'Triclosan'), ['Nichols'], 0.1713115124432878)]
sucD	confers no resistance to antibiotic	Triclosan	0.371596	1	Liu	2	0.171312	0.200284	[(('sucD', 'confers resistance to antibiotic', 'Triclosan'), ['Nichols'], 0.1713115124432878)]
surA	confers no resistance to antibiotic	Triclosan	0.371596	1	Liu	2	0.171312	0.200284	[(('surA', 'confers resistance to antibiotic', 'Triclosan'), ['Nichols'], 0.1713115124432878)]
tatA	confers no resistance to antibiotic	Triclosan	0.371596	1	Liu	2	0.171312	0.200284	[(('tatA', 'confers resistance to antibiotic', 'Triclosan'), ['Nichols'], 0.1713115124432878)]
tatB	confers no resistance to antibiotic	Triclosan	0.371596	1	Liu	2	0.171312	0.200284	[(('tatB', 'confers resistance to antibiotic', 'Triclosan'), ['Nichols'], 0.1713115124432878)]
tolB	confers no resistance to antibiotic	Triclosan	0.371596	1	Liu	2	0.171312	0.200284	[(('tolB', 'confers resistance to antibiotic', 'Triclosan'), ['Nichols'], 0.1713115124432878)]
tolQ	confers no resistance to antibiotic	Triclosan	0.371596	1	Liu	2	0.171312	0.200284	[(('tolQ', 'confers resistance to antibiotic', 'Triclosan'), ['Nichols'], 0.1713115124432878)]
waaF	confers no resistance to antibiotic	Triclosan	0.371596	1	Liu	2	0.171312	0.200284	[(('waaF', 'confers resistance to antibiotic', 'Triclosan'), ['Nichols'], 0.1713115124432878)]
waaG	confers resistance to antibiotic	Triclosan	0.371596	1	Liu	2	0.171312	0.200284	[(('waaG', 'confers no resistance to antibiotic', 'Triclosan'), ['Nichols'], 0.1713115124432878)]
waaP	confers no resistance to antibiotic	Triclosan	0.371596	1	Liu	2	0.171312	0.200284	[(('waaP', 'confers resistance to antibiotic', 'Triclosan'), ['Nichols'], 0.1713115124432878)]
waaY	confers resistance to antibiotic	Triclosan	0.371596	1	Liu	2	0.171312	0.200284	[(('waaY', 'confers no resistance to antibiotic', 'Triclosan'), ['Nichols'], 0.1713115124432878)]
wzzE	confers no resistance to antibiotic	Triclosan	0.371596	1	Liu	2	0.171312	0.200284	[(('wzzE', 'confers resistance to antibiotic', 'Triclosan'), ['Nichols'], 0.1713115124432878)]
ybbC	confers no resistance to antibiotic	Triclosan	0.371596	1	Liu	2	0.171312	0.200284	[(('ybbC', 'confers resistance to antibiotic', 'Triclosan'), ['Nichols'], 0.1713115124432878)]
ybeD	confers resistance to antibiotic	Triclosan	0.371596	1	Liu	2	0.171312	0.200284	[(('ybeD', 'confers no resistance to antibiotic', 'Triclosan'), ['Nichols'], 0.1713115124432878)]
ybgF	confers resistance to antibiotic	Triclosan	0.371596	1	Liu	2	0.171312	0.200284	[(('ybgF', 'confers no resistance to antibiotic', 'Triclosan'), ['Nichols'], 0.1713115124432878)]
ybjJ	confers resistance to antibiotic	Triclosan	0.371596	1	Liu	2	0.171312	0.200284	[(('ybjJ', 'confers no resistance to antibiotic', 'Triclosan'), ['Nichols'], 0.1713115124432878)]
yceD	confers resistance to antibiotic	Triclosan	0.371596	1	Liu	2	0.171312	0.200284	[(('yceD', 'confers no resistance to antibiotic', 'Triclosan'), ['Nichols'], 0.1713115124432878)]
yceK	confers resistance to antibiotic	Triclosan	0.371596	1	Liu	2	0.171312	0.200284	[(('yceK', 'confers no resistance to antibiotic', 'Triclosan'), ['Nichols'], 0.1713115124432878)]
yciM	confers resistance to antibiotic	Triclosan	0.371596	1	Liu	2	0.171312	0.200284	[(('yciM', 'confers no resistance to antibiotic', 'Triclosan'), ['Nichols'], 0.1713115124432878)]
yciT	confers resistance to antibiotic	Triclosan	0.371596	1	Liu	2	0.171312	0.200284	[(('yciT', 'confers no resistance to antibiotic', 'Triclosan'), ['Nichols'], 0.1713115124432878)]
ycjU	confers resistance to antibiotic	Triclosan	0.371596	1	Liu	2	0.171312	0.200284	[(('ycjU', 'confers no resistance to antibiotic', 'Triclosan'), ['Nichols'], 0.1713115124432878)]
ydcS	confers resistance to antibiotic	Triclosan	0.371596	1	Liu	2	0.171312	0.200284	[(('ydcS', 'confers no resistance to antibiotic', 'Triclosan'), ['Nichols'], 0.1713115124432878)]
ydgH	confers no resistance to antibiotic	Triclosan	0.371596	1	Liu	2	0.171312	0.200284	[(('ydgH', 'confers resistance to antibiotic', 'Triclosan'), ['Nichols'], 0.1713115124432878)]
yebV	confers resistance to antibiotic	Triclosan	0.371596	1	Liu	2	0.171312	0.200284	[(('yebV', 'confers no resistance to antibiotic', 'Triclosan'), ['Nichols'], 0.1713115124432878)]
ygcO	confers resistance to antibiotic	Triclosan	0.371596	1	Liu	2	0.171312	0.200284	[(('ygcO', 'confers no resistance to antibiotic', 'Triclosan'), ['Nichols'], 0.1713115124432878)]
yhcB	confers no resistance to antibiotic	Triclosan	0.371596	1	Liu	2	0.171312	0.200284	[(('yhcB', 'confers resistance to antibiotic', 'Triclosan'), ['Nichols'], 0.1713115124432878)]
yhdP	confers resistance to antibiotic	Triclosan	0.371596	1	Liu	2	0.171312	0.200284	[(('yhdP', 'confers no resistance to antibiotic', 'Triclosan'), ['Nichols'], 0.1713115124432878)]
yifE	confers no resistance to antibiotic	Triclosan	0.371596	1	Liu	2	0.171312	0.200284	[(('yifE', 'confers resistance to antibiotic', 'Triclosan'), ['Nichols'], 0.1713115124432878)]
ylcG	confers resistance to antibiotic	Triclosan	0.371596	1	Liu	2	0.171312	0.200284	[(('ylcG', 'confers no resistance to antibiotic', 'Triclosan'), ['Nichols'], 0.1713115124432878)]
yneE	confers resistance to antibiotic	Triclosan	0.371596	1	Liu	2	0.171312	0.200284	[(('yneE', 'confers no resistance to antibiotic', 'Triclosan'), ['Nichols'], 0.1713115124432878)]
yraI	confers resistance to antibiotic	Triclosan	0.371596	1	Liu	2	0.171312	0.200284	[(('yraI', 'confers no resistance to antibiotic', 'Triclosan'), ['Nichols'], 0.1713115124432878)]
aceE	confers no resistance to antibiotic	Vancomycin	0.628404	2	Nichols,Tamae	3	0.371596	0.256808	[(('aceE', 'confers resistance to antibiotic', 'Vancomycin'), ['Liu'], 0.37159596467337624)]	confers no resistance to antibiotic	True
asmA	confers no resistance to antibiotic	Vancomycin	0.828688	2	Tamae,Liu	3	0.171312	0.657377	[(('asmA', 'confers resistance to antibiotic', 'Vancomycin'), ['Nichols'], 0.1713115124432878)]
bamB	confers resistance to antibiotic	Vancomycin	0.457093	1	Tamae	2	0.171312	0.285781	[(('bamB', 'confers no resistance to antibiotic', 'Vancomycin'), ['Nichols'], 0.1713115124432878)]
bamC	confers no resistance to antibiotic	Vancomycin	0.828688	2	Tamae,Liu	3	0.171312	0.657377	[(('bamC', 'confers resistance to antibiotic', 'Vancomycin'), ['Nichols'], 0.1713115124432878)]
cydB	confers no resistance to antibiotic	Vancomycin	0.628404	2	Nichols,Tamae	3	0.371596	0.256808	[(('cydB', 'confers resistance to antibiotic', 'Vancomycin'), ['Liu'], 0.37159596467337624)]	confers no resistance to antibiotic	True
cydX	confers resistance to antibiotic	Vancomycin	0.542907	2	Nichols,Liu	3	0.457093	0.085815	[(('cydX', 'confers no resistance to antibiotic', 'Vancomycin'), ['Tamae'], 0.4570925228833359)]	confers resistance to antibiotic	True
cysB	confers no resistance to antibiotic	Vancomycin	0.828688	2	Tamae,Liu	3	0.171312	0.657377	[(('cysB', 'confers resistance to antibiotic', 'Vancomycin'), ['Nichols'], 0.1713115124432878)]
cysE	confers no resistance to antibiotic	Vancomycin	0.828688	2	Tamae,Liu	3	0.171312	0.657377	[(('cysE', 'confers resistance to antibiotic', 'Vancomycin'), ['Nichols'], 0.1713115124432878)]
dnaK	confers no resistance to antibiotic	Vancomycin	0.628404	2	Nichols,Tamae	3	0.371596	0.256808	[(('dnaK', 'confers resistance to antibiotic', 'Vancomycin'), ['Liu'], 0.37159596467337624)]	confers no resistance to antibiotic	True
dsbA	confers no resistance to antibiotic	Vancomycin	0.828688	2	Tamae,Liu	3	0.171312	0.657377	[(('dsbA', 'confers resistance to antibiotic', 'Vancomycin'), ['Nichols'], 0.1713115124432878)]
dsbB	confers no resistance to antibiotic	Vancomycin	0.828688	2	Tamae,Liu	3	0.171312	0.657377	[(('dsbB', 'confers resistance to antibiotic', 'Vancomycin'), ['Nichols'], 0.1713115124432878)]
elfD	confers resistance to antibiotic	Vancomycin	0.628404	2	Nichols,Tamae	3	0.371596	0.256808	[(('elfD', 'confers no resistance to antibiotic', 'Vancomycin'), ['Liu'], 0.37159596467337624)]	confers resistance to antibiotic	True
exbD	confers no resistance to antibiotic	Vancomycin	0.828688	2	Tamae,Liu	3	0.171312	0.657377	[(('exbD', 'confers resistance to antibiotic', 'Vancomycin'), ['Nichols'], 0.1713115124432878)]
fabH	confers no resistance to antibiotic	Vancomycin	0.828688	2	Tamae,Liu	3	0.171312	0.657377	[(('fabH', 'confers resistance to antibiotic', 'Vancomycin'), ['Nichols'], 0.1713115124432878)]
fdx	confers no resistance to antibiotic	Vancomycin	0.628404	2	Nichols,Tamae	3	0.371596	0.256808	[(('fdx', 'confers resistance to antibiotic', 'Vancomycin'), ['Liu'], 0.37159596467337624)]	confers no resistance to antibiotic	True
fepC	confers resistance to antibiotic	Vancomycin	0.828688	2	Tamae,Liu	3	0.171312	0.657377	[(('fepC', 'confers no resistance to antibiotic', 'Vancomycin'), ['Nichols'], 0.1713115124432878)]
fimC	confers no resistance to antibiotic	Vancomycin	0.828688	2	Tamae,Liu	3	0.171312	0.657377	[(('fimC', 'confers resistance to antibiotic', 'Vancomycin'), ['Nichols'], 0.1713115124432878)]
fur	confers no resistance to antibiotic	Vancomycin	0.628404	2	Nichols,Tamae	3	0.371596	0.256808	[(('fur', 'confers resistance to antibiotic', 'Vancomycin'), ['Liu'], 0.37159596467337624)]	confers no resistance to antibiotic	True
hns	confers resistance to antibiotic	Vancomycin	0.828688	2	Tamae,Liu	3	0.171312	0.657377	[(('hns', 'confers no resistance to antibiotic', 'Vancomycin'), ['Nichols'], 0.1713115124432878)]
hscA	confers no resistance to antibiotic	Vancomycin	0.628404	2	Nichols,Tamae	3	0.371596	0.256808	[(('hscA', 'confers resistance to antibiotic', 'Vancomycin'), ['Liu'], 0.37159596467337624)]	confers no resistance to antibiotic	True
hscB	confers resistance to antibiotic	Vancomycin	0.828688	2	Tamae,Liu	3	0.171312	0.657377	[(('hscB', 'confers no resistance to antibiotic', 'Vancomycin'), ['Nichols'], 0.1713115124432878)]
hupA	confers no resistance to antibiotic	Vancomycin	0.828688	2	Tamae,Liu	3	0.171312	0.657377	[(('hupA', 'confers resistance to antibiotic', 'Vancomycin'), ['Nichols'], 0.1713115124432878)]
iscS	confers resistance to antibiotic	Vancomycin	0.542907	2	Nichols,Liu	3	0.457093	0.085815	[(('iscS', 'confers no resistance to antibiotic', 'Vancomycin'), ['Tamae'], 0.4570925228833359)]	confers no resistance to antibiotic	False
iscX	confers no resistance to antibiotic	Vancomycin	0.828688	2	Tamae,Liu	3	0.171312	0.657377	[(('iscX', 'confers resistance to antibiotic', 'Vancomycin'), ['Nichols'], 0.1713115124432878)]
lpcA	confers no resistance to antibiotic	Vancomycin	0.828688	2	Tamae,Liu	3	0.171312	0.657377	[(('lpcA', 'confers resistance to antibiotic', 'Vancomycin'), ['Nichols'], 0.1713115124432878)]
lptB	confers resistance to antibiotic	Vancomycin	0.457093	1	Tamae	2	0.371596	0.0854966	[(('lptB', 'confers no resistance to antibiotic', 'Vancomycin'), ['Liu'], 0.37159596467337624)]	confers no resistance to antibiotic	False
lpxD	confers no resistance to antibiotic	Vancomycin	0.457093	1	Tamae	2	0.371596	0.0854966	[(('lpxD', 'confers resistance to antibiotic', 'Vancomycin'), ['Liu'], 0.37159596467337624)]	confers no resistance to antibiotic	True
lpxL	confers no resistance to antibiotic	Vancomycin	0.628404	2	Nichols,Tamae	3	0.371596	0.256808	[(('lpxL', 'confers resistance to antibiotic', 'Vancomycin'), ['Liu'], 0.37159596467337624)]	confers no resistance to antibiotic	True
ninE	confers no resistance to antibiotic	Vancomycin	0.828688	2	Tamae,Liu	3	0.171312	0.657377	[(('ninE', 'confers resistance to antibiotic', 'Vancomycin'), ['Nichols'], 0.1713115124432878)]
nlpC	confers no resistance to antibiotic	Vancomycin	0.628404	2	Nichols,Tamae	3	0.371596	0.256808	[(('nlpC', 'confers resistance to antibiotic', 'Vancomycin'), ['Liu'], 0.37159596467337624)]	confers no resistance to antibiotic	True
oxyR	confers no resistance to antibiotic	Vancomycin	0.542907	2	Nichols,Liu	3	0.457093	0.085815	[(('oxyR', 'confers resistance to antibiotic', 'Vancomycin'), ['Tamae'], 0.4570925228833359)]	confers no resistance to antibiotic	True
ppiB	confers no resistance to antibiotic	Vancomycin	0.828688	2	Tamae,Liu	3	0.171312	0.657377	[(('ppiB', 'confers resistance to antibiotic', 'Vancomycin'), ['Nichols'], 0.1713115124432878)]
proL	confers resistance to antibiotic	Vancomycin	0.828688	2	Tamae,Liu	3	0.171312	0.657377	[(('proL', 'confers no resistance to antibiotic', 'Vancomycin'), ['Nichols'], 0.1713115124432878)]
purA	confers no resistance to antibiotic	Vancomycin	0.828688	2	Tamae,Liu	3	0.171312	0.657377	[(('purA', 'confers resistance to antibiotic', 'Vancomycin'), ['Nichols'], 0.1713115124432878)]
recA	confers no resistance to antibiotic	Vancomycin	0.628404	2	Nichols,Tamae	3	0.371596	0.256808	[(('recA', 'confers resistance to antibiotic', 'Vancomycin'), ['Liu'], 0.37159596467337624)]	confers no resistance to antibiotic	True
recB	confers no resistance to antibiotic	Vancomycin	0.628404	2	Nichols,Tamae	3	0.371596	0.256808	[(('recB', 'confers resistance to antibiotic', 'Vancomycin'), ['Liu'], 0.37159596467337624)]	confers no resistance to antibiotic	True
rep	confers no resistance to antibiotic	Vancomycin	0.828688	2	Tamae,Liu	3	0.171312	0.657377	[(('rep', 'confers resistance to antibiotic', 'Vancomycin'), ['Nichols'], 0.1713115124432878)]
rfaD	confers no resistance to antibiotic	Vancomycin	0.828688	2	Tamae,Liu	3	0.171312	0.657377	[(('rfaD', 'confers resistance to antibiotic', 'Vancomycin'), ['Nichols'], 0.1713115124432878)]
rfaE	confers no resistance to antibiotic	Vancomycin	0.828688	2	Tamae,Liu	3	0.171312	0.657377	[(('rfaE', 'confers resistance to antibiotic', 'Vancomycin'), ['Nichols'], 0.1713115124432878)]
rimK	confers resistance to antibiotic	Vancomycin	0.828688	2	Tamae,Liu	3	0.171312	0.657377	[(('rimK', 'confers no resistance to antibiotic', 'Vancomycin'), ['Nichols'], 0.1713115124432878)]
rlmE	confers resistance to antibiotic	Vancomycin	0.828688	2	Tamae,Liu	3	0.171312	0.657377	[(('rlmE', 'confers no resistance to antibiotic', 'Vancomycin'), ['Nichols'], 0.1713115124432878)]
rplA	confers no resistance to antibiotic	Vancomycin	0.628404	2	Nichols,Tamae	3	0.371596	0.256808	[(('rplA', 'confers resistance to antibiotic', 'Vancomycin'), ['Liu'], 0.37159596467337624)]	confers no resistance to antibiotic	True
rpsO	confers no resistance to antibiotic	Vancomycin	0.457093	1	Tamae	2	0.371596	0.0854966	[(('rpsO', 'confers resistance to antibiotic', 'Vancomycin'), ['Liu'], 0.37159596467337624)]	confers no resistance to antibiotic	True
secG	confers no resistance to antibiotic	Vancomycin	0.828688	2	Tamae,Liu	3	0.171312	0.657377	[(('secG', 'confers resistance to antibiotic', 'Vancomycin'), ['Nichols'], 0.1713115124432878)]
surA	confers resistance to antibiotic	Vancomycin	0.828688	2	Tamae,Liu	3	0.171312	0.657377	[(('surA', 'confers no resistance to antibiotic', 'Vancomycin'), ['Nichols'], 0.1713115124432878)]
tatB	confers resistance to antibiotic	Vancomycin	0.542907	2	Nichols,Liu	3	0.457093	0.085815	[(('tatB', 'confers no resistance to antibiotic', 'Vancomycin'), ['Tamae'], 0.4570925228833359)]	confers no resistance to antibiotic	False
tatC	confers resistance to antibiotic	Vancomycin	0.542907	2	Nichols,Liu	3	0.457093	0.085815	[(('tatC', 'confers no resistance to antibiotic', 'Vancomycin'), ['Tamae'], 0.4570925228833359)]	confers no resistance to antibiotic	False
tig	confers no resistance to antibiotic	Vancomycin	0.828688	2	Tamae,Liu	3	0.171312	0.657377	[(('tig', 'confers resistance to antibiotic', 'Vancomycin'), ['Nichols'], 0.1713115124432878)]
tolB	confers no resistance to antibiotic	Vancomycin	0.828688	2	Tamae,Liu	3	0.171312	0.657377	[(('tolB', 'confers resistance to antibiotic', 'Vancomycin'), ['Nichols'], 0.1713115124432878)]
tolQ	confers no resistance to antibiotic	Vancomycin	0.828688	2	Tamae,Liu	3	0.171312	0.657377	[(('tolQ', 'confers resistance to antibiotic', 'Vancomycin'), ['Nichols'], 0.1713115124432878)]
tolR	confers resistance to antibiotic	Vancomycin	0.542907	2	Nichols,Liu	3	0.457093	0.085815	[(('tolR', 'confers no resistance to antibiotic', 'Vancomycin'), ['Tamae'], 0.4570925228833359)]	confers no resistance to antibiotic	False
tonB	confers resistance to antibiotic	Vancomycin	0.828688	2	Tamae,Liu	3	0.171312	0.657377	[(('tonB', 'confers no resistance to antibiotic', 'Vancomycin'), ['Nichols'], 0.1713115124432878)]
tufA	confers no resistance to antibiotic	Vancomycin	0.457093	1	Tamae	2	0.371596	0.0854966	[(('tufA', 'confers resistance to antibiotic', 'Vancomycin'), ['Liu'], 0.37159596467337624)]	confers no resistance to antibiotic	True
tusB	confers resistance to antibiotic	Vancomycin	0.542907	2	Nichols,Liu	3	0.457093	0.085815	[(('tusB', 'confers no resistance to antibiotic', 'Vancomycin'), ['Tamae'], 0.4570925228833359)]	confers no resistance to antibiotic	False
tusC	confers resistance to antibiotic	Vancomycin	0.828688	2	Tamae,Liu	3	0.171312	0.657377	[(('tusC', 'confers no resistance to antibiotic', 'Vancomycin'), ['Nichols'], 0.1713115124432878)]
tusD	confers resistance to antibiotic	Vancomycin	0.828688	2	Tamae,Liu	3	0.171312	0.657377	[(('tusD', 'confers no resistance to antibiotic', 'Vancomycin'), ['Nichols'], 0.1713115124432878)]
waaC	confers resistance to antibiotic	Vancomycin	0.542907	2	Nichols,Liu	3	0.457093	0.085815	[(('waaC', 'confers no resistance to antibiotic', 'Vancomycin'), ['Tamae'], 0.4570925228833359)]	confers no resistance to antibiotic	False
xapR	confers resistance to antibiotic	Vancomycin	0.828688	2	Tamae,Liu	3	0.171312	0.657377	[(('xapR', 'confers no resistance to antibiotic', 'Vancomycin'), ['Nichols'], 0.1713115124432878)]
ybeD	confers no resistance to antibiotic	Vancomycin	0.828688	2	Tamae,Liu	3	0.171312	0.657377	[(('ybeD', 'confers resistance to antibiotic', 'Vancomycin'), ['Nichols'], 0.1713115124432878)]
ybgC	confers no resistance to antibiotic	Vancomycin	0.828688	2	Tamae,Liu	3	0.171312	0.657377	[(('ybgC', 'confers resistance to antibiotic', 'Vancomycin'), ['Nichols'], 0.1713115124432878)]
ybgF	confers resistance to antibiotic	Vancomycin	0.828688	2	Tamae,Liu	3	0.171312	0.657377	[(('ybgF', 'confers no resistance to antibiotic', 'Vancomycin'), ['Nichols'], 0.1713115124432878)]
ycaI	confers no resistance to antibiotic	Vancomycin	0.828688	2	Tamae,Liu	3	0.171312	0.657377	[(('ycaI', 'confers resistance to antibiotic', 'Vancomycin'), ['Nichols'], 0.1713115124432878)]
yciM	confers resistance to antibiotic	Vancomycin	0.828688	2	Tamae,Liu	3	0.171312	0.657377	[(('yciM', 'confers no resistance to antibiotic', 'Vancomycin'), ['Nichols'], 0.1713115124432878)]
yciT	confers no resistance to antibiotic	Vancomycin	0.628404	2	Nichols,Tamae	3	0.371596	0.256808	[(('yciT', 'confers resistance to antibiotic', 'Vancomycin'), ['Liu'], 0.37159596467337624)]	confers no resistance to antibiotic	True
ycjU	confers resistance to antibiotic	Vancomycin	0.371596	1	Liu	2	0.171312	0.200284	[(('ycjU', 'confers no resistance to antibiotic', 'Vancomycin'), ['Nichols'], 0.1713115124432878)]
ydcS	confers no resistance to antibiotic	Vancomycin	0.628404	2	Nichols,Tamae	3	0.371596	0.256808	[(('ydcS', 'confers resistance to antibiotic', 'Vancomycin'), ['Liu'], 0.37159596467337624)]	confers no resistance to antibiotic	True
ydfP	confers no resistance to antibiotic	Vancomycin	0.542907	2	Nichols,Liu	3	0.457093	0.085815	[(('ydfP', 'confers resistance to antibiotic', 'Vancomycin'), ['Tamae'], 0.4570925228833359)]	confers no resistance to antibiotic	True
ydhT	confers no resistance to antibiotic	Vancomycin	0.628404	2	Nichols,Tamae	3	0.371596	0.256808	[(('ydhT', 'confers resistance to antibiotic', 'Vancomycin'), ['Liu'], 0.37159596467337624)]	confers no resistance to antibiotic	True
ydjI	confers no resistance to antibiotic	Vancomycin	0.542907	2	Nichols,Liu	3	0.457093	0.085815	[(('ydjI', 'confers resistance to antibiotic', 'Vancomycin'), ['Tamae'], 0.4570925228833359)]	confers no resistance to antibiotic	True
ygcO	confers no resistance to antibiotic	Vancomycin	0.628404	2	Nichols,Tamae	3	0.371596	0.256808	[(('ygcO', 'confers resistance to antibiotic', 'Vancomycin'), ['Liu'], 0.37159596467337624)]	confers no resistance to antibiotic	True
ygdD	confers no resistance to antibiotic	Vancomycin	0.828688	2	Tamae,Liu	3	0.171312	0.657377	[(('ygdD', 'confers resistance to antibiotic', 'Vancomycin'), ['Nichols'], 0.1713115124432878)]
yhcB	confers no resistance to antibiotic	Vancomycin	0.828688	2	Tamae,Liu	3	0.171312	0.657377	[(('yhcB', 'confers resistance to antibiotic', 'Vancomycin'), ['Nichols'], 0.1713115124432878)]
yjjY	confers no resistance to antibiotic	Vancomycin	0.628404	2	Nichols,Tamae	3	0.371596	0.256808	[(('yjjY', 'confers resistance to antibiotic', 'Vancomycin'), ['Liu'], 0.37159596467337624)]	confers no resistance to antibiotic	True
ylcG	confers resistance to antibiotic	Vancomycin	0.542907	2	Nichols,Liu	3	0.457093	0.085815	[(('ylcG', 'confers no resistance to antibiotic', 'Vancomycin'), ['Tamae'], 0.4570925228833359)]	confers resistance to antibiotic	True
yqaA	confers no resistance to antibiotic	Vancomycin	0.828688	2	Tamae,Liu	3	0.171312	0.657377	[(('yqaA', 'confers resistance to antibiotic', 'Vancomycin'), ['Nichols'], 0.1713115124432878)]
yraP	confers no resistance to antibiotic	Vancomycin	0.828688	2	Tamae,Liu	3	0.171312	0.657377	[(('yraP', 'confers resistance to antibiotic', 'Vancomycin'), ['Nichols'], 0.1713115124432878)]
ytjC	confers no resistance to antibiotic	Vancomycin	0.628404	2	Nichols,Tamae	3	0.371596	0.256808	[(('ytjC', 'confers resistance to antibiotic', 'Vancomycin'), ['Liu'], 0.37159596467337624)]	confers no resistance to antibiotic	True

## Sheet: Level3
Subject	Predicate	Object	Belief	Source size	Sources	Total source size	Belief of conflicting triples	Belief difference	Conflicting triples	Validation	Match
aspA	confers resistance to antibiotic	Amikacin	0.187456	1	Girgis	2	0.131887	0.0555686	[(('aspA', 'confers no resistance to antibiotic', 'Amikacin'), ['Nichols'], 0.13188721148439436)]
bdm	confers resistance to antibiotic	Amikacin	0.187456	1	Girgis	2	0.131887	0.0555686	[(('bdm', 'confers no resistance to antibiotic', 'Amikacin'), ['Nichols'], 0.13188721148439436)]
bioF	confers resistance to antibiotic	Amikacin	0.187456	1	Girgis	2	0.131887	0.0555686	[(('bioF', 'confers no resistance to antibiotic', 'Amikacin'), ['Nichols'], 0.13188721148439436)]
cpxA	confers no resistance to antibiotic	Amikacin	0.319343	2	Nichols,Girgis	3	0.0593133	0.26003	[(('cpxA', 'confers resistance to antibiotic', 'Amikacin'), ['Zhou'], 0.05931330585776251)]
cpxR	confers no resistance to antibiotic	Amikacin	0.131887	1	Nichols	2	0.0593133	0.0725739	[(('cpxR', 'confers resistance to antibiotic', 'Amikacin'), ['Zhou'], 0.05931330585776251)]
cra	confers resistance to antibiotic	Amikacin	0.187456	1	Girgis	2	0.131887	0.0555686	[(('cra', 'confers no resistance to antibiotic', 'Amikacin'), ['Nichols'], 0.13188721148439436)]
envZ	confers no resistance to antibiotic	Amikacin	0.191201	2	Zhou,Nichols	3	0.187456	0.00374466	[(('envZ', 'confers resistance to antibiotic', 'Amikacin'), ['Girgis'], 0.18745585979754537)]
focA	confers resistance to antibiotic	Amikacin	0.187456	1	Girgis	2	0.131887	0.0555686	[(('focA', 'confers no resistance to antibiotic', 'Amikacin'), ['Nichols'], 0.13188721148439436)]
glnG	confers no resistance to antibiotic	Amikacin	0.319343	2	Nichols,Girgis	3	0.0593133	0.26003	[(('glnG', 'confers resistance to antibiotic', 'Amikacin'), ['Zhou'], 0.05931330585776251)]
glnL	confers no resistance to antibiotic	Amikacin	0.319343	2	Nichols,Girgis	3	0.0593133	0.26003	[(('glnL', 'confers resistance to antibiotic', 'Amikacin'), ['Zhou'], 0.05931330585776251)]
glpE	confers resistance to antibiotic	Amikacin	0.187456	1	Girgis	2	0.131887	0.0555686	[(('glpE', 'confers no resistance to antibiotic', 'Amikacin'), ['Nichols'], 0.13188721148439436)]
glpF	confers resistance to antibiotic	Amikacin	0.187456	1	Girgis	2	0.131887	0.0555686	[(('glpF', 'confers no resistance to antibiotic', 'Amikacin'), ['Nichols'], 0.13188721148439436)]
glpQ	confers resistance to antibiotic	Amikacin	0.187456	1	Girgis	2	0.131887	0.0555686	[(('glpQ', 'confers no resistance to antibiotic', 'Amikacin'), ['Nichols'], 0.13188721148439436)]
greB	confers resistance to antibiotic	Amikacin	0.187456	1	Girgis	2	0.131887	0.0555686	[(('greB', 'confers no resistance to antibiotic', 'Amikacin'), ['Nichols'], 0.13188721148439436)]
hsdS	confers resistance to antibiotic	Amikacin	0.187456	1	Girgis	2	0.131887	0.0555686	[(('hsdS', 'confers no resistance to antibiotic', 'Amikacin'), ['Nichols'], 0.13188721148439436)]
hslV	confers no resistance to antibiotic	Amikacin	0.187456	1	Girgis	2	0.131887	0.0555686	[(('hslV', 'confers resistance to antibiotic', 'Amikacin'), ['Nichols'], 0.13188721148439436)]
maeA	confers resistance to antibiotic	Amikacin	0.187456	1	Girgis	2	0.131887	0.0555686	[(('maeA', 'confers no resistance to antibiotic', 'Amikacin'), ['Nichols'], 0.13188721148439436)]
mdoG	confers resistance to antibiotic	Amikacin	0.187456	1	Girgis	2	0.131887	0.0555686	[(('mdoG', 'confers no resistance to antibiotic', 'Amikacin'), ['Nichols'], 0.13188721148439436)]
mdoH	confers resistance to antibiotic	Amikacin	0.187456	1	Girgis	2	0.131887	0.0555686	[(('mdoH', 'confers no resistance to antibiotic', 'Amikacin'), ['Nichols'], 0.13188721148439436)]
metF	confers resistance to antibiotic	Amikacin	0.187456	1	Girgis	2	0.131887	0.0555686	[(('metF', 'confers no resistance to antibiotic', 'Amikacin'), ['Nichols'], 0.13188721148439436)]
mltB	confers resistance to antibiotic	Amikacin	0.187456	1	Girgis	2	0.131887	0.0555686	[(('mltB', 'confers no resistance to antibiotic', 'Amikacin'), ['Nichols'], 0.13188721148439436)]
ompC	confers resistance to antibiotic	Amikacin	0.187456	1	Girgis	2	0.131887	0.0555686	[(('ompC', 'confers no resistance to antibiotic', 'Amikacin'), ['Nichols'], 0.13188721148439436)]
prlC	confers resistance to antibiotic	Amikacin	0.187456	1	Girgis	2	0.131887	0.0555686	[(('prlC', 'confers no resistance to antibiotic', 'Amikacin'), ['Nichols'], 0.13188721148439436)]
rayT	confers resistance to antibiotic	Amikacin	0.187456	1	Girgis	2	0.131887	0.0555686	[(('rayT', 'confers no resistance to antibiotic', 'Amikacin'), ['Nichols'], 0.13188721148439436)]
rbsD	confers resistance to antibiotic	Amikacin	0.187456	1	Girgis	2	0.131887	0.0555686	[(('rbsD', 'confers no resistance to antibiotic', 'Amikacin'), ['Nichols'], 0.13188721148439436)]
rffA	confers resistance to antibiotic	Amikacin	0.187456	1	Girgis	2	0.131887	0.0555686	[(('rffA', 'confers no resistance to antibiotic', 'Amikacin'), ['Nichols'], 0.13188721148439436)]
rluF	confers resistance to antibiotic	Amikacin	0.187456	1	Girgis	2	0.131887	0.0555686	[(('rluF', 'confers no resistance to antibiotic', 'Amikacin'), ['Nichols'], 0.13188721148439436)]
rssB	confers no resistance to antibiotic	Amikacin	0.191201	2	Zhou,Nichols	3	0.187456	0.00374466	[(('rssB', 'confers resistance to antibiotic', 'Amikacin'), ['Girgis'], 0.18745585979754537)]
sapD	confers no resistance to antibiotic	Amikacin	0.187456	1	Girgis	2	0.131887	0.0555686	[(('sapD', 'confers resistance to antibiotic', 'Amikacin'), ['Nichols'], 0.13188721148439436)]
waaG	confers resistance to antibiotic	Amikacin	0.187456	1	Girgis	2	0.131887	0.0555686	[(('waaG', 'confers no resistance to antibiotic', 'Amikacin'), ['Nichols'], 0.13188721148439436)]
wzxE	confers resistance to antibiotic	Amikacin	0.187456	1	Girgis	2	0.131887	0.0555686	[(('wzxE', 'confers no resistance to antibiotic', 'Amikacin'), ['Nichols'], 0.13188721148439436)]
yahM	confers resistance to antibiotic	Amikacin	0.187456	1	Girgis	2	0.131887	0.0555686	[(('yahM', 'confers no resistance to antibiotic', 'Amikacin'), ['Nichols'], 0.13188721148439436)]
ybfD	confers resistance to antibiotic	Amikacin	0.187456	1	Girgis	2	0.131887	0.0555686	[(('ybfD', 'confers no resistance to antibiotic', 'Amikacin'), ['Nichols'], 0.13188721148439436)]
ybjM	confers resistance to antibiotic	Amikacin	0.187456	1	Girgis	2	0.131887	0.0555686	[(('ybjM', 'confers no resistance to antibiotic', 'Amikacin'), ['Nichols'], 0.13188721148439436)]
yciB	confers no resistance to antibiotic	Amikacin	0.187456	1	Girgis	2	0.131887	0.0555686	[(('yciB', 'confers resistance to antibiotic', 'Amikacin'), ['Nichols'], 0.13188721148439436)]
ydiY	confers resistance to antibiotic	Amikacin	0.187456	1	Girgis	2	0.131887	0.0555686	[(('ydiY', 'confers no resistance to antibiotic', 'Amikacin'), ['Nichols'], 0.13188721148439436)]
ydjF	confers resistance to antibiotic	Amikacin	0.187456	1	Girgis	2	0.131887	0.0555686	[(('ydjF', 'confers no resistance to antibiotic', 'Amikacin'), ['Nichols'], 0.13188721148439436)]
yebO	confers resistance to antibiotic	Amikacin	0.187456	1	Girgis	2	0.131887	0.0555686	[(('yebO', 'confers no resistance to antibiotic', 'Amikacin'), ['Nichols'], 0.13188721148439436)]
yeeO	confers resistance to antibiotic	Amikacin	0.187456	1	Girgis	2	0.131887	0.0555686	[(('yeeO', 'confers no resistance to antibiotic', 'Amikacin'), ['Nichols'], 0.13188721148439436)]
yehE	confers resistance to antibiotic	Amikacin	0.187456	1	Girgis	2	0.131887	0.0555686	[(('yehE', 'confers no resistance to antibiotic', 'Amikacin'), ['Nichols'], 0.13188721148439436)]
yfbP	confers resistance to antibiotic	Amikacin	0.187456	1	Girgis	2	0.131887	0.0555686	[(('yfbP', 'confers no resistance to antibiotic', 'Amikacin'), ['Nichols'], 0.13188721148439436)]
yhdU	confers resistance to antibiotic	Amikacin	0.187456	1	Girgis	2	0.131887	0.0555686	[(('yhdU', 'confers no resistance to antibiotic', 'Amikacin'), ['Nichols'], 0.13188721148439436)]
yhgN	confers resistance to antibiotic	Amikacin	0.187456	1	Girgis	2	0.131887	0.0555686	[(('yhgN', 'confers no resistance to antibiotic', 'Amikacin'), ['Nichols'], 0.13188721148439436)]
yjiK	confers resistance to antibiotic	Amikacin	0.187456	1	Girgis	2	0.131887	0.0555686	[(('yjiK', 'confers no resistance to antibiotic', 'Amikacin'), ['Nichols'], 0.13188721148439436)]
ykgL	confers resistance to antibiotic	Amikacin	0.187456	1	Girgis	2	0.131887	0.0555686	[(('ykgL', 'confers no resistance to antibiotic', 'Amikacin'), ['Nichols'], 0.13188721148439436)]
ymdB	confers resistance to antibiotic	Amikacin	0.187456	1	Girgis	2	0.131887	0.0555686	[(('ymdB', 'confers no resistance to antibiotic', 'Amikacin'), ['Nichols'], 0.13188721148439436)]
ynjI	confers resistance to antibiotic	Amikacin	0.187456	1	Girgis	2	0.131887	0.0555686	[(('ynjI', 'confers no resistance to antibiotic', 'Amikacin'), ['Nichols'], 0.13188721148439436)]
acrA	confers resistance to antibiotic	Ampicillin	0.689378	4	Nichols,Tamae,Liu,CARD	6	0.324736	0.364642	[(('acrA', 'confers no resistance to antibiotic', 'Ampicillin'), ['Girgis', 'Shaw'], 0.32473608489189504)]
acrB	confers resistance to antibiotic	Ampicillin	0.876834	5	Nichols,Tamae,Liu,Girgis,CARD	6	0.13728	0.739553	[(('acrB', 'confers no resistance to antibiotic', 'Ampicillin'), ['Shaw'], 0.1372802250943497)]
acrF	confers no resistance to antibiotic	Ampicillin	0.86272	4	Nichols,Tamae,Liu,Girgis	5	0.13728	0.72544	[(('acrF', 'confers resistance to antibiotic', 'Ampicillin'), ['Shaw'], 0.1372802250943497)]
acrZ	confers resistance to antibiotic	Ampicillin	0.543377	2	Tamae,Liu	5	0.456623	0.0867534	[(('acrZ', 'confers no resistance to antibiotic', 'Ampicillin'), ['Nichols', 'Girgis', 'Shaw'], 0.4566232963762894)]
ampC	confers no resistance to antibiotic	Ampicillin	0.680657	3	Tamae,Liu,Shaw	5	0.319343	0.361314	[(('ampC', 'confers resistance to antibiotic', 'Ampicillin'), ['Nichols', 'Girgis'], 0.3193430712819397)]
ampG	confers no resistance to antibiotic	Ampicillin	0.812544	4	Nichols,Tamae,Liu,Shaw	5	0.187456	0.625088	[(('ampG', 'confers resistance to antibiotic', 'Ampicillin'), ['Girgis'], 0.18745585979754537)]
anmK	confers no resistance to antibiotic	Ampicillin	0.812544	4	Nichols,Tamae,Liu,Shaw	5	0.187456	0.625088	[(('anmK', 'confers resistance to antibiotic', 'Ampicillin'), ['Girgis'], 0.18745585979754537)]
aroA	confers no resistance to antibiotic	Ampicillin	0.868113	4	Tamae,Liu,Girgis,Shaw	5	0.131887	0.736226	[(('aroA', 'confers resistance to antibiotic', 'Ampicillin'), ['Nichols'], 0.13188721148439436)]
aroC	confers no resistance to antibiotic	Ampicillin	0.868113	4	Tamae,Liu,Girgis,Shaw	5	0.131887	0.736226	[(('aroC', 'confers resistance to antibiotic', 'Ampicillin'), ['Nichols'], 0.13188721148439436)]
atpA	confers no resistance to antibiotic	Ampicillin	0.712921	4	Nichols,Liu,Girgis,Shaw	5	0.287079	0.425841	[(('atpA', 'confers resistance to antibiotic', 'Ampicillin'), ['Tamae'], 0.2870794576663721)]	confers no resistance to antibiotic	True
atpG	confers no resistance to antibiotic	Ampicillin	0.743703	4	Nichols,Tamae,Girgis,Shaw	5	0.256297	0.487406	[(('atpG', 'confers resistance to antibiotic', 'Ampicillin'), ['Liu'], 0.2562972459573383)]	confers no resistance to antibiotic	True
bamB	confers resistance to antibiotic	Ampicillin	0.418967	2	Nichols,Tamae	4	0.324736	0.0942306	[(('bamB', 'confers no resistance to antibiotic', 'Ampicillin'), ['Girgis', 'Shaw'], 0.32473608489189504)]
barA	confers no resistance to antibiotic	Ampicillin	0.812544	4	Nichols,Tamae,Liu,Shaw	5	0.187456	0.625088	[(('barA', 'confers resistance to antibiotic', 'Ampicillin'), ['Girgis'], 0.18745585979754537)]
bglF	confers no resistance to antibiotic	Ampicillin	0.86272	4	Nichols,Tamae,Liu,Girgis	5	0.13728	0.72544	[(('bglF', 'confers resistance to antibiotic', 'Ampicillin'), ['Shaw'], 0.1372802250943497)]
bluF	confers no resistance to antibiotic	Ampicillin	0.743703	4	Nichols,Tamae,Girgis,Shaw	5	0.256297	0.487406	[(('bluF', 'confers resistance to antibiotic', 'Ampicillin'), ['Liu'], 0.2562972459573383)]	confers no resistance to antibiotic	True
cof	confers no resistance to antibiotic	Ampicillin	0.743703	4	Nichols,Tamae,Girgis,Shaw	5	0.256297	0.487406	[(('cof', 'confers resistance to antibiotic', 'Ampicillin'), ['Liu'], 0.2562972459573383)]	confers no resistance to antibiotic	True
dacA	confers resistance to antibiotic	Ampicillin	0.675264	3	Nichols,Tamae,Liu	5	0.324736	0.350528	[(('dacA', 'confers no resistance to antibiotic', 'Ampicillin'), ['Girgis', 'Shaw'], 0.32473608489189504)]
dam	confers no resistance to antibiotic	Ampicillin	0.743703	4	Nichols,Tamae,Girgis,Shaw	5	0.256297	0.487406	[(('dam', 'confers resistance to antibiotic', 'Ampicillin'), ['Liu'], 0.2562972459573383)]	confers no resistance to antibiotic	True
damX	confers no resistance to antibiotic	Ampicillin	0.812544	4	Nichols,Tamae,Liu,Shaw	5	0.187456	0.625088	[(('damX', 'confers resistance to antibiotic', 'Ampicillin'), ['Girgis'], 0.18745585979754537)]
dapF	confers resistance to antibiotic	Ampicillin	0.543377	2	Tamae,Liu	5	0.456623	0.0867534	[(('dapF', 'confers no resistance to antibiotic', 'Ampicillin'), ['Nichols', 'Girgis', 'Shaw'], 0.4566232963762894)]
dcd	confers resistance to antibiotic	Ampicillin	0.543377	2	Tamae,Liu	5	0.456623	0.0867534	[(('dcd', 'confers no resistance to antibiotic', 'Ampicillin'), ['Nichols', 'Girgis', 'Shaw'], 0.4566232963762894)]
ddlB	confers resistance to antibiotic	Ampicillin	0.675264	3	Nichols,Tamae,Liu	5	0.324736	0.350528	[(('ddlB', 'confers no resistance to antibiotic', 'Ampicillin'), ['Girgis', 'Shaw'], 0.32473608489189504)]
dedD	confers resistance to antibiotic	Ampicillin	0.543377	2	Tamae,Liu	5	0.456623	0.0867534	[(('dedD', 'confers no resistance to antibiotic', 'Ampicillin'), ['Nichols', 'Girgis', 'Shaw'], 0.4566232963762894)]
degQ	confers no resistance to antibiotic	Ampicillin	0.812544	4	Nichols,Tamae,Liu,Shaw	5	0.187456	0.625088	[(('degQ', 'confers resistance to antibiotic', 'Ampicillin'), ['Girgis'], 0.18745585979754537)]
dksA	confers resistance to antibiotic	Ampicillin	0.543377	2	Tamae,Liu	5	0.456623	0.0867534	[(('dksA', 'confers no resistance to antibiotic', 'Ampicillin'), ['Nichols', 'Girgis', 'Shaw'], 0.4566232963762894)]
emtA	confers resistance to antibiotic	Ampicillin	0.543377	2	Tamae,Liu	5	0.456623	0.0867534	[(('emtA', 'confers no resistance to antibiotic', 'Ampicillin'), ['Nichols', 'Girgis', 'Shaw'], 0.4566232963762894)]
fabH	confers no resistance to antibiotic	Ampicillin	0.868113	4	Tamae,Liu,Girgis,Shaw	5	0.131887	0.736226	[(('fabH', 'confers resistance to antibiotic', 'Ampicillin'), ['Nichols'], 0.13188721148439436)]
fecA	confers no resistance to antibiotic	Ampicillin	0.86272	4	Nichols,Tamae,Liu,Girgis	5	0.13728	0.72544	[(('fecA', 'confers resistance to antibiotic', 'Ampicillin'), ['Shaw'], 0.1372802250943497)]
fepA	confers no resistance to antibiotic	Ampicillin	0.86272	4	Nichols,Tamae,Liu,Girgis	5	0.13728	0.72544	[(('fepA', 'confers resistance to antibiotic', 'Ampicillin'), ['Shaw'], 0.1372802250943497)]
fepC	confers no resistance to antibiotic	Ampicillin	0.868113	4	Tamae,Liu,Girgis,Shaw	5	0.131887	0.736226	[(('fepC', 'confers resistance to antibiotic', 'Ampicillin'), ['Nichols'], 0.13188721148439436)]
fepD	confers no resistance to antibiotic	Ampicillin	0.868113	4	Tamae,Liu,Girgis,Shaw	5	0.131887	0.736226	[(('fepD', 'confers resistance to antibiotic', 'Ampicillin'), ['Nichols'], 0.13188721148439436)]
fhiA	confers no resistance to antibiotic	Ampicillin	0.543377	2	Tamae,Liu	3	0.13728	0.406096	[(('fhiA', 'confers resistance to antibiotic', 'Ampicillin'), ['Shaw'], 0.1372802250943497)]
fkpB	confers resistance to antibiotic	Ampicillin	0.675264	3	Nichols,Tamae,Liu	5	0.324736	0.350528	[(('fkpB', 'confers no resistance to antibiotic', 'Ampicillin'), ['Girgis', 'Shaw'], 0.32473608489189504)]
flgG	confers no resistance to antibiotic	Ampicillin	0.868113	4	Tamae,Liu,Girgis,Shaw	5	0.131887	0.736226	[(('flgG', 'confers resistance to antibiotic', 'Ampicillin'), ['Nichols'], 0.13188721148439436)]
ftsP	confers resistance to antibiotic	Ampicillin	0.606423	3	Nichols,Tamae,Girgis	4	0.13728	0.469142	[(('ftsP', 'confers no resistance to antibiotic', 'Ampicillin'), ['Shaw'], 0.1372802250943497)]
gadX	confers no resistance to antibiotic	Ampicillin	0.868113	4	Tamae,Liu,Girgis,Shaw	5	0.131887	0.736226	[(('gadX', 'confers resistance to antibiotic', 'Ampicillin'), ['Nichols'], 0.13188721148439436)]
gltI	confers no resistance to antibiotic	Ampicillin	0.743703	4	Nichols,Tamae,Girgis,Shaw	5	0.256297	0.487406	[(('gltI', 'confers resistance to antibiotic', 'Ampicillin'), ['Liu'], 0.2562972459573383)]	confers no resistance to antibiotic	True
gpmM	confers resistance to antibiotic	Ampicillin	0.287079	1	Tamae	3	0.269167	0.017912	[(('gpmM', 'confers no resistance to antibiotic', 'Ampicillin'), ['Nichols', 'Shaw'], 0.2691674365787441)]
gshA	confers no resistance to antibiotic	Ampicillin	0.680657	3	Tamae,Liu,Shaw	4	0.131887	0.54877	[(('gshA', 'confers resistance to antibiotic', 'Ampicillin'), ['Nichols'], 0.13188721148439436)]
guaB	confers no resistance to antibiotic	Ampicillin	0.868113	4	Tamae,Liu,Girgis,Shaw	5	0.131887	0.736226	[(('guaB', 'confers resistance to antibiotic', 'Ampicillin'), ['Nichols'], 0.13188721148439436)]
hfq	confers no resistance to antibiotic	Ampicillin	0.743703	4	Nichols,Tamae,Girgis,Shaw	5	0.256297	0.487406	[(('hfq', 'confers resistance to antibiotic', 'Ampicillin'), ['Liu'], 0.2562972459573383)]	confers no resistance to antibiotic	True
hha	confers no resistance to antibiotic	Ampicillin	0.680657	3	Tamae,Liu,Shaw	4	0.131887	0.54877	[(('hha', 'confers resistance to antibiotic', 'Ampicillin'), ['Nichols'], 0.13188721148439436)]
hlpA	confers no resistance to antibiotic	Ampicillin	0.324736	2	Girgis,Shaw	3	0.287079	0.0376566	[(('hlpA', 'confers resistance to antibiotic', 'Ampicillin'), ['Tamae'], 0.2870794576663721)]
hscA	confers resistance to antibiotic	Ampicillin	0.543377	2	Tamae,Liu	5	0.456623	0.0867534	[(('hscA', 'confers no resistance to antibiotic', 'Ampicillin'), ['Nichols', 'Girgis', 'Shaw'], 0.4566232963762894)]
hscB	confers resistance to antibiotic	Ampicillin	0.543377	2	Tamae,Liu	5	0.456623	0.0867534	[(('hscB', 'confers no resistance to antibiotic', 'Ampicillin'), ['Nichols', 'Girgis', 'Shaw'], 0.4566232963762894)]
iscS	confers no resistance to antibiotic	Ampicillin	0.611816	3	Tamae,Girgis,Shaw	5	0.388184	0.223631	[(('iscS', 'confers resistance to antibiotic', 'Ampicillin'), ['Nichols', 'Liu'], 0.3881844574417327)]	confers no resistance to antibiotic	True
iscU	confers no resistance to antibiotic	Ampicillin	0.743703	4	Nichols,Tamae,Girgis,Shaw	5	0.256297	0.487406	[(('iscU', 'confers resistance to antibiotic', 'Ampicillin'), ['Liu'], 0.2562972459573383)]	confers no resistance to antibiotic	True
lldP	confers no resistance to antibiotic	Ampicillin	0.86272	4	Nichols,Tamae,Liu,Girgis	5	0.13728	0.72544	[(('lldP', 'confers resistance to antibiotic', 'Ampicillin'), ['Shaw'], 0.1372802250943497)]
lon	confers no resistance to antibiotic	Ampicillin	0.868113	4	Tamae,Liu,Girgis,Shaw	5	0.131887	0.736226	[(('lon', 'confers resistance to antibiotic', 'Ampicillin'), ['Nichols'], 0.13188721148439436)]
lpoB	confers no resistance to antibiotic	Ampicillin	0.868113	4	Tamae,Liu,Girgis,Shaw	5	0.131887	0.736226	[(('lpoB', 'confers resistance to antibiotic', 'Ampicillin'), ['Nichols'], 0.13188721148439436)]
lptB	confers no resistance to antibiotic	Ampicillin	0.581033	3	Liu,Girgis,Shaw	4	0.287079	0.293954	[(('lptB', 'confers resistance to antibiotic', 'Ampicillin'), ['Tamae'], 0.2870794576663721)]	confers no resistance to antibiotic	True
lpxD	confers no resistance to antibiotic	Ampicillin	0.611816	3	Tamae,Girgis,Shaw	4	0.256297	0.355518	[(('lpxD', 'confers resistance to antibiotic', 'Ampicillin'), ['Liu'], 0.2562972459573383)]	confers no resistance to antibiotic	True
mfd	confers no resistance to antibiotic	Ampicillin	0.556247	3	Nichols,Tamae,Shaw	4	0.256297	0.29995	[(('mfd', 'confers resistance to antibiotic', 'Ampicillin'), ['Liu'], 0.2562972459573383)]	confers no resistance to antibiotic	True
mltB	confers no resistance to antibiotic	Ampicillin	0.680657	3	Tamae,Liu,Shaw	4	0.187456	0.493201	[(('mltB', 'confers resistance to antibiotic', 'Ampicillin'), ['Girgis'], 0.18745585979754537)]
mrcB	confers resistance to antibiotic	Ampicillin	0.675264	3	Nichols,Tamae,Liu	5	0.324736	0.350528	[(('mrcB', 'confers no resistance to antibiotic', 'Ampicillin'), ['Girgis', 'Shaw'], 0.32473608489189504)]
nlpC	confers no resistance to antibiotic	Ampicillin	0.743703	4	Nichols,Tamae,Girgis,Shaw	5	0.256297	0.487406	[(('nlpC', 'confers resistance to antibiotic', 'Ampicillin'), ['Liu'], 0.2562972459573383)]	confers no resistance to antibiotic	True
nusB	confers no resistance to antibiotic	Ampicillin	0.611816	3	Tamae,Girgis,Shaw	4	0.256297	0.355518	[(('nusB', 'confers resistance to antibiotic', 'Ampicillin'), ['Liu'], 0.2562972459573383)]	confers no resistance to antibiotic	True
ompC	confers no resistance to antibiotic	Ampicillin	0.812544	4	Nichols,Tamae,Liu,Shaw	5	0.187456	0.625088	[(('ompC', 'confers resistance to antibiotic', 'Ampicillin'), ['Girgis'], 0.18745585979754537)]
pal	confers resistance to antibiotic	Ampicillin	0.675264	3	Nichols,Tamae,Liu	5	0.324736	0.350528	[(('pal', 'confers no resistance to antibiotic', 'Ampicillin'), ['Girgis', 'Shaw'], 0.32473608489189504)]
phoP	confers resistance to antibiotic	Ampicillin	0.730833	3	Tamae,Liu,Girgis	5	0.269167	0.461665	[(('phoP', 'confers no resistance to antibiotic', 'Ampicillin'), ['Nichols', 'Shaw'], 0.2691674365787441)]
plaP	confers no resistance to antibiotic	Ampicillin	0.868113	4	Tamae,Liu,Girgis,Shaw	5	0.131887	0.736226	[(('plaP', 'confers resistance to antibiotic', 'Ampicillin'), ['Nichols'], 0.13188721148439436)]
qmcA	confers no resistance to antibiotic	Ampicillin	0.456623	3	Nichols,Girgis,Shaw	4	0.287079	0.169544	[(('qmcA', 'confers resistance to antibiotic', 'Ampicillin'), ['Tamae'], 0.2870794576663721)]
rbsR	confers no resistance to antibiotic	Ampicillin	0.812544	4	Nichols,Tamae,Liu,Shaw	5	0.187456	0.625088	[(('rbsR', 'confers resistance to antibiotic', 'Ampicillin'), ['Girgis'], 0.18745585979754537)]
rcsF	confers no resistance to antibiotic	Ampicillin	0.812544	4	Nichols,Tamae,Liu,Shaw	5	0.187456	0.625088	[(('rcsF', 'confers resistance to antibiotic', 'Ampicillin'), ['Girgis'], 0.18745585979754537)]
recA	confers no resistance to antibiotic	Ampicillin	0.743703	4	Nichols,Tamae,Girgis,Shaw	5	0.256297	0.487406	[(('recA', 'confers resistance to antibiotic', 'Ampicillin'), ['Liu'], 0.2562972459573383)]	confers no resistance to antibiotic	True
rhsE	confers no resistance to antibiotic	Ampicillin	0.868113	4	Tamae,Liu,Girgis,Shaw	5	0.131887	0.736226	[(('rhsE', 'confers resistance to antibiotic', 'Ampicillin'), ['Nichols'], 0.13188721148439436)]
rimK	confers resistance to antibiotic	Ampicillin	0.543377	2	Tamae,Liu	5	0.456623	0.0867534	[(('rimK', 'confers no resistance to antibiotic', 'Ampicillin'), ['Nichols', 'Girgis', 'Shaw'], 0.4566232963762894)]
rlmE	confers resistance to antibiotic	Ampicillin	0.675264	3	Nichols,Tamae,Liu	5	0.324736	0.350528	[(('rlmE', 'confers no resistance to antibiotic', 'Ampicillin'), ['Girgis', 'Shaw'], 0.32473608489189504)]
rob	confers no resistance to antibiotic	Ampicillin	0.812544	4	Nichols,Tamae,Liu,Shaw	5	0.187456	0.625088	[(('rob', 'confers resistance to antibiotic', 'Ampicillin'), ['Girgis'], 0.18745585979754537)]
rpiA	confers no resistance to antibiotic	Ampicillin	0.743703	4	Nichols,Tamae,Girgis,Shaw	5	0.256297	0.487406	[(('rpiA', 'confers resistance to antibiotic', 'Ampicillin'), ['Liu'], 0.2562972459573383)]	confers no resistance to antibiotic	True
rplA	confers resistance to antibiotic	Ampicillin	0.543377	2	Tamae,Liu	5	0.456623	0.0867534	[(('rplA', 'confers no resistance to antibiotic', 'Ampicillin'), ['Nichols', 'Girgis', 'Shaw'], 0.4566232963762894)]
rpmF	confers resistance to antibiotic	Ampicillin	0.543377	2	Tamae,Liu	5	0.456623	0.0867534	[(('rpmF', 'confers no resistance to antibiotic', 'Ampicillin'), ['Nichols', 'Girgis', 'Shaw'], 0.4566232963762894)]
rpmJ	confers no resistance to antibiotic	Ampicillin	0.42436	2	Tamae,Shaw	3	0.256297	0.168062	[(('rpmJ', 'confers resistance to antibiotic', 'Ampicillin'), ['Liu'], 0.2562972459573383)]	confers no resistance to antibiotic	True
rpsF	confers no resistance to antibiotic	Ampicillin	0.712921	4	Nichols,Liu,Girgis,Shaw	5	0.287079	0.425841	[(('rpsF', 'confers resistance to antibiotic', 'Ampicillin'), ['Tamae'], 0.2870794576663721)]	confers no resistance to antibiotic	True
rssA	confers no resistance to antibiotic	Ampicillin	0.556247	3	Nichols,Tamae,Shaw	4	0.256297	0.29995	[(('rssA', 'confers resistance to antibiotic', 'Ampicillin'), ['Liu'], 0.2562972459573383)]	confers no resistance to antibiotic	True
sucD	confers no resistance to antibiotic	Ampicillin	0.743703	4	Nichols,Tamae,Girgis,Shaw	5	0.256297	0.487406	[(('sucD', 'confers resistance to antibiotic', 'Ampicillin'), ['Liu'], 0.2562972459573383)]	confers no resistance to antibiotic	True
surA	confers resistance to antibiotic	Ampicillin	0.675264	3	Nichols,Tamae,Liu	5	0.324736	0.350528	[(('surA', 'confers no resistance to antibiotic', 'Ampicillin'), ['Girgis', 'Shaw'], 0.32473608489189504)]
tatA	confers no resistance to antibiotic	Ampicillin	0.868113	4	Tamae,Liu,Girgis,Shaw	5	0.131887	0.736226	[(('tatA', 'confers resistance to antibiotic', 'Ampicillin'), ['Nichols'], 0.13188721148439436)]
tatB	confers resistance to antibiotic	Ampicillin	0.675264	3	Nichols,Tamae,Liu	5	0.324736	0.350528	[(('tatB', 'confers no resistance to antibiotic', 'Ampicillin'), ['Girgis', 'Shaw'], 0.32473608489189504)]
tatC	confers resistance to antibiotic	Ampicillin	0.675264	3	Nichols,Tamae,Liu	5	0.324736	0.350528	[(('tatC', 'confers no resistance to antibiotic', 'Ampicillin'), ['Girgis', 'Shaw'], 0.32473608489189504)]
tolB	confers no resistance to antibiotic	Ampicillin	0.868113	4	Tamae,Liu,Girgis,Shaw	5	0.131887	0.736226	[(('tolB', 'confers resistance to antibiotic', 'Ampicillin'), ['Nichols'], 0.13188721148439436)]
tolC	confers resistance to antibiotic	Ampicillin	0.689378	4	Nichols,Tamae,Liu,CARD	6	0.324736	0.364642	[(('tolC', 'confers no resistance to antibiotic', 'Ampicillin'), ['Girgis', 'Shaw'], 0.32473608489189504)]
tolQ	confers no resistance to antibiotic	Ampicillin	0.611816	3	Tamae,Girgis,Shaw	5	0.388184	0.223631	[(('tolQ', 'confers resistance to antibiotic', 'Ampicillin'), ['Nichols', 'Liu'], 0.3881844574417327)]	confers no resistance to antibiotic	True
tolR	confers resistance to antibiotic	Ampicillin	0.675264	3	Nichols,Tamae,Liu	5	0.324736	0.350528	[(('tolR', 'confers no resistance to antibiotic', 'Ampicillin'), ['Girgis', 'Shaw'], 0.32473608489189504)]
tonB	confers no resistance to antibiotic	Ampicillin	0.556247	3	Nichols,Tamae,Shaw	4	0.256297	0.29995	[(('tonB', 'confers resistance to antibiotic', 'Ampicillin'), ['Liu'], 0.2562972459573383)]	confers no resistance to antibiotic	True
tusB	confers no resistance to antibiotic	Ampicillin	0.868113	4	Tamae,Liu,Girgis,Shaw	5	0.131887	0.736226	[(('tusB', 'confers resistance to antibiotic', 'Ampicillin'), ['Nichols'], 0.13188721148439436)]
ubiG	confers resistance to antibiotic	Ampicillin	0.543377	2	Tamae,Liu	4	0.324736	0.218641	[(('ubiG', 'confers no resistance to antibiotic', 'Ampicillin'), ['Girgis', 'Shaw'], 0.32473608489189504)]
uhpT	confers no resistance to antibiotic	Ampicillin	0.86272	4	Nichols,Tamae,Liu,Girgis	5	0.13728	0.72544	[(('uhpT', 'confers resistance to antibiotic', 'Ampicillin'), ['Shaw'], 0.1372802250943497)]
waaG	confers no resistance to antibiotic	Ampicillin	0.868113	4	Tamae,Liu,Girgis,Shaw	5	0.131887	0.736226	[(('waaG', 'confers resistance to antibiotic', 'Ampicillin'), ['Nichols'], 0.13188721148439436)]
wbbL	confers no resistance to antibiotic	Ampicillin	0.556247	3	Nichols,Tamae,Shaw	4	0.256297	0.29995	[(('wbbL', 'confers resistance to antibiotic', 'Ampicillin'), ['Liu'], 0.2562972459573383)]	confers no resistance to antibiotic	True
xapR	confers resistance to antibiotic	Ampicillin	0.543377	2	Tamae,Liu	5	0.456623	0.0867534	[(('xapR', 'confers no resistance to antibiotic', 'Ampicillin'), ['Nichols', 'Girgis', 'Shaw'], 0.4566232963762894)]
xerC	confers no resistance to antibiotic	Ampicillin	0.743703	4	Nichols,Tamae,Girgis,Shaw	5	0.256297	0.487406	[(('xerC', 'confers resistance to antibiotic', 'Ampicillin'), ['Liu'], 0.2562972459573383)]	confers no resistance to antibiotic	True
ybaB	confers no resistance to antibiotic	Ampicillin	0.743703	4	Nichols,Tamae,Girgis,Shaw	5	0.256297	0.487406	[(('ybaB', 'confers resistance to antibiotic', 'Ampicillin'), ['Liu'], 0.2562972459573383)]	confers no resistance to antibiotic	True
ybcW	confers no resistance to antibiotic	Ampicillin	0.556247	3	Nichols,Tamae,Shaw	4	0.256297	0.29995	[(('ybcW', 'confers resistance to antibiotic', 'Ampicillin'), ['Liu'], 0.2562972459573383)]	confers no resistance to antibiotic	True
ybeD	confers resistance to antibiotic	Ampicillin	0.543377	2	Tamae,Liu	5	0.456623	0.0867534	[(('ybeD', 'confers no resistance to antibiotic', 'Ampicillin'), ['Nichols', 'Girgis', 'Shaw'], 0.4566232963762894)]
ybeY	confers resistance to antibiotic	Ampicillin	0.543377	2	Tamae,Liu	5	0.456623	0.0867534	[(('ybeY', 'confers no resistance to antibiotic', 'Ampicillin'), ['Nichols', 'Girgis', 'Shaw'], 0.4566232963762894)]
ybfB	confers no resistance to antibiotic	Ampicillin	0.556247	3	Nichols,Tamae,Shaw	4	0.256297	0.29995	[(('ybfB', 'confers resistance to antibiotic', 'Ampicillin'), ['Liu'], 0.2562972459573383)]	confers no resistance to antibiotic	True
ybgF	confers resistance to antibiotic	Ampicillin	0.543377	2	Tamae,Liu	5	0.456623	0.0867534	[(('ybgF', 'confers no resistance to antibiotic', 'Ampicillin'), ['Nichols', 'Girgis', 'Shaw'], 0.4566232963762894)]
ybjJ	confers no resistance to antibiotic	Ampicillin	0.743703	4	Nichols,Tamae,Girgis,Shaw	5	0.256297	0.487406	[(('ybjJ', 'confers resistance to antibiotic', 'Ampicillin'), ['Liu'], 0.2562972459573383)]	confers no resistance to antibiotic	True
ybjN	confers no resistance to antibiotic	Ampicillin	0.868113	4	Tamae,Liu,Girgis,Shaw	5	0.131887	0.736226	[(('ybjN', 'confers resistance to antibiotic', 'Ampicillin'), ['Nichols'], 0.13188721148439436)]
ybjQ	confers no resistance to antibiotic	Ampicillin	0.743703	4	Nichols,Tamae,Girgis,Shaw	5	0.256297	0.487406	[(('ybjQ', 'confers resistance to antibiotic', 'Ampicillin'), ['Liu'], 0.2562972459573383)]	confers no resistance to antibiotic	True
ycbC	confers no resistance to antibiotic	Ampicillin	0.868113	4	Tamae,Liu,Girgis,Shaw	5	0.131887	0.736226	[(('ycbC', 'confers resistance to antibiotic', 'Ampicillin'), ['Nichols'], 0.13188721148439436)]
ycbK	confers no resistance to antibiotic	Ampicillin	0.743703	4	Nichols,Tamae,Girgis,Shaw	5	0.256297	0.487406	[(('ycbK', 'confers resistance to antibiotic', 'Ampicillin'), ['Liu'], 0.2562972459573383)]	confers no resistance to antibiotic	True
yceD	confers no resistance to antibiotic	Ampicillin	0.743703	4	Nichols,Tamae,Girgis,Shaw	5	0.256297	0.487406	[(('yceD', 'confers resistance to antibiotic', 'Ampicillin'), ['Liu'], 0.2562972459573383)]	confers no resistance to antibiotic	True
ychJ	confers no resistance to antibiotic	Ampicillin	0.743703	4	Nichols,Tamae,Girgis,Shaw	5	0.256297	0.487406	[(('ychJ', 'confers resistance to antibiotic', 'Ampicillin'), ['Liu'], 0.2562972459573383)]	confers no resistance to antibiotic	True
yciM	confers resistance to antibiotic	Ampicillin	0.543377	2	Tamae,Liu	5	0.456623	0.0867534	[(('yciM', 'confers no resistance to antibiotic', 'Ampicillin'), ['Nichols', 'Girgis', 'Shaw'], 0.4566232963762894)]
yciT	confers no resistance to antibiotic	Ampicillin	0.456623	3	Nichols,Girgis,Shaw	4	0.256297	0.200326	[(('yciT', 'confers resistance to antibiotic', 'Ampicillin'), ['Liu'], 0.2562972459573383)]
ycjG	confers no resistance to antibiotic	Ampicillin	0.743703	4	Nichols,Tamae,Girgis,Shaw	5	0.256297	0.487406	[(('ycjG', 'confers resistance to antibiotic', 'Ampicillin'), ['Liu'], 0.2562972459573383)]	confers no resistance to antibiotic	True
ycjU	confers no resistance to antibiotic	Ampicillin	0.456623	3	Nichols,Girgis,Shaw	4	0.256297	0.200326	[(('ycjU', 'confers resistance to antibiotic', 'Ampicillin'), ['Liu'], 0.2562972459573383)]
ydcS	confers no resistance to antibiotic	Ampicillin	0.743703	4	Nichols,Tamae,Girgis,Shaw	5	0.256297	0.487406	[(('ydcS', 'confers resistance to antibiotic', 'Ampicillin'), ['Liu'], 0.2562972459573383)]	confers no resistance to antibiotic	True
ydcY	confers no resistance to antibiotic	Ampicillin	0.868113	4	Tamae,Liu,Girgis,Shaw	5	0.131887	0.736226	[(('ydcY', 'confers resistance to antibiotic', 'Ampicillin'), ['Nichols'], 0.13188721148439436)]
yddK	confers no resistance to antibiotic	Ampicillin	0.743703	4	Nichols,Tamae,Girgis,Shaw	5	0.256297	0.487406	[(('yddK', 'confers resistance to antibiotic', 'Ampicillin'), ['Liu'], 0.2562972459573383)]	confers no resistance to antibiotic	True
ydgD	confers no resistance to antibiotic	Ampicillin	0.743703	4	Nichols,Tamae,Girgis,Shaw	5	0.256297	0.487406	[(('ydgD', 'confers resistance to antibiotic', 'Ampicillin'), ['Liu'], 0.2562972459573383)]	confers no resistance to antibiotic	True
ydhB	confers no resistance to antibiotic	Ampicillin	0.743703	4	Nichols,Tamae,Girgis,Shaw	5	0.256297	0.487406	[(('ydhB', 'confers resistance to antibiotic', 'Ampicillin'), ['Liu'], 0.2562972459573383)]	confers no resistance to antibiotic	True
ydhT	confers no resistance to antibiotic	Ampicillin	0.743703	4	Nichols,Tamae,Girgis,Shaw	5	0.256297	0.487406	[(('ydhT', 'confers resistance to antibiotic', 'Ampicillin'), ['Liu'], 0.2562972459573383)]	confers no resistance to antibiotic	True
yebV	confers no resistance to antibiotic	Ampicillin	0.743703	4	Nichols,Tamae,Girgis,Shaw	5	0.256297	0.487406	[(('yebV', 'confers resistance to antibiotic', 'Ampicillin'), ['Liu'], 0.2562972459573383)]	confers no resistance to antibiotic	True
yfgC	confers resistance to antibiotic	Ampicillin	0.730833	3	Tamae,Liu,Girgis	5	0.269167	0.461665	[(('yfgC', 'confers no resistance to antibiotic', 'Ampicillin'), ['Nichols', 'Shaw'], 0.2691674365787441)]
yfgD	confers no resistance to antibiotic	Ampicillin	0.743703	4	Nichols,Tamae,Girgis,Shaw	5	0.256297	0.487406	[(('yfgD', 'confers resistance to antibiotic', 'Ampicillin'), ['Liu'], 0.2562972459573383)]	confers no resistance to antibiotic	True
yfiH	confers no resistance to antibiotic	Ampicillin	0.743703	4	Nichols,Tamae,Girgis,Shaw	5	0.256297	0.487406	[(('yfiH', 'confers resistance to antibiotic', 'Ampicillin'), ['Liu'], 0.2562972459573383)]	confers no resistance to antibiotic	True
ygcO	confers resistance to antibiotic	Ampicillin	0.543377	2	Tamae,Liu	5	0.456623	0.0867534	[(('ygcO', 'confers no resistance to antibiotic', 'Ampicillin'), ['Nichols', 'Girgis', 'Shaw'], 0.4566232963762894)]
ygfZ	confers no resistance to antibiotic	Ampicillin	0.743703	4	Nichols,Tamae,Girgis,Shaw	5	0.256297	0.487406	[(('ygfZ', 'confers resistance to antibiotic', 'Ampicillin'), ['Liu'], 0.2562972459573383)]	confers no resistance to antibiotic	True
yifK	confers no resistance to antibiotic	Ampicillin	0.86272	4	Nichols,Tamae,Liu,Girgis	5	0.13728	0.72544	[(('yifK', 'confers resistance to antibiotic', 'Ampicillin'), ['Shaw'], 0.1372802250943497)]
yjgA	confers no resistance to antibiotic	Ampicillin	0.743703	4	Nichols,Tamae,Girgis,Shaw	5	0.256297	0.487406	[(('yjgA', 'confers resistance to antibiotic', 'Ampicillin'), ['Liu'], 0.2562972459573383)]	confers no resistance to antibiotic	True
yjjY	confers resistance to antibiotic	Ampicillin	0.543377	2	Tamae,Liu	5	0.456623	0.0867534	[(('yjjY', 'confers no resistance to antibiotic', 'Ampicillin'), ['Nichols', 'Girgis', 'Shaw'], 0.4566232963762894)]
ylcG	confers no resistance to antibiotic	Ampicillin	0.556247	3	Nichols,Tamae,Shaw	4	0.256297	0.29995	[(('ylcG', 'confers resistance to antibiotic', 'Ampicillin'), ['Liu'], 0.2562972459573383)]	confers no resistance to antibiotic	True
ynfE	confers no resistance to antibiotic	Ampicillin	0.868113	4	Tamae,Liu,Girgis,Shaw	5	0.131887	0.736226	[(('ynfE', 'confers resistance to antibiotic', 'Ampicillin'), ['Nichols'], 0.13188721148439436)]
yqhG	confers no resistance to antibiotic	Ampicillin	0.812544	4	Nichols,Tamae,Liu,Shaw	5	0.187456	0.625088	[(('yqhG', 'confers resistance to antibiotic', 'Ampicillin'), ['Girgis'], 0.18745585979754537)]
zapC	confers no resistance to antibiotic	Ampicillin	0.743703	4	Nichols,Tamae,Girgis,Shaw	5	0.256297	0.487406	[(('zapC', 'confers resistance to antibiotic', 'Ampicillin'), ['Liu'], 0.2562972459573383)]	confers no resistance to antibiotic	True
zntR	confers no resistance to antibiotic	Ampicillin	0.868113	4	Tamae,Liu,Girgis,Shaw	5	0.131887	0.736226	[(('zntR', 'confers resistance to antibiotic', 'Ampicillin'), ['Nichols'], 0.13188721148439436)]
mgtA	confers no resistance to antibiotic	Azithromycin	0.131887	1	Nichols	2	0.0141139	0.117773	[(('mgtA', 'confers resistance to antibiotic', 'Azithromycin'), ['CARD'], 0.014113928291972805)]
aceF	confers resistance to antibiotic	Aztreonam	0.256297	1	Liu	3	0.218668	0.037629	[(('aceF', 'confers no resistance to antibiotic', 'Aztreonam'), ['Nichols', 'Soo'], 0.21866823724750575)]
acrE	confers resistance to antibiotic	Aztreonam	0.256297	1	Liu	3	0.218668	0.037629	[(('acrE', 'confers no resistance to antibiotic', 'Aztreonam'), ['Nichols', 'Soo'], 0.21866823724750575)]
alaS	confers resistance to antibiotic	Aztreonam	0.256297	1	Liu	2	0.086781	0.169516	[(('alaS', 'confers no resistance to antibiotic', 'Aztreonam'), ['Soo'], 0.08678102576311139)]
aspA	confers resistance to antibiotic	Aztreonam	0.131887	1	Nichols	2	0.086781	0.0451062	[(('aspA', 'confers no resistance to antibiotic', 'Aztreonam'), ['Soo'], 0.08678102576311139)]
cof	confers resistance to antibiotic	Aztreonam	0.256297	1	Liu	3	0.218668	0.037629	[(('cof', 'confers no resistance to antibiotic', 'Aztreonam'), ['Nichols', 'Soo'], 0.21866823724750575)]
dacA	confers resistance to antibiotic	Aztreonam	0.256297	1	Liu	3	0.218668	0.037629	[(('dacA', 'confers no resistance to antibiotic', 'Aztreonam'), ['Nichols', 'Soo'], 0.21866823724750575)]
dam	confers resistance to antibiotic	Aztreonam	0.256297	1	Liu	3	0.218668	0.037629	[(('dam', 'confers no resistance to antibiotic', 'Aztreonam'), ['Nichols', 'Soo'], 0.21866823724750575)]
dapF	confers resistance to antibiotic	Aztreonam	0.256297	1	Liu	3	0.218668	0.037629	[(('dapF', 'confers no resistance to antibiotic', 'Aztreonam'), ['Nichols', 'Soo'], 0.21866823724750575)]
dedD	confers resistance to antibiotic	Aztreonam	0.256297	1	Liu	3	0.218668	0.037629	[(('dedD', 'confers no resistance to antibiotic', 'Aztreonam'), ['Nichols', 'Soo'], 0.21866823724750575)]
dksA	confers resistance to antibiotic	Aztreonam	0.256297	1	Liu	3	0.218668	0.037629	[(('dksA', 'confers no resistance to antibiotic', 'Aztreonam'), ['Nichols', 'Soo'], 0.21866823724750575)]
envZ	confers no resistance to antibiotic	Aztreonam	0.474965	3	Nichols,Liu,Soo	4	0.0593133	0.415652	[(('envZ', 'confers resistance to antibiotic', 'Aztreonam'), ['Zhou'], 0.05931330585776251)]
fdx	confers resistance to antibiotic	Aztreonam	0.256297	1	Liu	3	0.218668	0.037629	[(('fdx', 'confers no resistance to antibiotic', 'Aztreonam'), ['Nichols', 'Soo'], 0.21866823724750575)]
ftnA	confers resistance to antibiotic	Aztreonam	0.256297	1	Liu	3	0.218668	0.037629	[(('ftnA', 'confers no resistance to antibiotic', 'Aztreonam'), ['Nichols', 'Soo'], 0.21866823724750575)]
gpmM	confers resistance to antibiotic	Aztreonam	0.256297	1	Liu	3	0.218668	0.037629	[(('gpmM', 'confers no resistance to antibiotic', 'Aztreonam'), ['Nichols', 'Soo'], 0.21866823724750575)]
hscA	confers resistance to antibiotic	Aztreonam	0.256297	1	Liu	3	0.218668	0.037629	[(('hscA', 'confers no resistance to antibiotic', 'Aztreonam'), ['Nichols', 'Soo'], 0.21866823724750575)]
hscB	confers resistance to antibiotic	Aztreonam	0.256297	1	Liu	3	0.218668	0.037629	[(('hscB', 'confers no resistance to antibiotic', 'Aztreonam'), ['Nichols', 'Soo'], 0.21866823724750575)]
ihfA	confers resistance to antibiotic	Aztreonam	0.256297	1	Liu	3	0.218668	0.037629	[(('ihfA', 'confers no resistance to antibiotic', 'Aztreonam'), ['Nichols', 'Soo'], 0.21866823724750575)]
iscS	confers resistance to antibiotic	Aztreonam	0.256297	1	Liu	3	0.218668	0.037629	[(('iscS', 'confers no resistance to antibiotic', 'Aztreonam'), ['Nichols', 'Soo'], 0.21866823724750575)]
lpxD	confers resistance to antibiotic	Aztreonam	0.256297	1	Liu	2	0.086781	0.169516	[(('lpxD', 'confers no resistance to antibiotic', 'Aztreonam'), ['Soo'], 0.08678102576311139)]
ndk	confers resistance to antibiotic	Aztreonam	0.131887	1	Nichols	2	0.086781	0.0451062	[(('ndk', 'confers no resistance to antibiotic', 'Aztreonam'), ['Soo'], 0.08678102576311139)]
nlpC	confers resistance to antibiotic	Aztreonam	0.256297	1	Liu	3	0.218668	0.037629	[(('nlpC', 'confers no resistance to antibiotic', 'Aztreonam'), ['Nichols', 'Soo'], 0.21866823724750575)]
nusB	confers resistance to antibiotic	Aztreonam	0.256297	1	Liu	2	0.086781	0.169516	[(('nusB', 'confers no resistance to antibiotic', 'Aztreonam'), ['Soo'], 0.08678102576311139)]
ompR	confers no resistance to antibiotic	Aztreonam	0.218668	2	Nichols,Soo	3	0.0593133	0.159355	[(('ompR', 'confers resistance to antibiotic', 'Aztreonam'), ['Zhou'], 0.05931330585776251)]
pgaC	confers resistance to antibiotic	Aztreonam	0.256297	1	Liu	3	0.218668	0.037629	[(('pgaC', 'confers no resistance to antibiotic', 'Aztreonam'), ['Nichols', 'Soo'], 0.21866823724750575)]
plsX	confers resistance to antibiotic	Aztreonam	0.256297	1	Liu	3	0.218668	0.037629	[(('plsX', 'confers no resistance to antibiotic', 'Aztreonam'), ['Nichols', 'Soo'], 0.21866823724750575)]
proL	confers resistance to antibiotic	Aztreonam	0.256297	1	Liu	2	0.131887	0.12441	[(('proL', 'confers no resistance to antibiotic', 'Aztreonam'), ['Nichols'], 0.13188721148439436)]
purD	confers resistance to antibiotic	Aztreonam	0.131887	1	Nichols	2	0.086781	0.0451062	[(('purD', 'confers no resistance to antibiotic', 'Aztreonam'), ['Soo'], 0.08678102576311139)]
purL	confers resistance to antibiotic	Aztreonam	0.131887	1	Nichols	2	0.086781	0.0451062	[(('purL', 'confers no resistance to antibiotic', 'Aztreonam'), ['Soo'], 0.08678102576311139)]
purM	confers resistance to antibiotic	Aztreonam	0.131887	1	Nichols	2	0.086781	0.0451062	[(('purM', 'confers no resistance to antibiotic', 'Aztreonam'), ['Soo'], 0.08678102576311139)]
pyrC	confers resistance to antibiotic	Aztreonam	0.131887	1	Nichols	2	0.086781	0.0451062	[(('pyrC', 'confers no resistance to antibiotic', 'Aztreonam'), ['Soo'], 0.08678102576311139)]
pyrE	confers resistance to antibiotic	Aztreonam	0.131887	1	Nichols	2	0.086781	0.0451062	[(('pyrE', 'confers no resistance to antibiotic', 'Aztreonam'), ['Soo'], 0.08678102576311139)]
qmcA	confers resistance to antibiotic	Aztreonam	0.256297	1	Liu	3	0.218668	0.037629	[(('qmcA', 'confers no resistance to antibiotic', 'Aztreonam'), ['Nichols', 'Soo'], 0.21866823724750575)]
rbsR	confers no resistance to antibiotic	Aztreonam	0.131887	1	Nichols	2	0.086781	0.0451062	[(('rbsR', 'confers resistance to antibiotic', 'Aztreonam'), ['Soo'], 0.08678102576311139)]
rimK	confers resistance to antibiotic	Aztreonam	0.256297	1	Liu	3	0.218668	0.037629	[(('rimK', 'confers no resistance to antibiotic', 'Aztreonam'), ['Nichols', 'Soo'], 0.21866823724750575)]
rlmE	confers resistance to antibiotic	Aztreonam	0.256297	1	Liu	3	0.218668	0.037629	[(('rlmE', 'confers no resistance to antibiotic', 'Aztreonam'), ['Nichols', 'Soo'], 0.21866823724750575)]
rpiA	confers resistance to antibiotic	Aztreonam	0.256297	1	Liu	3	0.218668	0.037629	[(('rpiA', 'confers no resistance to antibiotic', 'Aztreonam'), ['Nichols', 'Soo'], 0.21866823724750575)]
rplA	confers resistance to antibiotic	Aztreonam	0.256297	1	Liu	3	0.218668	0.037629	[(('rplA', 'confers no resistance to antibiotic', 'Aztreonam'), ['Nichols', 'Soo'], 0.21866823724750575)]
rsmF	confers resistance to antibiotic	Aztreonam	0.256297	1	Liu	3	0.218668	0.037629	[(('rsmF', 'confers no resistance to antibiotic', 'Aztreonam'), ['Nichols', 'Soo'], 0.21866823724750575)]
surA	confers resistance to antibiotic	Aztreonam	0.256297	1	Liu	3	0.218668	0.037629	[(('surA', 'confers no resistance to antibiotic', 'Aztreonam'), ['Nichols', 'Soo'], 0.21866823724750575)]
tatC	confers resistance to antibiotic	Aztreonam	0.256297	1	Liu	3	0.218668	0.037629	[(('tatC', 'confers no resistance to antibiotic', 'Aztreonam'), ['Nichols', 'Soo'], 0.21866823724750575)]
ybcW	confers resistance to antibiotic	Aztreonam	0.256297	1	Liu	3	0.218668	0.037629	[(('ybcW', 'confers no resistance to antibiotic', 'Aztreonam'), ['Nichols', 'Soo'], 0.21866823724750575)]
ybgF	confers resistance to antibiotic	Aztreonam	0.256297	1	Liu	3	0.218668	0.037629	[(('ybgF', 'confers no resistance to antibiotic', 'Aztreonam'), ['Nichols', 'Soo'], 0.21866823724750575)]
ybjJ	confers resistance to antibiotic	Aztreonam	0.256297	1	Liu	3	0.218668	0.037629	[(('ybjJ', 'confers no resistance to antibiotic', 'Aztreonam'), ['Nichols', 'Soo'], 0.21866823724750575)]
yceK	confers resistance to antibiotic	Aztreonam	0.256297	1	Liu	3	0.218668	0.037629	[(('yceK', 'confers no resistance to antibiotic', 'Aztreonam'), ['Nichols', 'Soo'], 0.21866823724750575)]
ycgZ	confers no resistance to antibiotic	Aztreonam	0.131887	1	Nichols	2	0.086781	0.0451062	[(('ycgZ', 'confers resistance to antibiotic', 'Aztreonam'), ['Soo'], 0.08678102576311139)]
ychJ	confers resistance to antibiotic	Aztreonam	0.256297	1	Liu	3	0.218668	0.037629	[(('ychJ', 'confers no resistance to antibiotic', 'Aztreonam'), ['Nichols', 'Soo'], 0.21866823724750575)]
yciM	confers resistance to antibiotic	Aztreonam	0.256297	1	Liu	3	0.218668	0.037629	[(('yciM', 'confers no resistance to antibiotic', 'Aztreonam'), ['Nichols', 'Soo'], 0.21866823724750575)]
yciT	confers resistance to antibiotic	Aztreonam	0.256297	1	Liu	3	0.218668	0.037629	[(('yciT', 'confers no resistance to antibiotic', 'Aztreonam'), ['Nichols', 'Soo'], 0.21866823724750575)]
ycjU	confers resistance to antibiotic	Aztreonam	0.256297	1	Liu	3	0.218668	0.037629	[(('ycjU', 'confers no resistance to antibiotic', 'Aztreonam'), ['Nichols', 'Soo'], 0.21866823724750575)]
ydcA	confers resistance to antibiotic	Aztreonam	0.131887	1	Nichols	2	0.086781	0.0451062	[(('ydcA', 'confers no resistance to antibiotic', 'Aztreonam'), ['Soo'], 0.08678102576311139)]
ydcS	confers resistance to antibiotic	Aztreonam	0.256297	1	Liu	3	0.218668	0.037629	[(('ydcS', 'confers no resistance to antibiotic', 'Aztreonam'), ['Nichols', 'Soo'], 0.21866823724750575)]
ydhT	confers resistance to antibiotic	Aztreonam	0.256297	1	Liu	3	0.218668	0.037629	[(('ydhT', 'confers no resistance to antibiotic', 'Aztreonam'), ['Nichols', 'Soo'], 0.21866823724750575)]
yeaD	confers no resistance to antibiotic	Aztreonam	0.131887	1	Nichols	2	0.086781	0.0451062	[(('yeaD', 'confers resistance to antibiotic', 'Aztreonam'), ['Soo'], 0.08678102576311139)]
yfgC	confers resistance to antibiotic	Aztreonam	0.256297	1	Liu	3	0.218668	0.037629	[(('yfgC', 'confers no resistance to antibiotic', 'Aztreonam'), ['Nichols', 'Soo'], 0.21866823724750575)]
ygcO	confers resistance to antibiotic	Aztreonam	0.256297	1	Liu	3	0.218668	0.037629	[(('ygcO', 'confers no resistance to antibiotic', 'Aztreonam'), ['Nichols', 'Soo'], 0.21866823724750575)]
yjjY	confers resistance to antibiotic	Aztreonam	0.256297	1	Liu	3	0.218668	0.037629	[(('yjjY', 'confers no resistance to antibiotic', 'Aztreonam'), ['Nichols', 'Soo'], 0.21866823724750575)]
ymfT	confers resistance to antibiotic	Aztreonam	0.256297	1	Liu	2	0.086781	0.169516	[(('ymfT', 'confers no resistance to antibiotic', 'Aztreonam'), ['Soo'], 0.08678102576311139)]
acrA	confers no resistance to antibiotic	Bleomycin	0.187456	1	Girgis	2	0.131887	0.0555686	[(('acrA', 'confers resistance to antibiotic', 'Bleomycin'), ['Nichols'], 0.13188721148439436)]
asmA	confers no resistance to antibiotic	Bleomycin	0.187456	1	Girgis	2	0.131887	0.0555686	[(('asmA', 'confers resistance to antibiotic', 'Bleomycin'), ['Nichols'], 0.13188721148439436)]
bamE	confers no resistance to antibiotic	Bleomycin	0.187456	1	Girgis	2	0.131887	0.0555686	[(('bamE', 'confers resistance to antibiotic', 'Bleomycin'), ['Nichols'], 0.13188721148439436)]
fkpA	confers resistance to antibiotic	Bleomycin	0.187456	1	Girgis	2	0.131887	0.0555686	[(('fkpA', 'confers no resistance to antibiotic', 'Bleomycin'), ['Nichols'], 0.13188721148439436)]
gfcC	confers resistance to antibiotic	Bleomycin	0.187456	1	Girgis	2	0.131887	0.0555686	[(('gfcC', 'confers no resistance to antibiotic', 'Bleomycin'), ['Nichols'], 0.13188721148439436)]
hemN	confers no resistance to antibiotic	Bleomycin	0.187456	1	Girgis	2	0.131887	0.0555686	[(('hemN', 'confers resistance to antibiotic', 'Bleomycin'), ['Nichols'], 0.13188721148439436)]
hfq	confers no resistance to antibiotic	Bleomycin	0.187456	1	Girgis	2	0.131887	0.0555686	[(('hfq', 'confers resistance to antibiotic', 'Bleomycin'), ['Nichols'], 0.13188721148439436)]
hsdM	confers no resistance to antibiotic	Bleomycin	0.187456	1	Girgis	2	0.131887	0.0555686	[(('hsdM', 'confers resistance to antibiotic', 'Bleomycin'), ['Nichols'], 0.13188721148439436)]
lpcA	confers no resistance to antibiotic	Bleomycin	0.187456	1	Girgis	2	0.131887	0.0555686	[(('lpcA', 'confers resistance to antibiotic', 'Bleomycin'), ['Nichols'], 0.13188721148439436)]
pykF	confers resistance to antibiotic	Bleomycin	0.187456	1	Girgis	2	0.131887	0.0555686	[(('pykF', 'confers no resistance to antibiotic', 'Bleomycin'), ['Nichols'], 0.13188721148439436)]
racC	confers no resistance to antibiotic	Bleomycin	0.187456	1	Girgis	2	0.131887	0.0555686	[(('racC', 'confers resistance to antibiotic', 'Bleomycin'), ['Nichols'], 0.13188721148439436)]
recC	confers no resistance to antibiotic	Bleomycin	0.187456	1	Girgis	2	0.131887	0.0555686	[(('recC', 'confers resistance to antibiotic', 'Bleomycin'), ['Nichols'], 0.13188721148439436)]
recN	confers resistance to antibiotic	Bleomycin	0.187456	1	Girgis	2	0.131887	0.0555686	[(('recN', 'confers no resistance to antibiotic', 'Bleomycin'), ['Nichols'], 0.13188721148439436)]
rffA	confers resistance to antibiotic	Bleomycin	0.187456	1	Girgis	2	0.131887	0.0555686	[(('rffA', 'confers no resistance to antibiotic', 'Bleomycin'), ['Nichols'], 0.13188721148439436)]
surA	confers no resistance to antibiotic	Bleomycin	0.187456	1	Girgis	2	0.131887	0.0555686	[(('surA', 'confers resistance to antibiotic', 'Bleomycin'), ['Nichols'], 0.13188721148439436)]
tolC	confers no resistance to antibiotic	Bleomycin	0.187456	1	Girgis	2	0.131887	0.0555686	[(('tolC', 'confers resistance to antibiotic', 'Bleomycin'), ['Nichols'], 0.13188721148439436)]
waaF	confers no resistance to antibiotic	Bleomycin	0.187456	1	Girgis	2	0.131887	0.0555686	[(('waaF', 'confers resistance to antibiotic', 'Bleomycin'), ['Nichols'], 0.13188721148439436)]
wzxE	confers resistance to antibiotic	Bleomycin	0.187456	1	Girgis	2	0.131887	0.0555686	[(('wzxE', 'confers no resistance to antibiotic', 'Bleomycin'), ['Nichols'], 0.13188721148439436)]
yciB	confers no resistance to antibiotic	Bleomycin	0.187456	1	Girgis	2	0.131887	0.0555686	[(('yciB', 'confers resistance to antibiotic', 'Bleomycin'), ['Nichols'], 0.13188721148439436)]
ydhV	confers resistance to antibiotic	Bleomycin	0.187456	1	Girgis	2	0.131887	0.0555686	[(('ydhV', 'confers no resistance to antibiotic', 'Bleomycin'), ['Nichols'], 0.13188721148439436)]
ydjF	confers resistance to antibiotic	Bleomycin	0.187456	1	Girgis	2	0.131887	0.0555686	[(('ydjF', 'confers no resistance to antibiotic', 'Bleomycin'), ['Nichols'], 0.13188721148439436)]
yejE	confers resistance to antibiotic	Bleomycin	0.187456	1	Girgis	2	0.131887	0.0555686	[(('yejE', 'confers no resistance to antibiotic', 'Bleomycin'), ['Nichols'], 0.13188721148439436)]
yejF	confers resistance to antibiotic	Bleomycin	0.187456	1	Girgis	2	0.131887	0.0555686	[(('yejF', 'confers no resistance to antibiotic', 'Bleomycin'), ['Nichols'], 0.13188721148439436)]
ygjR	confers resistance to antibiotic	Bleomycin	0.187456	1	Girgis	2	0.131887	0.0555686	[(('ygjR', 'confers no resistance to antibiotic', 'Bleomycin'), ['Nichols'], 0.13188721148439436)]
yneK	confers resistance to antibiotic	Bleomycin	0.187456	1	Girgis	2	0.131887	0.0555686	[(('yneK', 'confers no resistance to antibiotic', 'Bleomycin'), ['Nichols'], 0.13188721148439436)]
ompC	confers no resistance to antibiotic	Cefazolin	0.086781	1	Soo	2	0.0141139	0.0726671	[(('ompC', 'confers resistance to antibiotic', 'Cefazolin'), ['CARD'], 0.014113928291972805)]
aceE	confers no resistance to antibiotic	Cefoxitin	0.319343	2	Nichols,Girgis	3	0.256297	0.0630458	[(('aceE', 'confers resistance to antibiotic', 'Cefoxitin'), ['Liu'], 0.2562972459573383)]
aceF	confers no resistance to antibiotic	Cefoxitin	0.319343	2	Nichols,Girgis	3	0.256297	0.0630458	[(('aceF', 'confers resistance to antibiotic', 'Cefoxitin'), ['Liu'], 0.2562972459573383)]
acrA	confers no resistance to antibiotic	Cefoxitin	0.319343	2	Nichols,Girgis	3	0.256297	0.0630458	[(('acrA', 'confers resistance to antibiotic', 'Cefoxitin'), ['Liu'], 0.2562972459573383)]
acrB	confers resistance to antibiotic	Cefoxitin	0.443753	2	Liu,Girgis	3	0.131887	0.311866	[(('acrB', 'confers no resistance to antibiotic', 'Cefoxitin'), ['Nichols'], 0.13188721148439436)]
acrZ	confers no resistance to antibiotic	Cefoxitin	0.319343	2	Nichols,Girgis	3	0.256297	0.0630458	[(('acrZ', 'confers resistance to antibiotic', 'Cefoxitin'), ['Liu'], 0.2562972459573383)]
ampG	confers resistance to antibiotic	Cefoxitin	0.187456	1	Girgis	2	0.131887	0.0555686	[(('ampG', 'confers no resistance to antibiotic', 'Cefoxitin'), ['Nichols'], 0.13188721148439436)]
atpD	confers no resistance to antibiotic	Cefoxitin	0.187456	1	Girgis	2	0.131887	0.0555686	[(('atpD', 'confers resistance to antibiotic', 'Cefoxitin'), ['Nichols'], 0.13188721148439436)]
carB	confers no resistance to antibiotic	Cefoxitin	0.187456	1	Girgis	2	0.131887	0.0555686	[(('carB', 'confers resistance to antibiotic', 'Cefoxitin'), ['Nichols'], 0.13188721148439436)]
cof	confers no resistance to antibiotic	Cefoxitin	0.319343	2	Nichols,Girgis	3	0.256297	0.0630458	[(('cof', 'confers resistance to antibiotic', 'Cefoxitin'), ['Liu'], 0.2562972459573383)]
cpsG	confers no resistance to antibiotic	Cefoxitin	0.187456	1	Girgis	2	0.131887	0.0555686	[(('cpsG', 'confers resistance to antibiotic', 'Cefoxitin'), ['Nichols'], 0.13188721148439436)]
csgF	confers no resistance to antibiotic	Cefoxitin	0.187456	1	Girgis	2	0.131887	0.0555686	[(('csgF', 'confers resistance to antibiotic', 'Cefoxitin'), ['Nichols'], 0.13188721148439436)]
cydB	confers no resistance to antibiotic	Cefoxitin	0.319343	2	Nichols,Girgis	3	0.256297	0.0630458	[(('cydB', 'confers resistance to antibiotic', 'Cefoxitin'), ['Liu'], 0.2562972459573383)]
cydX	confers resistance to antibiotic	Cefoxitin	0.256297	1	Liu	2	0.131887	0.12441	[(('cydX', 'confers no resistance to antibiotic', 'Cefoxitin'), ['Nichols'], 0.13188721148439436)]
cysB	confers no resistance to antibiotic	Cefoxitin	0.443753	2	Liu,Girgis	3	0.131887	0.311866	[(('cysB', 'confers resistance to antibiotic', 'Cefoxitin'), ['Nichols'], 0.13188721148439436)]
dacA	confers resistance to antibiotic	Cefoxitin	0.388184	2	Nichols,Liu	3	0.187456	0.200729	[(('dacA', 'confers no resistance to antibiotic', 'Cefoxitin'), ['Girgis'], 0.18745585979754537)]
dapF	confers resistance to antibiotic	Cefoxitin	0.388184	2	Nichols,Liu	3	0.187456	0.200729	[(('dapF', 'confers no resistance to antibiotic', 'Cefoxitin'), ['Girgis'], 0.18745585979754537)]
dcd	confers no resistance to antibiotic	Cefoxitin	0.319343	2	Nichols,Girgis	3	0.256297	0.0630458	[(('dcd', 'confers resistance to antibiotic', 'Cefoxitin'), ['Liu'], 0.2562972459573383)]
ddlB	confers resistance to antibiotic	Cefoxitin	0.388184	2	Nichols,Liu	3	0.187456	0.200729	[(('ddlB', 'confers no resistance to antibiotic', 'Cefoxitin'), ['Girgis'], 0.18745585979754537)]
dksA	confers no resistance to antibiotic	Cefoxitin	0.319343	2	Nichols,Girgis	3	0.256297	0.0630458	[(('dksA', 'confers resistance to antibiotic', 'Cefoxitin'), ['Liu'], 0.2562972459573383)]
emtA	confers no resistance to antibiotic	Cefoxitin	0.319343	2	Nichols,Girgis	3	0.256297	0.0630458	[(('emtA', 'confers resistance to antibiotic', 'Cefoxitin'), ['Liu'], 0.2562972459573383)]
fepD	confers no resistance to antibiotic	Cefoxitin	0.187456	1	Girgis	2	0.131887	0.0555686	[(('fepD', 'confers resistance to antibiotic', 'Cefoxitin'), ['Nichols'], 0.13188721148439436)]
flgF	confers no resistance to antibiotic	Cefoxitin	0.319343	2	Nichols,Girgis	3	0.256297	0.0630458	[(('flgF', 'confers resistance to antibiotic', 'Cefoxitin'), ['Liu'], 0.2562972459573383)]
ftnA	confers no resistance to antibiotic	Cefoxitin	0.319343	2	Nichols,Girgis	3	0.256297	0.0630458	[(('ftnA', 'confers resistance to antibiotic', 'Cefoxitin'), ['Liu'], 0.2562972459573383)]
gpmM	confers resistance to antibiotic	Cefoxitin	0.256297	1	Liu	2	0.131887	0.12441	[(('gpmM', 'confers no resistance to antibiotic', 'Cefoxitin'), ['Nichols'], 0.13188721148439436)]
guaA	confers no resistance to antibiotic	Cefoxitin	0.187456	1	Girgis	2	0.131887	0.0555686	[(('guaA', 'confers resistance to antibiotic', 'Cefoxitin'), ['Nichols'], 0.13188721148439436)]
guaB	confers no resistance to antibiotic	Cefoxitin	0.187456	1	Girgis	2	0.131887	0.0555686	[(('guaB', 'confers resistance to antibiotic', 'Cefoxitin'), ['Nichols'], 0.13188721148439436)]
hipA	confers no resistance to antibiotic	Cefoxitin	0.187456	1	Girgis	2	0.131887	0.0555686	[(('hipA', 'confers resistance to antibiotic', 'Cefoxitin'), ['Nichols'], 0.13188721148439436)]
hscA	confers no resistance to antibiotic	Cefoxitin	0.319343	2	Nichols,Girgis	3	0.256297	0.0630458	[(('hscA', 'confers resistance to antibiotic', 'Cefoxitin'), ['Liu'], 0.2562972459573383)]
hyfJ	confers no resistance to antibiotic	Cefoxitin	0.319343	2	Nichols,Girgis	3	0.256297	0.0630458	[(('hyfJ', 'confers resistance to antibiotic', 'Cefoxitin'), ['Liu'], 0.2562972459573383)]
iscS	confers no resistance to antibiotic	Cefoxitin	0.319343	2	Nichols,Girgis	3	0.256297	0.0630458	[(('iscS', 'confers resistance to antibiotic', 'Cefoxitin'), ['Liu'], 0.2562972459573383)]
lpoB	confers no resistance to antibiotic	Cefoxitin	0.187456	1	Girgis	2	0.131887	0.0555686	[(('lpoB', 'confers resistance to antibiotic', 'Cefoxitin'), ['Nichols'], 0.13188721148439436)]
mrcB	confers resistance to antibiotic	Cefoxitin	0.388184	2	Nichols,Liu	3	0.187456	0.200729	[(('mrcB', 'confers no resistance to antibiotic', 'Cefoxitin'), ['Girgis'], 0.18745585979754537)]
nusB	confers resistance to antibiotic	Cefoxitin	0.256297	1	Liu	2	0.187456	0.0688414	[(('nusB', 'confers no resistance to antibiotic', 'Cefoxitin'), ['Girgis'], 0.18745585979754537)]
pdxH	confers no resistance to antibiotic	Cefoxitin	0.187456	1	Girgis	2	0.131887	0.0555686	[(('pdxH', 'confers resistance to antibiotic', 'Cefoxitin'), ['Nichols'], 0.13188721148439436)]
pgaC	confers no resistance to antibiotic	Cefoxitin	0.319343	2	Nichols,Girgis	3	0.256297	0.0630458	[(('pgaC', 'confers resistance to antibiotic', 'Cefoxitin'), ['Liu'], 0.2562972459573383)]
phnD	confers no resistance to antibiotic	Cefoxitin	0.319343	2	Nichols,Girgis	3	0.0593133	0.26003	[(('phnD', 'confers resistance to antibiotic', 'Cefoxitin'), ['Zhou'], 0.05931330585776251)]
phoH	confers no resistance to antibiotic	Cefoxitin	0.319343	2	Nichols,Girgis	3	0.0593133	0.26003	[(('phoH', 'confers resistance to antibiotic', 'Cefoxitin'), ['Zhou'], 0.05931330585776251)]
phoP	confers resistance to antibiotic	Cefoxitin	0.443753	2	Liu,Girgis	4	0.191201	0.252553	[(('phoP', 'confers no resistance to antibiotic', 'Cefoxitin'), ['Zhou', 'Nichols'], 0.19120051734215687)]
plsX	confers no resistance to antibiotic	Cefoxitin	0.319343	2	Nichols,Girgis	3	0.256297	0.0630458	[(('plsX', 'confers resistance to antibiotic', 'Cefoxitin'), ['Liu'], 0.2562972459573383)]
proL	confers resistance to antibiotic	Cefoxitin	0.256297	1	Liu	2	0.131887	0.12441	[(('proL', 'confers no resistance to antibiotic', 'Cefoxitin'), ['Nichols'], 0.13188721148439436)]
purA	confers no resistance to antibiotic	Cefoxitin	0.187456	1	Girgis	2	0.131887	0.0555686	[(('purA', 'confers resistance to antibiotic', 'Cefoxitin'), ['Nichols'], 0.13188721148439436)]
purD	confers no resistance to antibiotic	Cefoxitin	0.187456	1	Girgis	2	0.131887	0.0555686	[(('purD', 'confers resistance to antibiotic', 'Cefoxitin'), ['Nichols'], 0.13188721148439436)]
purE	confers no resistance to antibiotic	Cefoxitin	0.187456	1	Girgis	2	0.131887	0.0555686	[(('purE', 'confers resistance to antibiotic', 'Cefoxitin'), ['Nichols'], 0.13188721148439436)]
purM	confers no resistance to antibiotic	Cefoxitin	0.187456	1	Girgis	2	0.131887	0.0555686	[(('purM', 'confers resistance to antibiotic', 'Cefoxitin'), ['Nichols'], 0.13188721148439436)]
pyrC	confers no resistance to antibiotic	Cefoxitin	0.187456	1	Girgis	2	0.131887	0.0555686	[(('pyrC', 'confers resistance to antibiotic', 'Cefoxitin'), ['Nichols'], 0.13188721148439436)]
pyrD	confers no resistance to antibiotic	Cefoxitin	0.187456	1	Girgis	2	0.131887	0.0555686	[(('pyrD', 'confers resistance to antibiotic', 'Cefoxitin'), ['Nichols'], 0.13188721148439436)]
pyrE	confers no resistance to antibiotic	Cefoxitin	0.187456	1	Girgis	2	0.131887	0.0555686	[(('pyrE', 'confers resistance to antibiotic', 'Cefoxitin'), ['Nichols'], 0.13188721148439436)]
qmcA	confers no resistance to antibiotic	Cefoxitin	0.319343	2	Nichols,Girgis	3	0.256297	0.0630458	[(('qmcA', 'confers resistance to antibiotic', 'Cefoxitin'), ['Liu'], 0.2562972459573383)]
rbfA	confers no resistance to antibiotic	Cefoxitin	0.187456	1	Girgis	2	0.131887	0.0555686	[(('rbfA', 'confers resistance to antibiotic', 'Cefoxitin'), ['Nichols'], 0.13188721148439436)]
recA	confers no resistance to antibiotic	Cefoxitin	0.319343	2	Nichols,Girgis	3	0.256297	0.0630458	[(('recA', 'confers resistance to antibiotic', 'Cefoxitin'), ['Liu'], 0.2562972459573383)]
recB	confers no resistance to antibiotic	Cefoxitin	0.319343	2	Nichols,Girgis	3	0.256297	0.0630458	[(('recB', 'confers resistance to antibiotic', 'Cefoxitin'), ['Liu'], 0.2562972459573383)]
rfbA	confers resistance to antibiotic	Cefoxitin	0.187456	1	Girgis	2	0.131887	0.0555686	[(('rfbA', 'confers no resistance to antibiotic', 'Cefoxitin'), ['Nichols'], 0.13188721148439436)]
rffA	confers no resistance to antibiotic	Cefoxitin	0.388184	2	Nichols,Liu	3	0.187456	0.200729	[(('rffA', 'confers resistance to antibiotic', 'Cefoxitin'), ['Girgis'], 0.18745585979754537)]
rhlB	confers no resistance to antibiotic	Cefoxitin	0.388184	2	Nichols,Liu	3	0.187456	0.200729	[(('rhlB', 'confers resistance to antibiotic', 'Cefoxitin'), ['Girgis'], 0.18745585979754537)]
rimK	confers no resistance to antibiotic	Cefoxitin	0.319343	2	Nichols,Girgis	3	0.256297	0.0630458	[(('rimK', 'confers resistance to antibiotic', 'Cefoxitin'), ['Liu'], 0.2562972459573383)]
rlmE	confers no resistance to antibiotic	Cefoxitin	0.319343	2	Nichols,Girgis	3	0.256297	0.0630458	[(('rlmE', 'confers resistance to antibiotic', 'Cefoxitin'), ['Liu'], 0.2562972459573383)]
rpiA	confers no resistance to antibiotic	Cefoxitin	0.319343	2	Nichols,Girgis	3	0.256297	0.0630458	[(('rpiA', 'confers resistance to antibiotic', 'Cefoxitin'), ['Liu'], 0.2562972459573383)]
rplA	confers resistance to antibiotic	Cefoxitin	0.388184	2	Nichols,Liu	3	0.187456	0.200729	[(('rplA', 'confers no resistance to antibiotic', 'Cefoxitin'), ['Girgis'], 0.18745585979754537)]
rpmF	confers no resistance to antibiotic	Cefoxitin	0.319343	2	Nichols,Girgis	3	0.256297	0.0630458	[(('rpmF', 'confers resistance to antibiotic', 'Cefoxitin'), ['Liu'], 0.2562972459573383)]
rpoN	confers no resistance to antibiotic	Cefoxitin	0.319343	2	Nichols,Girgis	3	0.256297	0.0630458	[(('rpoN', 'confers resistance to antibiotic', 'Cefoxitin'), ['Liu'], 0.2562972459573383)]
rsmF	confers no resistance to antibiotic	Cefoxitin	0.319343	2	Nichols,Girgis	3	0.256297	0.0630458	[(('rsmF', 'confers resistance to antibiotic', 'Cefoxitin'), ['Liu'], 0.2562972459573383)]
rssA	confers resistance to antibiotic	Cefoxitin	0.256297	1	Liu	2	0.131887	0.12441	[(('rssA', 'confers no resistance to antibiotic', 'Cefoxitin'), ['Nichols'], 0.13188721148439436)]
tatC	confers no resistance to antibiotic	Cefoxitin	0.319343	2	Nichols,Girgis	3	0.256297	0.0630458	[(('tatC', 'confers resistance to antibiotic', 'Cefoxitin'), ['Liu'], 0.2562972459573383)]
tolB	confers no resistance to antibiotic	Cefoxitin	0.187456	1	Girgis	2	0.131887	0.0555686	[(('tolB', 'confers resistance to antibiotic', 'Cefoxitin'), ['Nichols'], 0.13188721148439436)]
tolC	confers no resistance to antibiotic	Cefoxitin	0.319343	2	Nichols,Girgis	3	0.256297	0.0630458	[(('tolC', 'confers resistance to antibiotic', 'Cefoxitin'), ['Liu'], 0.2562972459573383)]
tonB	confers no resistance to antibiotic	Cefoxitin	0.256297	1	Liu	2	0.131887	0.12441	[(('tonB', 'confers resistance to antibiotic', 'Cefoxitin'), ['Nichols'], 0.13188721148439436)]
tusA	confers no resistance to antibiotic	Cefoxitin	0.319343	2	Nichols,Girgis	3	0.256297	0.0630458	[(('tusA', 'confers resistance to antibiotic', 'Cefoxitin'), ['Liu'], 0.2562972459573383)]
tusC	confers no resistance to antibiotic	Cefoxitin	0.319343	2	Nichols,Girgis	3	0.256297	0.0630458	[(('tusC', 'confers resistance to antibiotic', 'Cefoxitin'), ['Liu'], 0.2562972459573383)]
tusD	confers no resistance to antibiotic	Cefoxitin	0.319343	2	Nichols,Girgis	3	0.256297	0.0630458	[(('tusD', 'confers resistance to antibiotic', 'Cefoxitin'), ['Liu'], 0.2562972459573383)]
ybaB	confers no resistance to antibiotic	Cefoxitin	0.319343	2	Nichols,Girgis	3	0.256297	0.0630458	[(('ybaB', 'confers resistance to antibiotic', 'Cefoxitin'), ['Liu'], 0.2562972459573383)]
ybgC	confers no resistance to antibiotic	Cefoxitin	0.443753	2	Liu,Girgis	3	0.131887	0.311866	[(('ybgC', 'confers resistance to antibiotic', 'Cefoxitin'), ['Nichols'], 0.13188721148439436)]
ybgF	confers resistance to antibiotic	Cefoxitin	0.388184	2	Nichols,Liu	3	0.187456	0.200729	[(('ybgF', 'confers no resistance to antibiotic', 'Cefoxitin'), ['Girgis'], 0.18745585979754537)]
ycbK	confers no resistance to antibiotic	Cefoxitin	0.319343	2	Nichols,Girgis	3	0.256297	0.0630458	[(('ycbK', 'confers resistance to antibiotic', 'Cefoxitin'), ['Liu'], 0.2562972459573383)]
yceK	confers no resistance to antibiotic	Cefoxitin	0.319343	2	Nichols,Girgis	3	0.256297	0.0630458	[(('yceK', 'confers resistance to antibiotic', 'Cefoxitin'), ['Liu'], 0.2562972459573383)]
ychJ	confers no resistance to antibiotic	Cefoxitin	0.319343	2	Nichols,Girgis	3	0.256297	0.0630458	[(('ychJ', 'confers resistance to antibiotic', 'Cefoxitin'), ['Liu'], 0.2562972459573383)]
yciM	confers no resistance to antibiotic	Cefoxitin	0.319343	2	Nichols,Girgis	3	0.256297	0.0630458	[(('yciM', 'confers resistance to antibiotic', 'Cefoxitin'), ['Liu'], 0.2562972459573383)]
yciT	confers no resistance to antibiotic	Cefoxitin	0.319343	2	Nichols,Girgis	3	0.256297	0.0630458	[(('yciT', 'confers resistance to antibiotic', 'Cefoxitin'), ['Liu'], 0.2562972459573383)]
ycjU	confers no resistance to antibiotic	Cefoxitin	0.319343	2	Nichols,Girgis	3	0.256297	0.0630458	[(('ycjU', 'confers resistance to antibiotic', 'Cefoxitin'), ['Liu'], 0.2562972459573383)]
ydcS	confers no resistance to antibiotic	Cefoxitin	0.319343	2	Nichols,Girgis	3	0.256297	0.0630458	[(('ydcS', 'confers resistance to antibiotic', 'Cefoxitin'), ['Liu'], 0.2562972459573383)]
ydcX	confers no resistance to antibiotic	Cefoxitin	0.319343	2	Nichols,Girgis	3	0.256297	0.0630458	[(('ydcX', 'confers resistance to antibiotic', 'Cefoxitin'), ['Liu'], 0.2562972459573383)]
yebV	confers no resistance to antibiotic	Cefoxitin	0.319343	2	Nichols,Girgis	3	0.256297	0.0630458	[(('yebV', 'confers resistance to antibiotic', 'Cefoxitin'), ['Liu'], 0.2562972459573383)]
yecR	confers resistance to antibiotic	Cefoxitin	0.187456	1	Girgis	2	0.131887	0.0555686	[(('yecR', 'confers no resistance to antibiotic', 'Cefoxitin'), ['Nichols'], 0.13188721148439436)]
yfiH	confers no resistance to antibiotic	Cefoxitin	0.319343	2	Nichols,Girgis	3	0.256297	0.0630458	[(('yfiH', 'confers resistance to antibiotic', 'Cefoxitin'), ['Liu'], 0.2562972459573383)]
ygcO	confers no resistance to antibiotic	Cefoxitin	0.319343	2	Nichols,Girgis	3	0.256297	0.0630458	[(('ygcO', 'confers resistance to antibiotic', 'Cefoxitin'), ['Liu'], 0.2562972459573383)]
ygfZ	confers no resistance to antibiotic	Cefoxitin	0.319343	2	Nichols,Girgis	3	0.256297	0.0630458	[(('ygfZ', 'confers resistance to antibiotic', 'Cefoxitin'), ['Liu'], 0.2562972459573383)]
yidH	confers no resistance to antibiotic	Cefoxitin	0.187456	1	Girgis	2	0.131887	0.0555686	[(('yidH', 'confers resistance to antibiotic', 'Cefoxitin'), ['Nichols'], 0.13188721148439436)]
yjjY	confers no resistance to antibiotic	Cefoxitin	0.319343	2	Nichols,Girgis	3	0.256297	0.0630458	[(('yjjY', 'confers resistance to antibiotic', 'Cefoxitin'), ['Liu'], 0.2562972459573383)]
acrA	confers no resistance to antibiotic	Cephalothin	0.086781	1	Soo	2	0.0141139	0.0726671	[(('acrA', 'confers resistance to antibiotic', 'Cephalothin'), ['CARD'], 0.014113928291972805)]
acrB	confers no resistance to antibiotic	Cephalothin	0.086781	1	Soo	2	0.0141139	0.0726671	[(('acrB', 'confers resistance to antibiotic', 'Cephalothin'), ['CARD'], 0.014113928291972805)]
envZ	confers no resistance to antibiotic	Cephalothin	0.086781	1	Soo	2	0.0593133	0.0274677	[(('envZ', 'confers resistance to antibiotic', 'Cephalothin'), ['Zhou'], 0.05931330585776251)]
ompR	confers no resistance to antibiotic	Cephalothin	0.086781	1	Soo	2	0.0593133	0.0274677	[(('ompR', 'confers resistance to antibiotic', 'Cephalothin'), ['Zhou'], 0.05931330585776251)]
tolC	confers no resistance to antibiotic	Cephalothin	0.086781	1	Soo	2	0.0141139	0.0726671	[(('tolC', 'confers resistance to antibiotic', 'Cephalothin'), ['CARD'], 0.014113928291972805)]
acrZ	confers no resistance to antibiotic	Chloramphenicol	0.256297	1	Liu	2	0.131887	0.12441	[(('acrZ', 'confers resistance to antibiotic', 'Chloramphenicol'), ['Nichols'], 0.13188721148439436)]
arcB	confers no resistance to antibiotic	Chloramphenicol	0.388184	2	Nichols,Liu	3	0.0593133	0.328871	[(('arcB', 'confers resistance to antibiotic', 'Chloramphenicol'), ['Zhou'], 0.05931330585776251)]
arfA	confers no resistance to antibiotic	Chloramphenicol	0.256297	1	Liu	2	0.131887	0.12441	[(('arfA', 'confers resistance to antibiotic', 'Chloramphenicol'), ['Nichols'], 0.13188721148439436)]
argO	confers resistance to antibiotic	Chloramphenicol	0.256297	1	Liu	2	0.131887	0.12441	[(('argO', 'confers no resistance to antibiotic', 'Chloramphenicol'), ['Nichols'], 0.13188721148439436)]
cydB	confers resistance to antibiotic	Chloramphenicol	0.256297	1	Liu	2	0.131887	0.12441	[(('cydB', 'confers no resistance to antibiotic', 'Chloramphenicol'), ['Nichols'], 0.13188721148439436)]
dam	confers resistance to antibiotic	Chloramphenicol	0.256297	1	Liu	2	0.131887	0.12441	[(('dam', 'confers no resistance to antibiotic', 'Chloramphenicol'), ['Nichols'], 0.13188721148439436)]
dapF	confers resistance to antibiotic	Chloramphenicol	0.256297	1	Liu	2	0.131887	0.12441	[(('dapF', 'confers no resistance to antibiotic', 'Chloramphenicol'), ['Nichols'], 0.13188721148439436)]
dedD	confers resistance to antibiotic	Chloramphenicol	0.256297	1	Liu	2	0.131887	0.12441	[(('dedD', 'confers no resistance to antibiotic', 'Chloramphenicol'), ['Nichols'], 0.13188721148439436)]
dksA	confers resistance to antibiotic	Chloramphenicol	0.256297	1	Liu	2	0.131887	0.12441	[(('dksA', 'confers no resistance to antibiotic', 'Chloramphenicol'), ['Nichols'], 0.13188721148439436)]
flgF	confers resistance to antibiotic	Chloramphenicol	0.256297	1	Liu	2	0.131887	0.12441	[(('flgF', 'confers no resistance to antibiotic', 'Chloramphenicol'), ['Nichols'], 0.13188721148439436)]
gmhB	confers resistance to antibiotic	Chloramphenicol	0.256297	1	Liu	2	0.131887	0.12441	[(('gmhB', 'confers no resistance to antibiotic', 'Chloramphenicol'), ['Nichols'], 0.13188721148439436)]
hns	confers resistance to antibiotic	Chloramphenicol	0.256297	1	Liu	2	0.131887	0.12441	[(('hns', 'confers no resistance to antibiotic', 'Chloramphenicol'), ['Nichols'], 0.13188721148439436)]
hrpA	confers no resistance to antibiotic	Chloramphenicol	0.256297	1	Liu	2	0.131887	0.12441	[(('hrpA', 'confers resistance to antibiotic', 'Chloramphenicol'), ['Nichols'], 0.13188721148439436)]
iscS	confers resistance to antibiotic	Chloramphenicol	0.256297	1	Liu	2	0.131887	0.12441	[(('iscS', 'confers no resistance to antibiotic', 'Chloramphenicol'), ['Nichols'], 0.13188721148439436)]
mdtM	confers no resistance to antibiotic	Chloramphenicol	0.388184	2	Nichols,Liu	3	0.0141139	0.374071	[(('mdtM', 'confers resistance to antibiotic', 'Chloramphenicol'), ['CARD'], 0.014113928291972805)]
mfd	confers no resistance to antibiotic	Chloramphenicol	0.256297	1	Liu	2	0.131887	0.12441	[(('mfd', 'confers resistance to antibiotic', 'Chloramphenicol'), ['Nichols'], 0.13188721148439436)]
mlaE	confers no resistance to antibiotic	Chloramphenicol	0.256297	1	Liu	2	0.131887	0.12441	[(('mlaE', 'confers resistance to antibiotic', 'Chloramphenicol'), ['Nichols'], 0.13188721148439436)]
mnmG	confers no resistance to antibiotic	Chloramphenicol	0.256297	1	Liu	2	0.131887	0.12441	[(('mnmG', 'confers resistance to antibiotic', 'Chloramphenicol'), ['Nichols'], 0.13188721148439436)]
ndh	confers no resistance to antibiotic	Chloramphenicol	0.256297	1	Liu	2	0.131887	0.12441	[(('ndh', 'confers resistance to antibiotic', 'Chloramphenicol'), ['Nichols'], 0.13188721148439436)]
nlpC	confers resistance to antibiotic	Chloramphenicol	0.256297	1	Liu	2	0.131887	0.12441	[(('nlpC', 'confers no resistance to antibiotic', 'Chloramphenicol'), ['Nichols'], 0.13188721148439436)]
oxyR	confers resistance to antibiotic	Chloramphenicol	0.256297	1	Liu	2	0.131887	0.12441	[(('oxyR', 'confers no resistance to antibiotic', 'Chloramphenicol'), ['Nichols'], 0.13188721148439436)]
phoP	confers resistance to antibiotic	Chloramphenicol	0.256297	1	Liu	3	0.191201	0.0650967	[(('phoP', 'confers no resistance to antibiotic', 'Chloramphenicol'), ['Zhou', 'Nichols'], 0.19120051734215687)]
pnp	confers resistance to antibiotic	Chloramphenicol	0.256297	1	Liu	2	0.131887	0.12441	[(('pnp', 'confers no resistance to antibiotic', 'Chloramphenicol'), ['Nichols'], 0.13188721148439436)]
ppiD	confers resistance to antibiotic	Chloramphenicol	0.256297	1	Liu	2	0.131887	0.12441	[(('ppiD', 'confers no resistance to antibiotic', 'Chloramphenicol'), ['Nichols'], 0.13188721148439436)]
pta	confers resistance to antibiotic	Chloramphenicol	0.256297	1	Liu	2	0.131887	0.12441	[(('pta', 'confers no resistance to antibiotic', 'Chloramphenicol'), ['Nichols'], 0.13188721148439436)]
rbsK	confers no resistance to antibiotic	Chloramphenicol	0.256297	1	Liu	2	0.131887	0.12441	[(('rbsK', 'confers resistance to antibiotic', 'Chloramphenicol'), ['Nichols'], 0.13188721148439436)]
recA	confers resistance to antibiotic	Chloramphenicol	0.256297	1	Liu	2	0.131887	0.12441	[(('recA', 'confers no resistance to antibiotic', 'Chloramphenicol'), ['Nichols'], 0.13188721148439436)]
rfaD	confers resistance to antibiotic	Chloramphenicol	0.256297	1	Liu	2	0.131887	0.12441	[(('rfaD', 'confers no resistance to antibiotic', 'Chloramphenicol'), ['Nichols'], 0.13188721148439436)]
rfaE	confers resistance to antibiotic	Chloramphenicol	0.256297	1	Liu	2	0.131887	0.12441	[(('rfaE', 'confers no resistance to antibiotic', 'Chloramphenicol'), ['Nichols'], 0.13188721148439436)]
rimK	confers resistance to antibiotic	Chloramphenicol	0.256297	1	Liu	2	0.131887	0.12441	[(('rimK', 'confers no resistance to antibiotic', 'Chloramphenicol'), ['Nichols'], 0.13188721148439436)]
rluC	confers no resistance to antibiotic	Chloramphenicol	0.256297	1	Liu	2	0.131887	0.12441	[(('rluC', 'confers resistance to antibiotic', 'Chloramphenicol'), ['Nichols'], 0.13188721148439436)]
rpsF	confers resistance to antibiotic	Chloramphenicol	0.256297	1	Liu	2	0.131887	0.12441	[(('rpsF', 'confers no resistance to antibiotic', 'Chloramphenicol'), ['Nichols'], 0.13188721148439436)]
surA	confers resistance to antibiotic	Chloramphenicol	0.256297	1	Liu	2	0.131887	0.12441	[(('surA', 'confers no resistance to antibiotic', 'Chloramphenicol'), ['Nichols'], 0.13188721148439436)]
tktA	confers resistance to antibiotic	Chloramphenicol	0.256297	1	Liu	2	0.131887	0.12441	[(('tktA', 'confers no resistance to antibiotic', 'Chloramphenicol'), ['Nichols'], 0.13188721148439436)]
truA	confers no resistance to antibiotic	Chloramphenicol	0.256297	1	Liu	2	0.131887	0.12441	[(('truA', 'confers resistance to antibiotic', 'Chloramphenicol'), ['Nichols'], 0.13188721148439436)]
waaB	confers no resistance to antibiotic	Chloramphenicol	0.256297	1	Liu	2	0.131887	0.12441	[(('waaB', 'confers resistance to antibiotic', 'Chloramphenicol'), ['Nichols'], 0.13188721148439436)]
waaC	confers resistance to antibiotic	Chloramphenicol	0.256297	1	Liu	2	0.131887	0.12441	[(('waaC', 'confers no resistance to antibiotic', 'Chloramphenicol'), ['Nichols'], 0.13188721148439436)]
waaG	confers resistance to antibiotic	Chloramphenicol	0.256297	1	Liu	2	0.131887	0.12441	[(('waaG', 'confers no resistance to antibiotic', 'Chloramphenicol'), ['Nichols'], 0.13188721148439436)]
waaQ	confers no resistance to antibiotic	Chloramphenicol	0.256297	1	Liu	2	0.131887	0.12441	[(('waaQ', 'confers resistance to antibiotic', 'Chloramphenicol'), ['Nichols'], 0.13188721148439436)]
xapR	confers resistance to antibiotic	Chloramphenicol	0.256297	1	Liu	2	0.131887	0.12441	[(('xapR', 'confers no resistance to antibiotic', 'Chloramphenicol'), ['Nichols'], 0.13188721148439436)]
ybgF	confers resistance to antibiotic	Chloramphenicol	0.256297	1	Liu	2	0.131887	0.12441	[(('ybgF', 'confers no resistance to antibiotic', 'Chloramphenicol'), ['Nichols'], 0.13188721148439436)]
ybiP	confers no resistance to antibiotic	Chloramphenicol	0.256297	1	Liu	2	0.131887	0.12441	[(('ybiP', 'confers resistance to antibiotic', 'Chloramphenicol'), ['Nichols'], 0.13188721148439436)]
yceK	confers resistance to antibiotic	Chloramphenicol	0.256297	1	Liu	2	0.131887	0.12441	[(('yceK', 'confers no resistance to antibiotic', 'Chloramphenicol'), ['Nichols'], 0.13188721148439436)]
ycfJ	confers no resistance to antibiotic	Chloramphenicol	0.256297	1	Liu	2	0.131887	0.12441	[(('ycfJ', 'confers resistance to antibiotic', 'Chloramphenicol'), ['Nichols'], 0.13188721148439436)]
yciM	confers resistance to antibiotic	Chloramphenicol	0.256297	1	Liu	2	0.131887	0.12441	[(('yciM', 'confers no resistance to antibiotic', 'Chloramphenicol'), ['Nichols'], 0.13188721148439436)]
yciT	confers resistance to antibiotic	Chloramphenicol	0.256297	1	Liu	2	0.131887	0.12441	[(('yciT', 'confers no resistance to antibiotic', 'Chloramphenicol'), ['Nichols'], 0.13188721148439436)]
ycjU	confers resistance to antibiotic	Chloramphenicol	0.256297	1	Liu	2	0.131887	0.12441	[(('ycjU', 'confers no resistance to antibiotic', 'Chloramphenicol'), ['Nichols'], 0.13188721148439436)]
ydcS	confers resistance to antibiotic	Chloramphenicol	0.256297	1	Liu	2	0.131887	0.12441	[(('ydcS', 'confers no resistance to antibiotic', 'Chloramphenicol'), ['Nichols'], 0.13188721148439436)]
ydjI	confers resistance to antibiotic	Chloramphenicol	0.256297	1	Liu	2	0.131887	0.12441	[(('ydjI', 'confers no resistance to antibiotic', 'Chloramphenicol'), ['Nichols'], 0.13188721148439436)]
yfgC	confers no resistance to antibiotic	Chloramphenicol	0.256297	1	Liu	2	0.131887	0.12441	[(('yfgC', 'confers resistance to antibiotic', 'Chloramphenicol'), ['Nichols'], 0.13188721148439436)]
ygcO	confers resistance to antibiotic	Chloramphenicol	0.256297	1	Liu	2	0.131887	0.12441	[(('ygcO', 'confers no resistance to antibiotic', 'Chloramphenicol'), ['Nichols'], 0.13188721148439436)]
ygeF	confers no resistance to antibiotic	Chloramphenicol	0.256297	1	Liu	2	0.131887	0.12441	[(('ygeF', 'confers resistance to antibiotic', 'Chloramphenicol'), ['Nichols'], 0.13188721148439436)]
yjjY	confers resistance to antibiotic	Chloramphenicol	0.256297	1	Liu	2	0.131887	0.12441	[(('yjjY', 'confers no resistance to antibiotic', 'Chloramphenicol'), ['Nichols'], 0.13188721148439436)]
ymfA	confers no resistance to antibiotic	Chloramphenicol	0.256297	1	Liu	2	0.131887	0.12441	[(('ymfA', 'confers resistance to antibiotic', 'Chloramphenicol'), ['Nichols'], 0.13188721148439436)]
acrA	confers resistance to antibiotic	Ciprofloxacin	0.675264	3	Nichols,Tamae,Liu	4	0.086781	0.588483	[(('acrA', 'confers no resistance to antibiotic', 'Ciprofloxacin'), ['Soo'], 0.08678102576311139)]
acrB	confers resistance to antibiotic	Ciprofloxacin	0.543377	2	Tamae,Liu	4	0.218668	0.324708	[(('acrB', 'confers no resistance to antibiotic', 'Ciprofloxacin'), ['Nichols', 'Soo'], 0.21866823724750575)]
acrE	confers no resistance to antibiotic	Ciprofloxacin	0.505748	3	Nichols,Tamae,Soo	4	0.0141139	0.491634	[(('acrE', 'confers resistance to antibiotic', 'Ciprofloxacin'), ['CARD'], 0.014113928291972805)]
acrF	confers no resistance to antibiotic	Ciprofloxacin	0.762045	4	Nichols,Tamae,Liu,Soo	5	0.0141139	0.747931	[(('acrF', 'confers resistance to antibiotic', 'Ciprofloxacin'), ['CARD'], 0.014113928291972805)]
acrZ	confers no resistance to antibiotic	Ciprofloxacin	0.505748	3	Nichols,Tamae,Soo	4	0.256297	0.24945	[(('acrZ', 'confers resistance to antibiotic', 'Ciprofloxacin'), ['Liu'], 0.2562972459573383)]	confers no resistance to antibiotic	True
alaS	confers no resistance to antibiotic	Ciprofloxacin	0.37386	2	Tamae,Soo	3	0.256297	0.117563	[(('alaS', 'confers resistance to antibiotic', 'Ciprofloxacin'), ['Liu'], 0.2562972459573383)]	confers no resistance to antibiotic	True
arcB	confers no resistance to antibiotic	Ciprofloxacin	0.630158	3	Tamae,Liu,Soo	4	0.131887	0.498271	[(('arcB', 'confers resistance to antibiotic', 'Ciprofloxacin'), ['Nichols'], 0.13188721148439436)]
dcuC	confers no resistance to antibiotic	Ciprofloxacin	0.505748	3	Nichols,Tamae,Soo	4	0.256297	0.24945	[(('dcuC', 'confers resistance to antibiotic', 'Ciprofloxacin'), ['Liu'], 0.2562972459573383)]	confers no resistance to antibiotic	True
dinG	confers no resistance to antibiotic	Ciprofloxacin	0.630158	3	Tamae,Liu,Soo	4	0.131887	0.498271	[(('dinG', 'confers resistance to antibiotic', 'Ciprofloxacin'), ['Nichols'], 0.13188721148439436)]
dksA	confers resistance to antibiotic	Ciprofloxacin	0.543377	2	Tamae,Liu	4	0.218668	0.324708	[(('dksA', 'confers no resistance to antibiotic', 'Ciprofloxacin'), ['Nichols', 'Soo'], 0.21866823724750575)]
dmsD	confers no resistance to antibiotic	Ciprofloxacin	0.630158	3	Tamae,Liu,Soo	4	0.131887	0.498271	[(('dmsD', 'confers resistance to antibiotic', 'Ciprofloxacin'), ['Nichols'], 0.13188721148439436)]
dnaK	confers no resistance to antibiotic	Ciprofloxacin	0.505748	3	Nichols,Tamae,Soo	4	0.256297	0.24945	[(('dnaK', 'confers resistance to antibiotic', 'Ciprofloxacin'), ['Liu'], 0.2562972459573383)]	confers no resistance to antibiotic	True
dusB	confers no resistance to antibiotic	Ciprofloxacin	0.630158	3	Tamae,Liu,Soo	4	0.131887	0.498271	[(('dusB', 'confers resistance to antibiotic', 'Ciprofloxacin'), ['Nichols'], 0.13188721148439436)]
envZ	confers no resistance to antibiotic	Ciprofloxacin	0.505748	3	Nichols,Tamae,Soo	4	0.256297	0.24945	[(('envZ', 'confers resistance to antibiotic', 'Ciprofloxacin'), ['Liu'], 0.2562972459573383)]	confers no resistance to antibiotic	True
fepC	confers no resistance to antibiotic	Ciprofloxacin	0.505748	3	Nichols,Tamae,Soo	4	0.256297	0.24945	[(('fepC', 'confers resistance to antibiotic', 'Ciprofloxacin'), ['Liu'], 0.2562972459573383)]	confers no resistance to antibiotic	True
fis	confers resistance to antibiotic	Ciprofloxacin	0.675264	3	Nichols,Tamae,Liu	4	0.086781	0.588483	[(('fis', 'confers no resistance to antibiotic', 'Ciprofloxacin'), ['Soo'], 0.08678102576311139)]
gltI	confers no resistance to antibiotic	Ciprofloxacin	0.505748	3	Nichols,Tamae,Soo	4	0.256297	0.24945	[(('gltI', 'confers resistance to antibiotic', 'Ciprofloxacin'), ['Liu'], 0.2562972459573383)]	confers no resistance to antibiotic	True
gyrA	confers no resistance to antibiotic	Ciprofloxacin	0.086781	1	Soo	2	0.0141139	0.0726671	[(('gyrA', 'confers resistance to antibiotic', 'Ciprofloxacin'), ['CARD'], 0.014113928291972805)]
hemY	confers no resistance to antibiotic	Ciprofloxacin	0.630158	3	Tamae,Liu,Soo	4	0.131887	0.498271	[(('hemY', 'confers resistance to antibiotic', 'Ciprofloxacin'), ['Nichols'], 0.13188721148439436)]
hfq	confers resistance to antibiotic	Ciprofloxacin	0.543377	2	Tamae,Liu	4	0.218668	0.324708	[(('hfq', 'confers no resistance to antibiotic', 'Ciprofloxacin'), ['Nichols', 'Soo'], 0.21866823724750575)]
hrpA	confers resistance to antibiotic	Ciprofloxacin	0.543377	2	Tamae,Liu	4	0.218668	0.324708	[(('hrpA', 'confers no resistance to antibiotic', 'Ciprofloxacin'), ['Nichols', 'Soo'], 0.21866823724750575)]
hscB	confers no resistance to antibiotic	Ciprofloxacin	0.505748	3	Nichols,Tamae,Soo	4	0.256297	0.24945	[(('hscB', 'confers resistance to antibiotic', 'Ciprofloxacin'), ['Liu'], 0.2562972459573383)]	confers no resistance to antibiotic	True
hupA	confers no resistance to antibiotic	Ciprofloxacin	0.630158	3	Tamae,Liu,Soo	4	0.131887	0.498271	[(('hupA', 'confers resistance to antibiotic', 'Ciprofloxacin'), ['Nichols'], 0.13188721148439436)]
hupB	confers no resistance to antibiotic	Ciprofloxacin	0.630158	3	Tamae,Liu,Soo	4	0.131887	0.498271	[(('hupB', 'confers resistance to antibiotic', 'Ciprofloxacin'), ['Nichols'], 0.13188721148439436)]
ihfA	confers resistance to antibiotic	Ciprofloxacin	0.543377	2	Tamae,Liu	4	0.218668	0.324708	[(('ihfA', 'confers no resistance to antibiotic', 'Ciprofloxacin'), ['Nichols', 'Soo'], 0.21866823724750575)]
lamB	confers no resistance to antibiotic	Ciprofloxacin	0.762045	4	Nichols,Tamae,Liu,Soo	5	0.0141139	0.747931	[(('lamB', 'confers resistance to antibiotic', 'Ciprofloxacin'), ['CARD'], 0.014113928291972805)]
lpoB	confers no resistance to antibiotic	Ciprofloxacin	0.630158	3	Tamae,Liu,Soo	4	0.131887	0.498271	[(('lpoB', 'confers resistance to antibiotic', 'Ciprofloxacin'), ['Nichols'], 0.13188721148439436)]
lpp	confers no resistance to antibiotic	Ciprofloxacin	0.505748	3	Nichols,Tamae,Soo	4	0.256297	0.24945	[(('lpp', 'confers resistance to antibiotic', 'Ciprofloxacin'), ['Liu'], 0.2562972459573383)]	confers no resistance to antibiotic	True
lpxD	confers no resistance to antibiotic	Ciprofloxacin	0.37386	2	Tamae,Soo	3	0.256297	0.117563	[(('lpxD', 'confers resistance to antibiotic', 'Ciprofloxacin'), ['Liu'], 0.2562972459573383)]	confers no resistance to antibiotic	True
lpxL	confers no resistance to antibiotic	Ciprofloxacin	0.505748	3	Nichols,Tamae,Soo	4	0.256297	0.24945	[(('lpxL', 'confers resistance to antibiotic', 'Ciprofloxacin'), ['Liu'], 0.2562972459573383)]	confers no resistance to antibiotic	True
marA	confers no resistance to antibiotic	Ciprofloxacin	0.675264	3	Nichols,Tamae,Liu	4	0.086781	0.588483	[(('marA', 'confers resistance to antibiotic', 'Ciprofloxacin'), ['Soo'], 0.08678102576311139)]
mdtL	confers no resistance to antibiotic	Ciprofloxacin	0.762045	4	Nichols,Tamae,Liu,Soo	5	0.0141139	0.747931	[(('mdtL', 'confers resistance to antibiotic', 'Ciprofloxacin'), ['CARD'], 0.014113928291972805)]
mfd	confers no resistance to antibiotic	Ciprofloxacin	0.505748	3	Nichols,Tamae,Soo	5	0.270411	0.235337	[(('mfd', 'confers resistance to antibiotic', 'Ciprofloxacin'), ['Liu', 'CARD'], 0.27041117424931116)]	confers no resistance to antibiotic	True
msbA	confers no resistance to antibiotic	Ciprofloxacin	0.086781	1	Soo	2	0.0141139	0.0726671	[(('msbA', 'confers resistance to antibiotic', 'Ciprofloxacin'), ['CARD'], 0.014113928291972805)]
nlpC	confers no resistance to antibiotic	Ciprofloxacin	0.505748	3	Nichols,Tamae,Soo	4	0.256297	0.24945	[(('nlpC', 'confers resistance to antibiotic', 'Ciprofloxacin'), ['Liu'], 0.2562972459573383)]	confers no resistance to antibiotic	True
ompA	confers no resistance to antibiotic	Ciprofloxacin	0.630158	3	Tamae,Liu,Soo	4	0.131887	0.498271	[(('ompA', 'confers resistance to antibiotic', 'Ciprofloxacin'), ['Nichols'], 0.13188721148439436)]
parC	confers no resistance to antibiotic	Ciprofloxacin	0.630158	3	Tamae,Liu,Soo	4	0.0141139	0.616044	[(('parC', 'confers resistance to antibiotic', 'Ciprofloxacin'), ['CARD'], 0.014113928291972805)]
parE	confers no resistance to antibiotic	Ciprofloxacin	0.086781	1	Soo	2	0.0141139	0.0726671	[(('parE', 'confers resistance to antibiotic', 'Ciprofloxacin'), ['CARD'], 0.014113928291972805)]
proL	confers no resistance to antibiotic	Ciprofloxacin	0.418967	2	Nichols,Tamae	3	0.256297	0.162669	[(('proL', 'confers resistance to antibiotic', 'Ciprofloxacin'), ['Liu'], 0.2562972459573383)]	confers no resistance to antibiotic	True
qmcA	confers resistance to antibiotic	Ciprofloxacin	0.287079	1	Tamae	3	0.218668	0.0684112	[(('qmcA', 'confers no resistance to antibiotic', 'Ciprofloxacin'), ['Nichols', 'Soo'], 0.21866823724750575)]
radA	confers no resistance to antibiotic	Ciprofloxacin	0.630158	3	Tamae,Liu,Soo	4	0.131887	0.498271	[(('radA', 'confers resistance to antibiotic', 'Ciprofloxacin'), ['Nichols'], 0.13188721148439436)]
rbsK	confers no resistance to antibiotic	Ciprofloxacin	0.630158	3	Tamae,Liu,Soo	4	0.131887	0.498271	[(('rbsK', 'confers resistance to antibiotic', 'Ciprofloxacin'), ['Nichols'], 0.13188721148439436)]
recA	confers resistance to antibiotic	Ciprofloxacin	0.675264	3	Nichols,Tamae,Liu	4	0.086781	0.588483	[(('recA', 'confers no resistance to antibiotic', 'Ciprofloxacin'), ['Soo'], 0.08678102576311139)]
recB	confers resistance to antibiotic	Ciprofloxacin	0.543377	2	Tamae,Liu	4	0.218668	0.324708	[(('recB', 'confers no resistance to antibiotic', 'Ciprofloxacin'), ['Nichols', 'Soo'], 0.21866823724750575)]
recC	confers resistance to antibiotic	Ciprofloxacin	0.543377	2	Tamae,Liu	4	0.218668	0.324708	[(('recC', 'confers no resistance to antibiotic', 'Ciprofloxacin'), ['Nichols', 'Soo'], 0.21866823724750575)]
recG	confers resistance to antibiotic	Ciprofloxacin	0.675264	3	Nichols,Tamae,Liu	4	0.086781	0.588483	[(('recG', 'confers no resistance to antibiotic', 'Ciprofloxacin'), ['Soo'], 0.08678102576311139)]
recN	confers resistance to antibiotic	Ciprofloxacin	0.675264	3	Nichols,Tamae,Liu	4	0.086781	0.588483	[(('recN', 'confers no resistance to antibiotic', 'Ciprofloxacin'), ['Soo'], 0.08678102576311139)]
rimK	confers resistance to antibiotic	Ciprofloxacin	0.543377	2	Tamae,Liu	4	0.218668	0.324708	[(('rimK', 'confers no resistance to antibiotic', 'Ciprofloxacin'), ['Nichols', 'Soo'], 0.21866823724750575)]
rplA	confers no resistance to antibiotic	Ciprofloxacin	0.505748	3	Nichols,Tamae,Soo	4	0.256297	0.24945	[(('rplA', 'confers resistance to antibiotic', 'Ciprofloxacin'), ['Liu'], 0.2562972459573383)]	confers no resistance to antibiotic	True
rseA	confers no resistance to antibiotic	Ciprofloxacin	0.343078	2	Liu,Soo	3	0.287079	0.0559988	[(('rseA', 'confers resistance to antibiotic', 'Ciprofloxacin'), ['Tamae'], 0.2870794576663721)]	confers no resistance to antibiotic	True
ruvA	confers resistance to antibiotic	Ciprofloxacin	0.543377	2	Tamae,Liu	4	0.218668	0.324708	[(('ruvA', 'confers no resistance to antibiotic', 'Ciprofloxacin'), ['Nichols', 'Soo'], 0.21866823724750575)]
ruvC	confers resistance to antibiotic	Ciprofloxacin	0.543377	2	Tamae,Liu	4	0.218668	0.324708	[(('ruvC', 'confers no resistance to antibiotic', 'Ciprofloxacin'), ['Nichols', 'Soo'], 0.21866823724750575)]
tatB	confers no resistance to antibiotic	Ciprofloxacin	0.505748	3	Nichols,Tamae,Soo	4	0.256297	0.24945	[(('tatB', 'confers resistance to antibiotic', 'Ciprofloxacin'), ['Liu'], 0.2562972459573383)]	confers no resistance to antibiotic	True
tatC	confers no resistance to antibiotic	Ciprofloxacin	0.505748	3	Nichols,Tamae,Soo	4	0.256297	0.24945	[(('tatC', 'confers resistance to antibiotic', 'Ciprofloxacin'), ['Liu'], 0.2562972459573383)]	confers no resistance to antibiotic	True
tolC	confers resistance to antibiotic	Ciprofloxacin	0.557491	3	Tamae,Liu,CARD	5	0.218668	0.338822	[(('tolC', 'confers no resistance to antibiotic', 'Ciprofloxacin'), ['Nichols', 'Soo'], 0.21866823724750575)]
tusB	confers no resistance to antibiotic	Ciprofloxacin	0.505748	3	Nichols,Tamae,Soo	4	0.256297	0.24945	[(('tusB', 'confers resistance to antibiotic', 'Ciprofloxacin'), ['Liu'], 0.2562972459573383)]	confers no resistance to antibiotic	True
uvrD	confers resistance to antibiotic	Ciprofloxacin	0.675264	3	Nichols,Tamae,Liu	4	0.086781	0.588483	[(('uvrD', 'confers no resistance to antibiotic', 'Ciprofloxacin'), ['Soo'], 0.08678102576311139)]
xseA	confers resistance to antibiotic	Ciprofloxacin	0.675264	3	Nichols,Tamae,Liu	4	0.086781	0.588483	[(('xseA', 'confers no resistance to antibiotic', 'Ciprofloxacin'), ['Soo'], 0.08678102576311139)]
xseB	confers resistance to antibiotic	Ciprofloxacin	0.675264	3	Nichols,Tamae,Liu	4	0.086781	0.588483	[(('xseB', 'confers no resistance to antibiotic', 'Ciprofloxacin'), ['Soo'], 0.08678102576311139)]
ybfE	confers no resistance to antibiotic	Ciprofloxacin	0.630158	3	Tamae,Liu,Soo	4	0.131887	0.498271	[(('ybfE', 'confers resistance to antibiotic', 'Ciprofloxacin'), ['Nichols'], 0.13188721148439436)]
ybgC	confers resistance to antibiotic	Ciprofloxacin	0.543377	2	Tamae,Liu	4	0.218668	0.324708	[(('ybgC', 'confers no resistance to antibiotic', 'Ciprofloxacin'), ['Nichols', 'Soo'], 0.21866823724750575)]
ybgF	confers resistance to antibiotic	Ciprofloxacin	0.543377	2	Tamae,Liu	4	0.218668	0.324708	[(('ybgF', 'confers no resistance to antibiotic', 'Ciprofloxacin'), ['Nichols', 'Soo'], 0.21866823724750575)]
ybjJ	confers no resistance to antibiotic	Ciprofloxacin	0.505748	3	Nichols,Tamae,Soo	4	0.256297	0.24945	[(('ybjJ', 'confers resistance to antibiotic', 'Ciprofloxacin'), ['Liu'], 0.2562972459573383)]	confers no resistance to antibiotic	True
ybjQ	confers no resistance to antibiotic	Ciprofloxacin	0.505748	3	Nichols,Tamae,Soo	4	0.256297	0.24945	[(('ybjQ', 'confers resistance to antibiotic', 'Ciprofloxacin'), ['Liu'], 0.2562972459573383)]	confers no resistance to antibiotic	True
ycfT	confers no resistance to antibiotic	Ciprofloxacin	0.630158	3	Tamae,Liu,Soo	4	0.131887	0.498271	[(('ycfT', 'confers resistance to antibiotic', 'Ciprofloxacin'), ['Nichols'], 0.13188721148439436)]
ychJ	confers resistance to antibiotic	Ciprofloxacin	0.675264	3	Nichols,Tamae,Liu	4	0.086781	0.588483	[(('ychJ', 'confers no resistance to antibiotic', 'Ciprofloxacin'), ['Soo'], 0.08678102576311139)]
yciM	confers resistance to antibiotic	Ciprofloxacin	0.543377	2	Tamae,Liu	4	0.218668	0.324708	[(('yciM', 'confers no resistance to antibiotic', 'Ciprofloxacin'), ['Nichols', 'Soo'], 0.21866823724750575)]
yciT	confers resistance to antibiotic	Ciprofloxacin	0.256297	1	Liu	3	0.218668	0.037629	[(('yciT', 'confers no resistance to antibiotic', 'Ciprofloxacin'), ['Nichols', 'Soo'], 0.21866823724750575)]
ycjU	confers resistance to antibiotic	Ciprofloxacin	0.256297	1	Liu	3	0.218668	0.037629	[(('ycjU', 'confers no resistance to antibiotic', 'Ciprofloxacin'), ['Nichols', 'Soo'], 0.21866823724750575)]
ydaT	confers no resistance to antibiotic	Ciprofloxacin	0.630158	3	Tamae,Liu,Soo	4	0.131887	0.498271	[(('ydaT', 'confers resistance to antibiotic', 'Ciprofloxacin'), ['Nichols'], 0.13188721148439436)]
ydcH	confers no resistance to antibiotic	Ciprofloxacin	0.630158	3	Tamae,Liu,Soo	4	0.131887	0.498271	[(('ydcH', 'confers resistance to antibiotic', 'Ciprofloxacin'), ['Nichols'], 0.13188721148439436)]
ydcS	confers no resistance to antibiotic	Ciprofloxacin	0.505748	3	Nichols,Tamae,Soo	4	0.256297	0.24945	[(('ydcS', 'confers resistance to antibiotic', 'Ciprofloxacin'), ['Liu'], 0.2562972459573383)]	confers no resistance to antibiotic	True
ydfW	confers no resistance to antibiotic	Ciprofloxacin	0.630158	3	Tamae,Liu,Soo	4	0.131887	0.498271	[(('ydfW', 'confers resistance to antibiotic', 'Ciprofloxacin'), ['Nichols'], 0.13188721148439436)]
yfgC	confers no resistance to antibiotic	Ciprofloxacin	0.505748	3	Nichols,Tamae,Soo	4	0.256297	0.24945	[(('yfgC', 'confers resistance to antibiotic', 'Ciprofloxacin'), ['Liu'], 0.2562972459573383)]	confers no resistance to antibiotic	True
ygcO	confers resistance to antibiotic	Ciprofloxacin	0.543377	2	Tamae,Liu	4	0.218668	0.324708	[(('ygcO', 'confers no resistance to antibiotic', 'Ciprofloxacin'), ['Nichols', 'Soo'], 0.21866823724750575)]
yhcB	confers no resistance to antibiotic	Ciprofloxacin	0.630158	3	Tamae,Liu,Soo	4	0.131887	0.498271	[(('yhcB', 'confers resistance to antibiotic', 'Ciprofloxacin'), ['Nichols'], 0.13188721148439436)]
yhiI	confers no resistance to antibiotic	Ciprofloxacin	0.630158	3	Tamae,Liu,Soo	4	0.131887	0.498271	[(('yhiI', 'confers resistance to antibiotic', 'Ciprofloxacin'), ['Nichols'], 0.13188721148439436)]
yjjY	confers resistance to antibiotic	Ciprofloxacin	0.543377	2	Tamae,Liu	4	0.218668	0.324708	[(('yjjY', 'confers no resistance to antibiotic', 'Ciprofloxacin'), ['Nichols', 'Soo'], 0.21866823724750575)]
ymfQ	confers no resistance to antibiotic	Ciprofloxacin	0.630158	3	Tamae,Liu,Soo	4	0.131887	0.498271	[(('ymfQ', 'confers resistance to antibiotic', 'Ciprofloxacin'), ['Nichols'], 0.13188721148439436)]
ypjM_2	confers no resistance to antibiotic	Ciprofloxacin	0.630158	3	Tamae,Liu,Soo	4	0.131887	0.498271	[(('ypjM_2', 'confers resistance to antibiotic', 'Ciprofloxacin'), ['Nichols'], 0.13188721148439436)]
yqgB	confers no resistance to antibiotic	Ciprofloxacin	0.630158	3	Tamae,Liu,Soo	4	0.131887	0.498271	[(('yqgB', 'confers resistance to antibiotic', 'Ciprofloxacin'), ['Nichols'], 0.13188721148439436)]
yqgC	confers no resistance to antibiotic	Ciprofloxacin	0.630158	3	Tamae,Liu,Soo	4	0.131887	0.498271	[(('yqgC', 'confers resistance to antibiotic', 'Ciprofloxacin'), ['Nichols'], 0.13188721148439436)]
yraN	confers no resistance to antibiotic	Ciprofloxacin	0.630158	3	Tamae,Liu,Soo	4	0.131887	0.498271	[(('yraN', 'confers resistance to antibiotic', 'Ciprofloxacin'), ['Nichols'], 0.13188721148439436)]
ytfB	confers no resistance to antibiotic	Ciprofloxacin	0.630158	3	Tamae,Liu,Soo	4	0.131887	0.498271	[(('ytfB', 'confers resistance to antibiotic', 'Ciprofloxacin'), ['Nichols'], 0.13188721148439436)]
zapC	confers no resistance to antibiotic	Ciprofloxacin	0.505748	3	Nichols,Tamae,Soo	4	0.256297	0.24945	[(('zapC', 'confers resistance to antibiotic', 'Ciprofloxacin'), ['Liu'], 0.2562972459573383)]	confers no resistance to antibiotic	True
atoC	confers no resistance to antibiotic	Dihydrostreptomycin	0.086781	1	Soo	2	0.0593133	0.0274677	[(('atoC', 'confers resistance to antibiotic', 'Dihydrostreptomycin'), ['Zhou'], 0.05931330585776251)]
atoS	confers no resistance to antibiotic	Dihydrostreptomycin	0.086781	1	Soo	2	0.0593133	0.0274677	[(('atoS', 'confers resistance to antibiotic', 'Dihydrostreptomycin'), ['Zhou'], 0.05931330585776251)]
cpxA	confers no resistance to antibiotic	Dihydrostreptomycin	0.086781	1	Soo	2	0.0593133	0.0274677	[(('cpxA', 'confers resistance to antibiotic', 'Dihydrostreptomycin'), ['Zhou'], 0.05931330585776251)]
cpxR	confers no resistance to antibiotic	Dihydrostreptomycin	0.086781	1	Soo	2	0.0593133	0.0274677	[(('cpxR', 'confers resistance to antibiotic', 'Dihydrostreptomycin'), ['Zhou'], 0.05931330585776251)]
uvrY	confers no resistance to antibiotic	Dihydrostreptomycin	0.086781	1	Soo	2	0.0593133	0.0274677	[(('uvrY', 'confers resistance to antibiotic', 'Dihydrostreptomycin'), ['Zhou'], 0.05931330585776251)]
acrA	confers resistance to antibiotic	Enoxacin	0.256297	1	Liu	2	0.086781	0.169516	[(('acrA', 'confers no resistance to antibiotic', 'Enoxacin'), ['Soo'], 0.08678102576311139)]
acrB	confers resistance to antibiotic	Enoxacin	0.256297	1	Liu	2	0.086781	0.169516	[(('acrB', 'confers no resistance to antibiotic', 'Enoxacin'), ['Soo'], 0.08678102576311139)]
acrE	confers resistance to antibiotic	Enoxacin	0.256297	1	Liu	2	0.086781	0.169516	[(('acrE', 'confers no resistance to antibiotic', 'Enoxacin'), ['Soo'], 0.08678102576311139)]
acrZ	confers resistance to antibiotic	Enoxacin	0.256297	1	Liu	2	0.086781	0.169516	[(('acrZ', 'confers no resistance to antibiotic', 'Enoxacin'), ['Soo'], 0.08678102576311139)]
bamB	confers resistance to antibiotic	Enoxacin	0.256297	1	Liu	2	0.086781	0.169516	[(('bamB', 'confers no resistance to antibiotic', 'Enoxacin'), ['Soo'], 0.08678102576311139)]
dedD	confers resistance to antibiotic	Enoxacin	0.256297	1	Liu	2	0.086781	0.169516	[(('dedD', 'confers no resistance to antibiotic', 'Enoxacin'), ['Soo'], 0.08678102576311139)]
dksA	confers resistance to antibiotic	Enoxacin	0.256297	1	Liu	2	0.086781	0.169516	[(('dksA', 'confers no resistance to antibiotic', 'Enoxacin'), ['Soo'], 0.08678102576311139)]
dusB	confers resistance to antibiotic	Enoxacin	0.256297	1	Liu	2	0.086781	0.169516	[(('dusB', 'confers no resistance to antibiotic', 'Enoxacin'), ['Soo'], 0.08678102576311139)]
fis	confers resistance to antibiotic	Enoxacin	0.256297	1	Liu	2	0.086781	0.169516	[(('fis', 'confers no resistance to antibiotic', 'Enoxacin'), ['Soo'], 0.08678102576311139)]
gltI	confers resistance to antibiotic	Enoxacin	0.256297	1	Liu	2	0.086781	0.169516	[(('gltI', 'confers no resistance to antibiotic', 'Enoxacin'), ['Soo'], 0.08678102576311139)]
gpmM	confers resistance to antibiotic	Enoxacin	0.256297	1	Liu	2	0.086781	0.169516	[(('gpmM', 'confers no resistance to antibiotic', 'Enoxacin'), ['Soo'], 0.08678102576311139)]
gyrA	confers no resistance to antibiotic	Enoxacin	0.086781	1	Soo	2	0.0141139	0.0726671	[(('gyrA', 'confers resistance to antibiotic', 'Enoxacin'), ['CARD'], 0.014113928291972805)]
hfq	confers resistance to antibiotic	Enoxacin	0.256297	1	Liu	2	0.086781	0.169516	[(('hfq', 'confers no resistance to antibiotic', 'Enoxacin'), ['Soo'], 0.08678102576311139)]
lpxD	confers resistance to antibiotic	Enoxacin	0.256297	1	Liu	2	0.086781	0.169516	[(('lpxD', 'confers no resistance to antibiotic', 'Enoxacin'), ['Soo'], 0.08678102576311139)]
lpxL	confers resistance to antibiotic	Enoxacin	0.256297	1	Liu	2	0.086781	0.169516	[(('lpxL', 'confers no resistance to antibiotic', 'Enoxacin'), ['Soo'], 0.08678102576311139)]
lpxM	confers resistance to antibiotic	Enoxacin	0.256297	1	Liu	2	0.086781	0.169516	[(('lpxM', 'confers no resistance to antibiotic', 'Enoxacin'), ['Soo'], 0.08678102576311139)]
mdtH	confers no resistance to antibiotic	Enoxacin	0.086781	1	Soo	2	0.0141139	0.0726671	[(('mdtH', 'confers resistance to antibiotic', 'Enoxacin'), ['CARD'], 0.014113928291972805)]
nlpC	confers resistance to antibiotic	Enoxacin	0.256297	1	Liu	2	0.086781	0.169516	[(('nlpC', 'confers no resistance to antibiotic', 'Enoxacin'), ['Soo'], 0.08678102576311139)]
oxyR	confers resistance to antibiotic	Enoxacin	0.256297	1	Liu	2	0.086781	0.169516	[(('oxyR', 'confers no resistance to antibiotic', 'Enoxacin'), ['Soo'], 0.08678102576311139)]
parC	confers no resistance to antibiotic	Enoxacin	0.086781	1	Soo	2	0.0141139	0.0726671	[(('parC', 'confers resistance to antibiotic', 'Enoxacin'), ['CARD'], 0.014113928291972805)]
parE	confers no resistance to antibiotic	Enoxacin	0.086781	1	Soo	2	0.0141139	0.0726671	[(('parE', 'confers resistance to antibiotic', 'Enoxacin'), ['CARD'], 0.014113928291972805)]
pgaC	confers resistance to antibiotic	Enoxacin	0.256297	1	Liu	2	0.086781	0.169516	[(('pgaC', 'confers no resistance to antibiotic', 'Enoxacin'), ['Soo'], 0.08678102576311139)]
qmcA	confers resistance to antibiotic	Enoxacin	0.256297	1	Liu	2	0.086781	0.169516	[(('qmcA', 'confers no resistance to antibiotic', 'Enoxacin'), ['Soo'], 0.08678102576311139)]
recA	confers resistance to antibiotic	Enoxacin	0.256297	1	Liu	2	0.086781	0.169516	[(('recA', 'confers no resistance to antibiotic', 'Enoxacin'), ['Soo'], 0.08678102576311139)]
recB	confers resistance to antibiotic	Enoxacin	0.256297	1	Liu	2	0.086781	0.169516	[(('recB', 'confers no resistance to antibiotic', 'Enoxacin'), ['Soo'], 0.08678102576311139)]
recC	confers resistance to antibiotic	Enoxacin	0.256297	1	Liu	2	0.086781	0.169516	[(('recC', 'confers no resistance to antibiotic', 'Enoxacin'), ['Soo'], 0.08678102576311139)]
recG	confers resistance to antibiotic	Enoxacin	0.256297	1	Liu	2	0.086781	0.169516	[(('recG', 'confers no resistance to antibiotic', 'Enoxacin'), ['Soo'], 0.08678102576311139)]
recN	confers resistance to antibiotic	Enoxacin	0.256297	1	Liu	2	0.086781	0.169516	[(('recN', 'confers no resistance to antibiotic', 'Enoxacin'), ['Soo'], 0.08678102576311139)]
rimK	confers resistance to antibiotic	Enoxacin	0.256297	1	Liu	2	0.086781	0.169516	[(('rimK', 'confers no resistance to antibiotic', 'Enoxacin'), ['Soo'], 0.08678102576311139)]
rseA	confers resistance to antibiotic	Enoxacin	0.256297	1	Liu	2	0.086781	0.169516	[(('rseA', 'confers no resistance to antibiotic', 'Enoxacin'), ['Soo'], 0.08678102576311139)]
rutA	confers resistance to antibiotic	Enoxacin	0.256297	1	Liu	2	0.086781	0.169516	[(('rutA', 'confers no resistance to antibiotic', 'Enoxacin'), ['Soo'], 0.08678102576311139)]
seqA	confers resistance to antibiotic	Enoxacin	0.256297	1	Liu	2	0.086781	0.169516	[(('seqA', 'confers no resistance to antibiotic', 'Enoxacin'), ['Soo'], 0.08678102576311139)]
surA	confers resistance to antibiotic	Enoxacin	0.256297	1	Liu	2	0.086781	0.169516	[(('surA', 'confers no resistance to antibiotic', 'Enoxacin'), ['Soo'], 0.08678102576311139)]
tolC	confers resistance to antibiotic	Enoxacin	0.256297	1	Liu	2	0.086781	0.169516	[(('tolC', 'confers no resistance to antibiotic', 'Enoxacin'), ['Soo'], 0.08678102576311139)]
ubiG	confers resistance to antibiotic	Enoxacin	0.256297	1	Liu	2	0.086781	0.169516	[(('ubiG', 'confers no resistance to antibiotic', 'Enoxacin'), ['Soo'], 0.08678102576311139)]
uvrD	confers resistance to antibiotic	Enoxacin	0.256297	1	Liu	2	0.086781	0.169516	[(('uvrD', 'confers no resistance to antibiotic', 'Enoxacin'), ['Soo'], 0.08678102576311139)]
xapR	confers resistance to antibiotic	Enoxacin	0.256297	1	Liu	2	0.086781	0.169516	[(('xapR', 'confers no resistance to antibiotic', 'Enoxacin'), ['Soo'], 0.08678102576311139)]
xseA	confers resistance to antibiotic	Enoxacin	0.256297	1	Liu	2	0.086781	0.169516	[(('xseA', 'confers no resistance to antibiotic', 'Enoxacin'), ['Soo'], 0.08678102576311139)]
xseB	confers resistance to antibiotic	Enoxacin	0.256297	1	Liu	2	0.086781	0.169516	[(('xseB', 'confers no resistance to antibiotic', 'Enoxacin'), ['Soo'], 0.08678102576311139)]
ybgF	confers resistance to antibiotic	Enoxacin	0.256297	1	Liu	2	0.086781	0.169516	[(('ybgF', 'confers no resistance to antibiotic', 'Enoxacin'), ['Soo'], 0.08678102576311139)]
ybjJ	confers resistance to antibiotic	Enoxacin	0.256297	1	Liu	2	0.086781	0.169516	[(('ybjJ', 'confers no resistance to antibiotic', 'Enoxacin'), ['Soo'], 0.08678102576311139)]
ybjQ	confers resistance to antibiotic	Enoxacin	0.256297	1	Liu	2	0.086781	0.169516	[(('ybjQ', 'confers no resistance to antibiotic', 'Enoxacin'), ['Soo'], 0.08678102576311139)]
ychJ	confers resistance to antibiotic	Enoxacin	0.256297	1	Liu	2	0.086781	0.169516	[(('ychJ', 'confers no resistance to antibiotic', 'Enoxacin'), ['Soo'], 0.08678102576311139)]
yciM	confers resistance to antibiotic	Enoxacin	0.256297	1	Liu	2	0.086781	0.169516	[(('yciM', 'confers no resistance to antibiotic', 'Enoxacin'), ['Soo'], 0.08678102576311139)]
yciT	confers resistance to antibiotic	Enoxacin	0.256297	1	Liu	2	0.086781	0.169516	[(('yciT', 'confers no resistance to antibiotic', 'Enoxacin'), ['Soo'], 0.08678102576311139)]
[truncated: 1,590 more rows]
