# Supplementary material for: Knowledge integration and decision support for accelerated discovery of antibiotic resistance genes
Source: Nat Commun. 2022 Apr 29;13:2360. doi: 10.1038/s41467-022-29993-z (PMC9055065; doi:10.1038/s41467-022-29993-z)
Supplement: Supplementary file 7 — Supplementary Data 3 [file 41467_2022_29993_MOESM7_ESM.xlsx]

## Sheet: README
Sheet	Description of the sheet	Columns	Description of the column
Hypotheses	Hypotheses generated by the hypothesis generator. Contains both the first and second cycle results.	Subject	Subject of the hypothesis.
		Predicate	Predicate of the hypothesis.
		Object	Object of the hypothesis.
		Probability_1	Probability of the corresponding hypothesis generated by the first cycle of hypothesis generation.
		Probability_2	Probability of the corresponding hypothesis generated by the second cycle of hypothesis generation.
		Resistance_1	Wet-lab validation result of the first cycle of hypothesis generation. Yes if the corresponding hypothesis is correct, No otherwise. Field left blank if no wet-lab validation was performed.
		Resistance_2	Wet-lab validation result of the second cycle of hypothesis generation. Yes if the corresponding hypothesis is correct, No otherwise. Field left blank if no wet-lab validation was performed.
		Antibiotics in stock	Antibiotics in stock.

## Sheet: Hypotheses
Subject	Predicate	Object	Probability_1	Probability_2	Resistance_1	Resistance_2	Antibiotics in stock
mrcB	confers resistance to antibiotic	Cefoxitin	2.28128e-05	0.970064			No
hns	confers resistance to antibiotic	Capreomycin	0.00378237	0.970058			No
degP	confers resistance to antibiotic	Kanamycin	0.0422754	0.969938		Yes	Yes
mfd	confers resistance to antibiotic	Capreomycin	2.28128e-05	0.963657			No
atpA	confers resistance to antibiotic	Hygromycin B	0.00378237	0.961605		Yes	Yes
dacA	confers resistance to antibiotic	Cefoxitin	2.28128e-05	0.944703			No
waaQ	confers resistance to antibiotic	Chloramphenicol	0.00088382	0.944607		Yes	Yes
thrS	confers resistance to antibiotic	Rifamycin SV	2.28128e-05	0.928989			No
lpoB	confers resistance to antibiotic	Cefoxitin	0.0202502	0.926846			No
acrA	confers resistance to antibiotic	Cloxacillin	0.0714545	0.923975			No
hda	confers resistance to antibiotic	Rifamycin SV	0.0525968	0.920079			No
waaF	confers resistance to antibiotic	Neomycin	0.00088382	0.888944			No
hrpA	confers resistance to antibiotic	Chloramphenicol	0.00059099	0.886308		Yes	Yes
waaF	confers resistance to antibiotic	Colistin	0.0221136	0.875516			No
soxS	confers resistance to antibiotic	Capreomycin	2.28128e-05	0.87449			No
crp	confers resistance to antibiotic	Fosfomycin	2.28128e-05	0.866112			No
recB	confers resistance to antibiotic	Metronidazole	0.872484	0.86135			No
mlaB	confers resistance to antibiotic	Cefsulodin	0.00564573	0.856479			No
rseA	confers resistance to antibiotic	Nigericin	0.00031564	0.851626			No
marA	confers resistance to antibiotic	Capreomycin	2.28128e-05	0.84434			No
acrA	confers resistance to antibiotic	Metronidazole	0.0765865	0.801081			No
leuO	confers resistance to antibiotic	Capreomycin	2.28128e-05	0.796992			No
surA	confers resistance to antibiotic	Chloramphenicol	0.00676745	0.796992		Yes	Yes
mlaD	confers resistance to antibiotic	Doxycycline hyclate	0.551883	0.792038			No
lpd	confers resistance to antibiotic	Cefsulodin	2.28128e-05	0.783882			No
sapD	confers resistance to antibiotic	Hygromycin	0	0.782413			No
fnr	confers resistance to antibiotic	Geneticin	0.00031564	0.781639		Yes	Yes
mltG	confers resistance to antibiotic	Ampicillin	2.28128e-05	0.766893		Yes	Yes
mltG	confers resistance to antibiotic	Nigericin	0.00029283	0.760438			No
bamE	confers resistance to antibiotic	Bleomycin	0.00569639	0.760425			No
waaG	confers resistance to antibiotic	Chloramphenicol	0.00031564	0.757		Yes	Yes
mutS	confers resistance to antibiotic	Rifamycin SV	0	0.747986			No
surA	confers resistance to antibiotic	Bleomycin	0	0.747549			No
hdfR	confers resistance to antibiotic	Lomefloxacin	0.251364	0.743549			No
alaS	confers resistance to antibiotic	Rifamycin SV	0	0.742602			No
ompC	confers resistance to antibiotic	Cloxacillin	2.28128e-05	0.740126			No
folA	confers resistance to antibiotic	Radicicol	2.28128e-05	0.725471			No
soxS	confers resistance to antibiotic	Paromomycin	0.00909757	0.72155		Yes	Yes
sspA	confers resistance to antibiotic	Capreomycin	2.28128e-05	0.704743			No
lysU	confers resistance to antibiotic	Rifamycin SV	0	0.689531			No
emrE	confers resistance to antibiotic	Cloxacillin	2.28128e-05	0.689531			No
lysS	confers resistance to antibiotic	Rifamycin SV	0	0.689531			No
bepA	confers resistance to antibiotic	Nigericin	0	0.689356			No
waaG	confers resistance to antibiotic	Spectinomycin	0.00031564	0.680634		Yes	Yes
ybeY	confers resistance to antibiotic	Spectinomycin	2.28128e-05	0.67836		Yes	Yes
era	confers resistance to antibiotic	Rifamycin SV	2.28128e-05	0.675941			No
sapD	confers resistance to antibiotic	Hygromycin B	0.0267815	0.675222		No	Yes
mfd	confers resistance to antibiotic	Paromomycin	0.00031564	0.671855		Yes	Yes
rpmF	confers resistance to antibiotic	Metronidazole	0.881122	0.661475			No
purL	confers resistance to antibiotic	Hygromycin	0	0.651736			No
fruA	confers resistance to antibiotic	Cloxacillin	0	0.651479			No
hflX	confers resistance to antibiotic	Rifamycin SV	0	0.651223			No
dacA	confers resistance to antibiotic	Cloxacillin	0	0.650698			No
rpsA	confers resistance to antibiotic	Rifamycin SV	0	0.650537			No
deaD	confers resistance to antibiotic	Rifamycin SV	2.28128e-05	0.644929			No
gpmM	confers resistance to antibiotic	Lomefloxacin	0.00031564	0.6441			No
mepM	confers resistance to antibiotic	Cloxacillin	0	0.615857			No
uhpT	confers resistance to antibiotic	Cloxacillin	0.00059099	0.615534			No
malK	confers resistance to antibiotic	Hygromycin	0	0.614109			No
acrB	confers resistance to antibiotic	Metronidazole	0.413993	0.613805			No
acrZ	confers resistance to antibiotic	Cefoxitin	0.00031564	0.609283			No
rfaE	confers resistance to antibiotic	Vancomycin	2.28128e-05	0.603129		Yes	Yes
hlpA	confers resistance to antibiotic	Cefsulodin	0.00088382	0.602897			No
alaS	confers resistance to antibiotic	Mecillinam	2.28128e-05	0.59564			No
ftsP	confers resistance to antibiotic	Cephradine	2.28128e-05	0.58917		Yes	Yes
mlaB	confers resistance to antibiotic	CHIR090	0.00378237	0.577751			No
dnaK	confers resistance to antibiotic	Rifamycin SV	2.28128e-05	0.573162			No
ubiF	confers resistance to antibiotic	Cephradine	0.00031564	0.570082		Yes	Yes
crp	confers resistance to antibiotic	Amoxicillin	2.28128e-05	0.559398		No	Yes
mdtQ	confers resistance to antibiotic	Cloxacillin	0.00031564	0.546551			No
ubiG	confers resistance to antibiotic	Doxycycline	2.28128e-05	0.509806			No
tolQ	confers resistance to antibiotic	Vancomycin	0.00321419	0.509806		Yes	Yes
dam	confers resistance to antibiotic	Metronidazole	0.60975	0.499569			No
mlaB	confers resistance to antibiotic	Fosfomycin	0.00031564	0.489608			No
crp	confers resistance to antibiotic	Doxycycline	2.28128e-05	0.482208			No
waaF	confers resistance to antibiotic	Cephradine	0.0517188	0.481188		No	Yes
hupA	confers resistance to antibiotic	Geneticin	0.00031564	0.4741		No	Yes
ddlB	confers resistance to antibiotic	Spectinomycin	2.28128e-05	0.469536		No	Yes
leuO	confers resistance to antibiotic	Hygromycin B	2.28128e-05	0.463413		No	Yes
hlpA	confers resistance to antibiotic	Mitomycin C	2.28128e-05	0.462677			No
tolQ	confers resistance to antibiotic	Triclosan	0.00059099	0.450791		Yes	Yes
lpd	confers resistance to antibiotic	Mecillinam	0.00348955	0.450599			No
mfd	confers resistance to antibiotic	Geneticin	0.00031564	0.446272		Yes	Yes
ompF	confers resistance to antibiotic	Cloxacillin	0.00088382	0.434602			No
fis	confers resistance to antibiotic	Metronidazole	0.00031564	0.432221			No
greA	confers resistance to antibiotic	Norfloxacin	0.995238	0.429269		Yes	Yes
deaD	confers resistance to antibiotic	Mitomycin C	2.28128e-05	0.428295			No
gpmM	confers resistance to antibiotic	Doxycycline hyclate	2.28128e-05	0.422383			No
mlaB	confers resistance to antibiotic	Minocycline	0.00924304	0.412057			No
recQ	confers resistance to antibiotic	Rifamycin SV	0.00031564	0.40602			No
glnB	confers resistance to antibiotic	Rifamycin SV	2.28128e-05	0.396714			No
gyrB	confers resistance to antibiotic	Levofloxacin	0.926521	0.394358		No strain	Yes
rbsK	confers resistance to antibiotic	Cephradine	0.00088382	0.388853		Yes	Yes
hns	confers resistance to antibiotic	Hygromycin B	2.28128e-05	0.384444		No	Yes
tolC	confers resistance to antibiotic	Bleomycin	2.28128e-05	0.383057			No
ccmE	confers resistance to antibiotic	Cloxacillin	0	0.383045			No
mltG	confers resistance to antibiotic	Cloxacillin	0	0.383038			No
lexA	confers resistance to antibiotic	Cephradine	0.00031564	0.380469		Yes	Yes
pheT	confers resistance to antibiotic	Rifamycin SV	0.00031564	0.376125			No
pstS	confers resistance to antibiotic	Metronidazole	2.28128e-05	0.369702			No
acrA	confers resistance to antibiotic	Bleomycin	2.28128e-05	0.361968			No
cspA	confers resistance to antibiotic	Hygromycin B	0.00031564	0.353585		Yes	Yes
rplA	confers resistance to antibiotic	Metronidazole	0.583157	0.352232			No
hlpA	confers resistance to antibiotic	Fosfomycin	2.28128e-05	0.352232			No
ymfT	confers resistance to antibiotic	Streptonigrin	2.28128e-05	0.352232			No
pheS	confers resistance to antibiotic	Rifamycin SV	2.28128e-05	0.347142			No
asmA	confers resistance to antibiotic	Cephradine	0.00088382	0.345301		No	Yes
sspA	confers resistance to antibiotic	Cephradine	0.00059099	0.336401		Yes	Yes
cydB	confers resistance to antibiotic	Cefoxitin	0.00031564	0.334629			No
rsmH	confers resistance to antibiotic	Triclosan	0.00031564	0.334198		No	Yes
hlpA	confers resistance to antibiotic	Streptonigrin	2.28128e-05	0.334192			No
dacA	confers resistance to antibiotic	Ampicillin	0.0625125	0.324865		Yes	Yes
hns	confers resistance to antibiotic	Cefamandole	0.0421315	0.324595			No
crp	confers resistance to antibiotic	Minocycline	2.28128e-05	0.324595			No
mlaF	confers resistance to antibiotic	Cephradine	2.28128e-05	0.32277		No	Yes
yidD	confers resistance to antibiotic	Lomefloxacin	0.00676745	0.321301			No
recJ	confers resistance to antibiotic	Metronidazole	2.28128e-05	0.315973			No
mlc	confers resistance to antibiotic	Geneticin	0.00031564	0.313731		No	Yes
bamB	confers resistance to antibiotic	Cephradine	0.00031564	0.308603		Yes	Yes
gyrA	confers resistance to antibiotic	CHIR090	2.28128e-05	0.308603			No
mlaB	confers resistance to antibiotic	Doxycycline	0.00924304	0.293842			No
rppH	confers resistance to antibiotic	Cephradine	0.00059099	0.289854		Yes	Yes
nlpD	confers resistance to antibiotic	Colistin	0.00031564	0.280966			No
acrA	confers resistance to antibiotic	Cefoxitin	0.00031564	0.280551			No
tolC	confers resistance to antibiotic	Cefoxitin	0.00031564	0.280551			No
rpmJ	confers resistance to antibiotic	Clarythromycin	0.00378237	0.280398			No
ftsP	confers resistance to antibiotic	Colistin	2.28128e-05	0.277921			No
fnr	confers resistance to antibiotic	Troleandomycin	2.28128e-05	0.26733		No	Yes
hdfR	confers resistance to antibiotic	Hygromycin B	2.28128e-05	0.265459		Yes	Yes
lpd	confers resistance to antibiotic	Polymyxin B	0.0038689	0.255725			No
rpoD	confers resistance to antibiotic	Streptonigrin	2.28128e-05	0.253488			No
lpd	confers resistance to antibiotic	Spectinomycin	0.00031564	0.248155		No	Yes
gyrA	confers resistance to antibiotic	Novobiocin	0.817689	0.245044		No strain	Yes
crp	confers resistance to antibiotic	Paromomycin	2.28128e-05	0.243027		No	Yes
arfA	confers resistance to antibiotic	Cephradine	2.28128e-05	0.243027		No	Yes
alaS	confers resistance to antibiotic	Amoxicillin	2.28128e-05	0.239743		No	Yes
gpmM	confers resistance to antibiotic	Colistin	0.536937	0.237045			No
mrdB	confers resistance to antibiotic	Norfloxacin	0	0.235314		No strain	Yes
queA	confers resistance to antibiotic	Cephradine	0.00031564	0.233886		No	Yes
lpcA	confers resistance to antibiotic	Cephradine	0.0271684	0.216768		No	Yes
asmA	confers resistance to antibiotic	Colistin	0.0632101	0.207217			No
galR	confers resistance to antibiotic	Geneticin	0.0334857	0.19884			Yes
hupA	confers resistance to antibiotic	Hygromycin B	2.28128e-05	0.19884			Yes
acrB	confers resistance to antibiotic	Cefoxitin	0.00031564	0.192658			No
waaI	confers resistance to antibiotic	Cephradine	2.28128e-05	0.19171			Yes
recF	confers resistance to antibiotic	Metronidazole	0.963667	0.190441			No
cyoA	confers resistance to antibiotic	Cloxacillin	0	0.189837			No
waaB	confers resistance to antibiotic	Cephradine	0.00378237	0.188259			Yes
rpsU	confers resistance to antibiotic	Streptonigrin	2.28128e-05	0.179012			No
pstS	confers resistance to antibiotic	Triclosan	0.00059099	0.179012			Yes
surA	confers resistance to antibiotic	Triclosan	0.0517188	0.176853			Yes
rppH	confers resistance to antibiotic	Colistin	0.00088382	0.172575			No
hlpA	confers resistance to antibiotic	Bicyclomycin	2.28128e-05	0.170631			No
lpd	confers resistance to antibiotic	Clarythromycin	2.28128e-05	0.169315			No
crp	confers resistance to antibiotic	Hygromycin B	2.28128e-05	0.165945			Yes
lexA	confers resistance to antibiotic	Geneticin	2.28128e-05	0.165945			Yes
narL	confers resistance to antibiotic	Geneticin	2.28128e-05	0.165945			Yes
yidD	confers resistance to antibiotic	Doxycycline hyclate	2.28128e-05	0.161679			No
alaS	confers resistance to antibiotic	Sulfamethizole	0.00031564	0.149858			No
bamB	confers resistance to antibiotic	Neomycin	0.00031564	0.141044			No
hyfR	confers resistance to antibiotic	Paromomycin	0.0057192	0.135713			Yes
lpd	confers resistance to antibiotic	Novobiocin	2.28128e-05	0.135			Yes
mrcB	confers resistance to antibiotic	Ampicillin	0.00031564	0.129229			Yes
mlaB	confers resistance to antibiotic	Streptonigrin	2.28128e-05	0.129229			No
ninE	confers resistance to antibiotic	Neomycin	0.00031564	0.118118			No
elfC	confers resistance to antibiotic	Cloxacillin	2.28128e-05	0.117646			No
asmA	confers resistance to antibiotic	Neomycin	0.00031564	0.117502			No
rfaE	confers resistance to antibiotic	Doxycycline hyclate	0.00031564	0.117031			No
ompA	confers resistance to antibiotic	Neomycin	0.00031564	0.116162			No
lpd	confers resistance to antibiotic	Cerulenin	0.00861775	0.113799			No
leuO	confers resistance to antibiotic	Paromomycin	2.28128e-05	0.112367			Yes
mlaB	confers resistance to antibiotic	Mitomycin C	2.28128e-05	0.112367			No
rseA	confers resistance to antibiotic	Clarythromycin	0.400977	0.10739			No
ompA	confers resistance to antibiotic	Cephradine	2.28128e-05	0.10739			Yes
hlpA	confers resistance to antibiotic	Nigericin	2.28128e-05	0.0989649			No
mtlR	confers resistance to antibiotic	Hygromycin B	2.28128e-05	0.098213			Yes
hlpA	confers resistance to antibiotic	CHIR090	9.02857e-05	0.0890645			No
lpd	confers resistance to antibiotic	Thiolactomycin	0.00088382	0.0884094			No
rseA	confers resistance to antibiotic	Mitomycin C	2.28128e-05	0.0848857			No
cydX	confers resistance to antibiotic	Spectinomycin	2.28128e-05	0.07833			Yes
phnC	confers resistance to antibiotic	Hygromycin B	2.28128e-05	0.0777146			Yes
elaD	confers resistance to antibiotic	Streptonigrin	2.28128e-05	0.0777146			No
rplI	confers resistance to antibiotic	Spectinomycin	0.00031564	0.0744308			Yes
cyoA	confers resistance to antibiotic	Hygromycin B	0.00031564	0.0716732			Yes
yciT	confers resistance to antibiotic	Geneticin	0.00059099	0.0714924			Yes
rbfA	confers resistance to antibiotic	Cephradine	0.0086308	0.0678343			Yes
bepA	confers resistance to antibiotic	Cefsulodin	2.28128e-05	0.0623897			No
purL	confers resistance to antibiotic	Neomycin	2.28128e-05	0.0613709			No
waaB	confers resistance to antibiotic	Chloramphenicol	0.00031564	0.0576353			Yes
fliZ	confers resistance to antibiotic	Cefamandole	0.252926	0.0557558			No
qmcA	confers resistance to antibiotic	Neomycin	0.00031564	0.0525215			No
ohsC	confers resistance to antibiotic	Cephradine	0.00031564	0.0518343			Yes
arsC	confers resistance to antibiotic	Neomycin	2.28128e-05	0.0492797			No
rapZ	confers resistance to antibiotic	Cephradine	2.28128e-05	0.0471423			Yes
ubiG	confers resistance to antibiotic	Azithromycin	0.00031564	0.0462622			No
carB	confers resistance to antibiotic	Neomycin	2.28128e-05	0.0457958			No
carB	confers resistance to antibiotic	Hygromycin B	2.28128e-05	0.0456765			Yes
ubiG	confers resistance to antibiotic	Novobiocin	0.00088382	0.0453925			Yes
lpd	confers resistance to antibiotic	CHIR090	0.00088382	0.0453925			No
prfC	confers resistance to antibiotic	Streptomycin	0.00031564	0.0453377			Yes
lpcA	confers resistance to antibiotic	Colistin	0.0220967	0.0440509			No
guaB	confers resistance to antibiotic	Cephradine	0.728293	0.0425271			Yes
emtA	confers resistance to antibiotic	Cefoxitin	0.00031564	0.0419863			No
mdtA	confers resistance to antibiotic	Cloxacillin	0.0178904	0.0401838			No
marA	confers resistance to antibiotic	Geneticin	2.28128e-05	0.0397888			Yes
rpoD	confers resistance to antibiotic	Dactinomycin	2.28128e-05	0.0391455			No
hlpA	confers resistance to antibiotic	Chloramphenicol	2.28128e-05	0.0387425			Yes
hns	confers resistance to antibiotic	Rifampin	0	0.0377689			Yes
ybcM	confers resistance to antibiotic	Geneticin	2.28128e-05	0.0374701			Yes
rusA	confers resistance to antibiotic	Cephradine	2.28128e-05	0.0373925			Yes
potI	confers resistance to antibiotic	Hygromycin B	0.00564573	0.0366989			Yes
rpoS	confers resistance to antibiotic	Cephradine	0.00088382	0.0345271			Yes
evgA	confers resistance to antibiotic	Geneticin	2.28128e-05	0.033583			Yes
csiD	confers resistance to antibiotic	Cephradine	0.00031564	0.033583			Yes
gyrA	confers resistance to antibiotic	Cephradine	2.28128e-05	0.0322414			Yes
lpd	confers resistance to antibiotic	Ceftazidime	2.28128e-05	0.0322414			No
rbsK	confers resistance to antibiotic	Neomycin	0.00088382	0.0316408			No
hupA	confers resistance to antibiotic	Paromomycin	0.00031564	0.0308046			Yes
ybeU	confers resistance to antibiotic	Cephradine	2.28128e-05	0.0293184			Yes
rsmA	confers resistance to antibiotic	Cephradine	0.00088382	0.0288833			Yes
nuoM	confers resistance to antibiotic	Fosfomycin	0.00564573	0.0282679			No
hlpA	confers resistance to antibiotic	Sulfamethoxazole	0.00378237	0.0278313			No
gyrA	confers resistance to antibiotic	Azithromycin	2.28128e-05	0.0276031			No
rfaE	confers resistance to antibiotic	Lomefloxacin	2.28128e-05	0.0262615			No
hlpA	confers resistance to antibiotic	Clarythromycin	0.0334857	0.0228542			No
lpxC	confers resistance to antibiotic	Triclosan	0.00031564	0.022633			Yes
purL	confers resistance to antibiotic	Cephradine	0.0061125	0.0226026			Yes
waaG	confers resistance to antibiotic	Triclosan	0.00059099	0.021261			Yes
rpsU	confers resistance to antibiotic	Cephradine	0.00031564	0.0207755			Yes
rusA	confers resistance to antibiotic	Neomycin	2.28128e-05	0.0205839			No
folA	confers resistance to antibiotic	Novobiocin	2.28128e-05	0.0201651			Yes
dsbA	confers resistance to antibiotic	Cephradine	0.00088382	0.0198811			Yes
mfd	confers resistance to antibiotic	Metronidazole	0.0221136	0.0191177			No
ypdB	confers resistance to antibiotic	Paromomycin	0.00564573	0.0188235			Yes
plsX	confers resistance to antibiotic	Spectinomycin	2.28128e-05	0.0188235			Yes
acrB	confers resistance to antibiotic	Cloxacillin	0.00088382	0.0188235			No
fis	confers resistance to antibiotic	Norfloxacin	0.0157963	0.0188235			Yes
tolC	confers resistance to antibiotic	Ampicillin	0.00031564	0.0188235			Yes
ylcG	confers resistance to antibiotic	Metronidazole	2.28128e-05	0.0188235			No
nlpD	confers resistance to antibiotic	Cephradine	0.00088382	0.018338			Yes
pstA	confers resistance to antibiotic	Triclosan	0.00031564	0.018338			Yes
carB	confers resistance to antibiotic	Cephradine	2.28128e-05	0.0182615			Yes
elaD	confers resistance to antibiotic	Doxycycline	2.28128e-05	0.0179469			No
yecC	confers resistance to antibiotic	Cephradine	0.00031564	0.0168883			Yes
rfaH	confers resistance to antibiotic	Doxycycline	0.00031564	0.0168883			No
lpd	confers resistance to antibiotic	Tunicamycin	0.00031564	0.0168883			No
gadX	confers resistance to antibiotic	Hygromycin B	0.0086308	0.0168049			Yes
acrR	confers resistance to antibiotic	Hygromycin B	0.0334857	0.0168049			Yes
lpd	confers resistance to antibiotic	Doxycycline	2.28128e-05	0.0168049			No
rfaE	confers resistance to antibiotic	Rifampin	0	0.0167433			Yes
ybeY	confers resistance to antibiotic	Tetracycline	0.00031564	0.0160716			No
ubiX	confers resistance to antibiotic	Cephradine	2.28128e-05	0.015586			Yes
lpd	confers resistance to antibiotic	Mitomycin C	2.28128e-05	0.0155467			No
hlpA	confers resistance to antibiotic	Polymyxin B	2.28128e-05	0.0143369			No
tolB	confers resistance to antibiotic	Neomycin	0.00378237	0.0139987			No
ybgC	confers resistance to antibiotic	Cefoxitin	0.00031564	0.0131092			No
atpD	confers resistance to antibiotic	Neomycin	0.00378237	0.0131092			No
secB	confers resistance to antibiotic	Neomycin	2.28128e-05	0.0131092			No
mtlR	confers resistance to antibiotic	Paromomycin	0.00300789	0.0131092			Yes
ubiG	confers resistance to antibiotic	Minocycline	2.28128e-05	0.0129954			No
ompA	confers resistance to antibiotic	Cloxacillin	0.00031564	0.0129954			No
gyrA	confers resistance to antibiotic	Mitomycin C	2.28128e-05	0.0129954			No
rho	confers resistance to antibiotic	CHIR090	0.00031564	0.0129954			No
waaB	confers resistance to antibiotic	Colistin	0.00031564	0.0129954			No
hlpA	confers resistance to antibiotic	Doxycycline	2.28128e-05	0.0129954			No
zur	confers resistance to antibiotic	Geneticin	2.28128e-05	0.0129954			Yes
glrR	confers resistance to antibiotic	Geneticin	2.28128e-05	0.0110601			Yes
acrE	confers resistance to antibiotic	Cloxacillin	2.28128e-05	0.0107485			No
tolB	confers resistance to antibiotic	Triclosan	2.28128e-05	0.0103573			Yes
alaS	confers resistance to antibiotic	Cefsulodin	2.28128e-05	0.0103573			No
rfaD	confers resistance to antibiotic	Rifampin	0	0.0103573			Yes
gadW	confers resistance to antibiotic	Geneticin	2.28128e-05	0.0103573			Yes
crp	confers resistance to antibiotic	Mecillinam	2.28128e-05	0.0103573			No
lon	confers resistance to antibiotic	Rifamycin SV	2.28128e-05	0.0103573			No
rpmJ	confers resistance to antibiotic	Azithromycin	0.0172782	0.0103573			No
ohsC	confers resistance to antibiotic	Neomycin	0.0454184	0.0102434			No
gyrA	confers resistance to antibiotic	Doxycycline	2.28128e-05	0.0102434			No
waaP	confers resistance to antibiotic	Triclosan	0.00378237	0.0102434			Yes
alaS	confers resistance to antibiotic	Fosfomycin	2.28128e-05	0.0102434			No
nagC	confers resistance to antibiotic	Paromomycin	2.28128e-05	0.0102434			Yes
mfd	confers resistance to antibiotic	Lomefloxacin	0.00088382	0.0102434			No
hlpA	confers resistance to antibiotic	Cerulenin	0.00031564	0.0102434			No
tisB	confers resistance to antibiotic	Norfloxacin	2.28128e-05	0.0102434			Yes
ubiG	confers resistance to antibiotic	Mitomycin C	0.497	0.0102434			No
cspA	confers resistance to antibiotic	Geneticin	0.00031564	0.0102434			Yes
pgm	confers resistance to antibiotic	Cephradine	0.00059099	0.0101892			Yes
mlc	confers resistance to antibiotic	Cefamandole	0.00031564	0.00965164			No
ecpR	confers resistance to antibiotic	Cefamandole	2.28128e-05	0.00952175			No
recA	confers resistance to antibiotic	Chloramphenicol	0.00031564	0.00933972			Yes
deoC	confers resistance to antibiotic	Hygromycin B	2.28128e-05	0.00933972			Yes
mdtN	confers resistance to antibiotic	Cloxacillin	2.28128e-05	0.00928553			No
gyrA	confers resistance to antibiotic	Cefsulodin	2.28128e-05	0.00928553			No
alaS	confers resistance to antibiotic	Mitomycin C	2.28128e-05	0.00928553			No
gpmM	confers resistance to antibiotic	Hygromycin B	2.28128e-05	0.00928553			Yes
ohsC	confers resistance to antibiotic	Colistin	0.128519	0.00862267			No
mcbR	confers resistance to antibiotic	Geneticin	2.28128e-05	0.00787564			Yes
mlaA	confers resistance to antibiotic	Lomefloxacin	0.00031564	0.00787564			No
sspA	confers resistance to antibiotic	Hygromycin B	2.28128e-05	0.00736253			Yes
deoB	confers resistance to antibiotic	Cephradine	2.28128e-05	0.00728108			Yes
stpA	confers resistance to antibiotic	Geneticin	2.28128e-05	0.00728108			Yes
purL	confers resistance to antibiotic	Lomefloxacin	0.00031564	0.00728108			No
ylcG	confers resistance to antibiotic	Doxycycline hyclate	2.28128e-05	0.00728108			No
purD	confers resistance to antibiotic	Neomycin	0.00378237	0.00728108			No
ubiG	confers resistance to antibiotic	Dactinomycin	2.28128e-05	0.00728108			No
dpiA	confers resistance to antibiotic	Hygromycin B	0.00031564	0.00728108			Yes
alaS	confers resistance to antibiotic	Polymyxin B	2.28128e-05	0.00728108			No
gyrA	confers resistance to antibiotic	Metronidazole	0.00088382	0.00728108			No
acrB	confers resistance to antibiotic	Ampicillin	0.00031564	0.00728108			Yes
gcvA	confers resistance to antibiotic	Geneticin	2.28128e-05	0.00728108			Yes
tyrR	confers resistance to antibiotic	Geneticin	2.28128e-05	0.00728108			Yes
marA	confers resistance to antibiotic	Paromomycin	0.0128112	0.00728108			Yes
yhdP	confers resistance to antibiotic	Doxycycline hyclate	0.00059099	0.00728108			No
tolC	confers resistance to antibiotic	Norfloxacin	2.28128e-05	0.00728108			Yes
mlc	confers resistance to antibiotic	Paromomycin	0.00348955	0.00728108			Yes
pspF	confers resistance to antibiotic	Paromomycin	2.28128e-05	0.00728108			Yes
bcr	confers resistance to antibiotic	Hygromycin B	2.28128e-05	0.00728108			Yes
ohsC	confers resistance to antibiotic	Lomefloxacin	2.28128e-05	0.00696655			No
csiD	confers resistance to antibiotic	Neomycin	2.28128e-05	0.00687984			No
hlpA	confers resistance to antibiotic	Cephradine	2.28128e-05	0.00641388			Yes
mlaB	confers resistance to antibiotic	Metronidazole	2.28128e-05	0.00637741			No
rpmJ	confers resistance to antibiotic	Doxycycline	2.28128e-05	0.00637741			No
micM	confers resistance to antibiotic	Sulfamethoxazole	2.28128e-05	0.0045291			No
ohsC	confers resistance to antibiotic	Sulfamethoxazole	0.00031564	0.0045291			No
alaS	confers resistance to antibiotic	Geneticin	2.28128e-05	0.0045291			Yes
rnb	confers resistance to antibiotic	Cephradine	2.28128e-05	0.0045291			Yes
yeiL	confers resistance to antibiotic	Geneticin	2.28128e-05	0.0045291			Yes
cas1	confers resistance to antibiotic	Cephradine	2.28128e-05	0.0045291			Yes
ubiG	confers resistance to antibiotic	Clarythromycin	0.00031564	0.0045291			No
lpcA	confers resistance to antibiotic	Neomycin	0.00031564	0.0045291			No
gyrA	confers resistance to antibiotic	Clarythromycin	0.00059099	0.0045291			No
gyrA	confers resistance to antibiotic	Chloramphenicol	2.28128e-05	0.0045291			Yes
iscS	confers resistance to antibiotic	Spectinomycin	0.00378237	0.0045291			Yes
hdfR	confers resistance to antibiotic	Doxycycline hyclate	2.28128e-05	0.0045291			No
hlpA	confers resistance to antibiotic	Novobiocin	0.00031564	0.0045291			Yes
pdxJ	confers resistance to antibiotic	Neomycin	2.28128e-05	0.0045291			No
rseA	confers resistance to antibiotic	Minocycline	2.28128e-05	0.0045291			No
rpmJ	confers resistance to antibiotic	Streptonigrin	2.28128e-05	0.0045291			No
soxS	confers resistance to antibiotic	Geneticin	2.28128e-05	0.0045291			Yes
rpoD	confers resistance to antibiotic	Oxacillin	2.28128e-05	0.0045291			No
purA	confers resistance to antibiotic	Neomycin	0.0172782	0.0045291			No
rbsR	confers resistance to antibiotic	Cefamandole	0.00031564	0.0045291			No
cytR	confers resistance to antibiotic	Geneticin	2.28128e-05	0.0045291			Yes
fhlA	confers resistance to antibiotic	Paromomycin	0.0116028	0.0045291			Yes
rpoS	confers resistance to antibiotic	Colistin	2.28128e-05	0.0045291			No
lacI	confers resistance to antibiotic	Geneticin	2.28128e-05	0.0045291			Yes
fimC	confers resistance to antibiotic	Cephradine	2.28128e-05	0.00447491			Yes
crp	confers resistance to antibiotic	Cefamandole	2.28128e-05	0.00402903			No
ycjU	confers resistance to antibiotic	Vancomycin	0.00031564	0.00362543			Yes
dsdX	confers resistance to antibiotic	Hygromycin B	0.00031564	0.00362543			Yes
yphD	confers resistance to antibiotic	Hygromycin B	2.28128e-05	0.00362543			Yes
mlc	confers resistance to antibiotic	Hygromycin B	2.28128e-05	0.00362543			Yes
cpxR	confers resistance to antibiotic	Cephradine	2.28128e-05	0.00362543			Yes
oxyR	confers resistance to antibiotic	Geneticin	0.00031564	0.00362543			Yes
zapB	confers resistance to antibiotic	Colistin	0.00564573	0.00362543			No
gyrA	confers resistance to antibiotic	Spectinomycin	2.28128e-05	0.00362543			Yes
mrcB	confers resistance to antibiotic	Cloxacillin	2.28128e-05	0.00362543			No
gyrA	confers resistance to antibiotic	Sulfamethoxazole	0.00330071	0.00362543			No
mngR	confers resistance to antibiotic	Hygromycin B	2.28128e-05	0.00362543			Yes
uxuR	confers resistance to antibiotic	Paromomycin	2.28128e-05	0.00362543			Yes
lpd	confers resistance to antibiotic	Minocycline	0.00059099	0.00362543			No
rseA	confers resistance to antibiotic	Phleomycin	2.28128e-05	0.00362543			No
acrZ	confers resistance to antibiotic	Cloxacillin	2.28128e-05	0.00362543			No
rusA	confers resistance to antibiotic	Colistin	2.28128e-05	0.00362543			No
fepG	confers resistance to antibiotic	Hygromycin B	2.28128e-05	0.00362543			Yes
mprA	confers resistance to antibiotic	Geneticin	2.28128e-05	0.00362543			Yes
ymfT	confers resistance to antibiotic	Doxycycline	2.28128e-05	0.00362543			No
lpcA	confers resistance to antibiotic	Vancomycin	0.00031564	0.00362543			Yes
cpsG	confers resistance to antibiotic	Neomycin	2.28128e-05	0.00362543			No
mrdB	confers resistance to antibiotic	Kanamycin	2.28128e-05	0.00362543			Yes
sspA	confers resistance to antibiotic	Neomycin	0.00031564	0.00362543			No
ubiG	confers resistance to antibiotic	Bacitracin	0.00059099	0.00362543			No
rseA	confers resistance to antibiotic	Doxycycline	2.28128e-05	0.00362543			No
yhdP	confers resistance to antibiotic	Lomefloxacin	0.00031564	0.00362543			No
cydX	confers resistance to antibiotic	Doxycycline hyclate	2.28128e-05	0.00362543			No
ylcG	confers resistance to antibiotic	Triclosan	2.28128e-05	0.00362543			Yes
hipB	confers resistance to antibiotic	Paromomycin	0.0157963	0.00362543			Yes
stpA	confers resistance to antibiotic	Paromomycin	2.28128e-05	0.00362543			Yes
rffC	confers resistance to antibiotic	Cephradine	0.0172782	0.00362543			Yes
lpxA	confers resistance to antibiotic	Cephradine	2.28128e-05	0.00362543			Yes
cra	confers resistance to antibiotic	Paromomycin	0.00564573	0.00362543			Yes
queA	confers resistance to antibiotic	Neomycin	0.00031564	0.00362543			No
dnaG	confers resistance to antibiotic	Doxycycline	2.28128e-05	0.00362543			No
cpxR	confers resistance to antibiotic	Lomefloxacin	0.00031564	0.00362543			No
ftsW	confers resistance to antibiotic	Norfloxacin	2.28128e-05	0.00362543			Yes
cobB	confers resistance to antibiotic	Hygromycin B	2.28128e-05	0.00362543			Yes
purD	confers resistance to antibiotic	Hygromycin B	0.00088382	0.00362543			Yes
pyrC	confers resistance to antibiotic	Cephradine	0.00321419	0.00362543			Yes
csiD	confers resistance to antibiotic	Colistin	2.28128e-05	0.00362543			No
pyrC	confers resistance to antibiotic	Neomycin	2.28128e-05	0.00362543			No
ompA	confers resistance to antibiotic	Colistin	2.28128e-05	0.00362543			No
crp	confers resistance to antibiotic	Troleandomycin	2.28128e-05	0.00362543			Yes
fabR	confers resistance to antibiotic	Hygromycin B	2.28128e-05	0.00362543			Yes
hns	confers resistance to antibiotic	Troleandomycin	0.0404837	0.00362543			Yes
mlaF	confers resistance to antibiotic	Neomycin	2.28128e-05	0.00362543			No
ppiB	confers resistance to antibiotic	Lomefloxacin	0.00031564	0.00362543			No
rfaH	confers resistance to antibiotic	Paromomycin	0.00031564	0.00362543			Yes
queA	confers resistance to antibiotic	Colistin	0.00031564	0.00362543			No
pgm	confers resistance to antibiotic	Neomycin	2.28128e-05	0.00362543			No
lpd	confers resistance to antibiotic	Azithromycin	2.28128e-05	0.00362543			No
alaS	confers resistance to antibiotic	Azithromycin	0.00031564	0.00362543			No
ubiG	confers resistance to antibiotic	Carbenicillin	0.00031564	0.00362543			No
rseA	confers resistance to antibiotic	Cefsulodin	0.0271684	0.00362543			No
elaD	confers resistance to antibiotic	Dactinomycin	2.28128e-05	0.00362543			No
wcaI	confers resistance to antibiotic	Cephradine	0.00031564	0.00362543			Yes
ydjI	confers resistance to antibiotic	Metronidazole	2.28128e-05	0.00362543			No
rplA	confers resistance to antibiotic	Tetracycline	0.220064	0.00362543			No
hns	confers resistance to antibiotic	Spectinomycin	2.28128e-05	0.00362543			Yes
hlpA	confers resistance to antibiotic	Minocycline	2.28128e-05	0.00362543			No
hyfR	confers resistance to antibiotic	Troleandomycin	2.28128e-05	0.00362543			Yes
alaS	confers resistance to antibiotic	Clarythromycin	0.00059099	0.00362543			No
gadX	confers resistance to antibiotic	Geneticin	0.00564573	0.00362543			Yes
dnaK	confers resistance to antibiotic	Spectinomycin	2.28128e-05	0.00357125			Yes
dam	confers resistance to antibiotic	Rifamycin SV	2.28128e-05	0.00357125			No
glpT	confers resistance to antibiotic	Fosfomycin	0.00031564	0.00357125			No
leuO	confers resistance to antibiotic	Geneticin	2.28128e-05	0.00357125			Yes
ratB	confers resistance to antibiotic	Neomycin	2.28128e-05	0.00357125			No
ubiG	confers resistance to antibiotic	Streptonigrin	0.00031564	0.00357125			No
chbR	confers resistance to antibiotic	Hygromycin B	2.28128e-05	0.00357125			Yes
nudL	confers resistance to antibiotic	Cephradine	0.00031564	0.00357125			Yes
lpxM	confers resistance to antibiotic	Triclosan	0.00378237	0.00357125			Yes
nlpI	confers resistance to antibiotic	Neomycin	0.00059099	0.00357125			No
secB	confers resistance to antibiotic	Cephradine	0.00031564	0.00357125			Yes
rob	confers resistance to antibiotic	Neomycin	2.28128e-05	0.00357125			No
lpxD	confers resistance to antibiotic	Dactinomycin	0.00378237	0.00357125			No
micM	confers resistance to antibiotic	Metronidazole	2.28128e-05	0.00357125			No
mtlA	confers resistance to antibiotic	Cloxacillin	2.28128e-05	0.00357125			No
mlaB	confers resistance to antibiotic	Mecillinam	2.28128e-05	0.00357125			No
cydB	confers resistance to antibiotic	Triclosan	2.28128e-05	0.00357125			Yes
purR	confers resistance to antibiotic	Geneticin	2.28128e-05	0.00357125			Yes
slt	confers resistance to antibiotic	Kanamycin	2.28128e-05	0.00357125			Yes
fhlA	confers resistance to antibiotic	Geneticin	0.0053529	0.00357125			Yes
rpoD	confers resistance to antibiotic	Levofloxacin	2.28128e-05	0.00357125			Yes
hcaR	confers resistance to antibiotic	Paromomycin	2.28128e-05	0.00357125			Yes
folA	confers resistance to antibiotic	Tunicamycin	2.28128e-05	0.00357125			No
alaS	confers resistance to antibiotic	Carbenicillin	2.28128e-05	0.00357125			No
agaR	confers resistance to antibiotic	Cephradine	2.28128e-05	0.00357125			Yes
fur	confers resistance to antibiotic	Metronidazole	0.00059099	0.00357125			No
seqA	confers resistance to antibiotic	Hygromycin B	2.28128e-05	0.00357125			Yes
lpxA	confers resistance to antibiotic	Triclosan	0.213175	0.00357125			Yes
gyrA	confers resistance to antibiotic	Doxorubicin	2.28128e-05	0.00357125			No
ftsH	confers resistance to antibiotic	Streptonigrin	2.28128e-05	0.00357125			No
gyrA	confers resistance to antibiotic	Hygromycin B	2.28128e-05	0.00357125			Yes
pheS	confers resistance to antibiotic	Levofloxacin	0.00031564	0.00357125			Yes
ratB	confers resistance to antibiotic	Cephradine	0.00031564	0.00357125			Yes
dnaG	confers resistance to antibiotic	Minocycline	2.28128e-05	0.00357125			No
hlpA	confers resistance to antibiotic	Mecillinam	0.00564573	0.00357125			No
rseA	confers resistance to antibiotic	Azithromycin	0.00564573	0.00357125			No
hemY	confers resistance to antibiotic	Doxycycline hyclate	2.28128e-05	0.00357125			No
elaD	confers resistance to antibiotic	Novobiocin	0.00031564	0.00357125			Yes
mlaB	confers resistance to antibiotic	Phleomycin	2.28128e-05	0.00357125			No
tatB	confers resistance to antibiotic	Hygromycin B	2.28128e-05	0.00357125			Yes
yfgC	confers resistance to antibiotic	Chloramphenicol	2.28128e-05	0.00357125			Yes
lipA	confers resistance to antibiotic	Cephradine	0.00088382	0.00357125			Yes
hlpA	confers resistance to antibiotic	Spectinomycin	2.28128e-05	0.00357125			Yes
ygeO	confers resistance to antibiotic	Cephradine	2.28128e-05	0.00357125			Yes
atoS	confers resistance to antibiotic	Colistin	2.28128e-05	0.00357125			No
lpoB	confers resistance to antibiotic	Cephradine	0.0109609	0.00357125			Yes
lexA	confers resistance to antibiotic	Colistin	2.28128e-05	0.00352253			No
tolB	confers resistance to antibiotic	Vancomycin	2.28128e-05	0.00267305			Yes
proL	confers resistance to antibiotic	Triclosan	0.00059099	0.00267305			Yes
rplI	confers resistance to antibiotic	Triclosan	2.28128e-05	0.00267305			Yes
elaD	confers resistance to antibiotic	Clarythromycin	0.00059099	0.00261887			No
gltL	confers resistance to antibiotic	Hygromycin B	2.28128e-05	0.00261887			Yes
hyaB	confers resistance to antibiotic	Hygromycin B	2.28128e-05	0.00261887			Yes
gadA	confers resistance to antibiotic	Ceftazidime	2.28128e-05	0.00261887			No
lpxM	confers resistance to antibiotic	Metronidazole	2.28128e-05	0.00261887			No
ymfT	confers resistance to antibiotic	Clarythromycin	2.28128e-05	0.00261887			No
pstS	confers resistance to antibiotic	Hygromycin B	2.28128e-05	0.00261887			Yes
ubiG	confers resistance to antibiotic	Cefsulodin	2.28128e-05	0.00261887			No
dnaG	confers resistance to antibiotic	Clarythromycin	2.28128e-05	0.00261887			No
arsC	confers resistance to antibiotic	Hygromycin B	2.28128e-05	0.00261887			Yes
rseA	confers resistance to antibiotic	Mecillinam	0.0271684	0.00261887			No
acrZ	confers resistance to antibiotic	Ampicillin	0.00031564	0.00261887			Yes
ybeY	confers resistance to antibiotic	Metronidazole	0.740305	0.00261887			No
aceK	confers resistance to antibiotic	Cephradine	2.28128e-05	0.00261887			Yes
fcl	confers resistance to antibiotic	Neomycin	2.28128e-05	0.00261887			No
yeeL	confers resistance to antibiotic	Cephradine	2.28128e-05	0.00261887			Yes
envZ	confers resistance to antibiotic	Norfloxacin	0.00088382	0.00261887			Yes
crp	confers resistance to antibiotic	Geneticin	2.28128e-05	0.00261887			Yes
rimK	confers resistance to antibiotic	Triclosan	0.0286503	0.00261887			Yes
fis	confers resistance to antibiotic	Geneticin	0.0061125	0.00150346			Yes
ftsY	confers resistance to antibiotic	Hygromycin B	0	5.41859e-05			Yes
yjiN	confers resistance to antibiotic	Cloxacillin	0	5.41859e-05			No
pspB	confers resistance to antibiotic	Hygromycin	2.28128e-05	5.41859e-05			No
insL-1	confers resistance to antibiotic	Phleomycin	0	5.41859e-05			No
sbp	confers resistance to antibiotic	Capreomycin	0	5.41859e-05			No
yjeO	confers resistance to antibiotic	Capreomycin	0	5.41859e-05			No
menI	confers resistance to antibiotic	Cloxacillin	0	5.41859e-05			No
astB	confers resistance to antibiotic	Hygromycin	0	5.41859e-05			No
dnaE	confers resistance to antibiotic	Chlortetracycline	2.28128e-05	5.41859e-05			No
sfmC	confers resistance to antibiotic	Hygromycin B	0	5.41859e-05			Yes
fldA	confers resistance to antibiotic	Cefamandole	2.28128e-05	5.41859e-05			No
fumE	confers resistance to antibiotic	Sisomicin	0	5.41859e-05			Yes
glnB	confers resistance to antibiotic	Hygromycin	0	5.41859e-05			No
ralR	confers resistance to antibiotic	Azithromycin	0	5.41859e-05			No
ygaQ	confers resistance to antibiotic	Colistin	0	5.41859e-05			No
yggT	confers resistance to antibiotic	Oxycarboxin	2.28128e-05	5.41859e-05			Yes
ldtE	confers resistance to antibiotic	Tinidazole	0	5.41859e-05			No
ybgJ	confers resistance to antibiotic	Troleandomycin	0	5.41859e-05			Yes
yjeO	confers resistance to antibiotic	Chlortetracycline	0	5.41859e-05			No
dgcT	confers resistance to antibiotic	Cephradine	0	5.41859e-05			Yes
ynhF	confers resistance to antibiotic	Azithromycin	0	5.41859e-05			No
ykiB	confers resistance to antibiotic	Troleandomycin	0	5.41859e-05			Yes
lapB	confers resistance to antibiotic	Nalidixic acid	0	5.41859e-05			No
artI	confers resistance to antibiotic	Rifamycin SV	0	5.41859e-05			No
nuoH	confers resistance to antibiotic	Sulfanilamide	0	5.41859e-05			Yes
lsrD	confers resistance to antibiotic	Hygromycin B	0	5.41859e-05			Yes
yggE	confers resistance to antibiotic	Cloxacillin	0	5.41859e-05			No
insF1	confers resistance to antibiotic	Tetracycline	0	5.41859e-05			No
prfA	confers resistance to antibiotic	Streptonigrin	0	5.41859e-05			No
yfdG	confers resistance to antibiotic	Cloxacillin	0	5.41859e-05			No
asmA	confers resistance to antibiotic	Chlortetracycline	0	5.41859e-05			No
bioD1	confers resistance to antibiotic	Vancomycin	0	5.41859e-05			Yes
dinI	confers resistance to antibiotic	Capreomycin	2.28128e-05	5.41859e-05			No
insB-2	confers resistance to antibiotic	Kanamycin	0	5.41859e-05			Yes
ypfM	confers resistance to antibiotic	Fosfomycin	0	5.41859e-05			No
yedS	confers resistance to antibiotic	Cloxacillin	0	5.41859e-05			No
yoeE	confers resistance to antibiotic	Trimethoprim	0	5.41859e-05			No
aegA	confers resistance to antibiotic	Oxycarboxin	0	5.41859e-05			Yes
ykfI	confers resistance to antibiotic	Hygromycin	0	5.41859e-05			No
azuC	confers resistance to antibiotic	Polymyxin B	0	5.41859e-05			No
tomB	confers resistance to antibiotic	Chlortetracycline	0	5.41859e-05			No
aroD	confers resistance to antibiotic	Carbenicillin	2.28128e-05	5.41859e-05			No
ybfH	confers resistance to antibiotic	Sisomicin	0	5.41859e-05			Yes
ydcR	confers resistance to antibiotic	Hygromycin	0	5.41859e-05			No
ymgH	confers resistance to antibiotic	Sulfathiazole	0	5.41859e-05			No
appX	confers resistance to antibiotic	Oxycarboxin	0	5.41859e-05			Yes
yzcX	confers resistance to antibiotic	Cloxacillin	0	5.41859e-05			No
cusA	confers resistance to antibiotic	Paromomycin	0	5.41859e-05			Yes
cpxR	confers resistance to antibiotic	Chlortetracycline	2.28128e-05	5.41859e-05			No
caiB	confers resistance to antibiotic	Paromomycin	0	5.41859e-05			Yes
narG	confers resistance to antibiotic	Rifamycin SV	2.28128e-05	5.41859e-05			No
ychG	confers resistance to antibiotic	Doxycycline	0	5.41859e-05			No
yohC	confers resistance to antibiotic	Hygromycin	0	5.41859e-05			No
elfC	confers resistance to antibiotic	Oxycarboxin	0	5.41859e-05			Yes
yidB	confers resistance to antibiotic	Neomycin	0	5.41859e-05			No
fumA	confers resistance to antibiotic	Sulfanilamide	0	5.41859e-05			Yes
ttcC	confers resistance to antibiotic	Doxycycline hyclate	0	5.41859e-05			No
yjdF	confers resistance to antibiotic	Oxycarboxin	0	5.41859e-05			Yes
thiD	confers resistance to antibiotic	Troleandomycin	0	5.41859e-05			Yes
dusA	confers resistance to antibiotic	Hygromycin	0	5.41859e-05			No
mdtC	confers resistance to antibiotic	Cefamandole	0	5.41859e-05			No
yoaE	confers resistance to antibiotic	Troleandomycin	0	5.41859e-05			Yes
ruvC	confers resistance to antibiotic	Ciprofloxacin	0	5.41859e-05			No
fusA	confers resistance to antibiotic	Neomycin	0	5.41859e-05			No
ynaA	confers resistance to antibiotic	Hygromycin	0	5.41859e-05			No
ypjB	confers resistance to antibiotic	Chlortetracycline	0	5.41859e-05			No
tcyJ	confers resistance to antibiotic	Sulfadiazine	0	5.41859e-05			No
hisH	confers resistance to antibiotic	Neomycin	0	5.41859e-05			No
yjcO	confers resistance to antibiotic	Colistin	0	5.41859e-05			No
mppA	confers resistance to antibiotic	Rifamycin SV	0	5.41859e-05			No
ydhT	confers resistance to antibiotic	Oxycarboxin	0.00300789	5.41859e-05			Yes
fliO	confers resistance to antibiotic	Paromomycin	0	5.41859e-05			Yes
tdcC	confers resistance to antibiotic	Geneticin	0	5.41859e-05			Yes
rseP	confers resistance to antibiotic	Dactinomycin	0	5.41859e-05			No
dsdX	confers resistance to antibiotic	Tobramycin	0	5.41859e-05			No
ybeH	confers resistance to antibiotic	Kanamycin	0	5.41859e-05			Yes
tktB	confers resistance to antibiotic	Hygromycin	0	5.41859e-05			No
hemC	confers resistance to antibiotic	Levofloxacin	0	5.41859e-05			Yes
crfC	confers resistance to antibiotic	Sulfisoxazole	0	5.41859e-05			No
yeiG	confers resistance to antibiotic	Chlortetracycline	0	5.41859e-05			No
yheV	confers resistance to antibiotic	Colistin	0	5.41859e-05			No
pgsA	confers resistance to antibiotic	Cerulenin	0	5.41859e-05			No
insF1	confers resistance to antibiotic	Sulfisoxazole	0	5.41859e-05			No
ygeL	confers resistance to antibiotic	Spiramycin	0	5.41859e-05			No
pth	confers resistance to antibiotic	Sulfamethoxazole	2.28128e-05	5.41859e-05			No
yrbG	confers resistance to antibiotic	Oxycarboxin	0	5.41859e-05			Yes
hofB	confers resistance to antibiotic	Troleandomycin	0	5.41859e-05			Yes
pdeF	confers resistance to antibiotic	Sulfamethizole	0	5.41859e-05			No
bepA	confers resistance to antibiotic	Rifamycin SV	0	5.41859e-05			No
ldrC	confers resistance to antibiotic	Tunicamycin	0	5.41859e-05			No
glsB	confers resistance to antibiotic	Sisomicin	0	5.41859e-05			Yes
yeiP	confers resistance to antibiotic	Geneticin	0	5.41859e-05			Yes
mrdB	confers resistance to antibiotic	Paromomycin	0	5.41859e-05			Yes
pdeH	confers resistance to antibiotic	Tunicamycin	0	5.41859e-05			No
yoaD	confers resistance to antibiotic	Paromomycin	0	5.41859e-05			Yes
yaiT	confers resistance to antibiotic	Rifamycin SV	0	5.41859e-05			No
ushA	confers resistance to antibiotic	Cloxacillin	0	5.41859e-05			No
moeB	confers resistance to antibiotic	Radicicol	0	5.41859e-05			No
yafN	confers resistance to antibiotic	Hygromycin	0	5.41859e-05			No
yqaD	confers resistance to antibiotic	Sulfanilamide	0	5.41859e-05			Yes
yciK	confers resistance to antibiotic	Capreomycin	0	5.41859e-05			No
yedR	confers resistance to antibiotic	Rifamycin SV	0	5.41859e-05			No
nadR	confers resistance to antibiotic	Capreomycin	2.28128e-05	5.41859e-05			No
yjaH	confers resistance to antibiotic	Rifamycin SV	0	5.41859e-05			No
hyfH	confers resistance to antibiotic	Geneticin	0	5.41859e-05			Yes
yjgW	confers resistance to antibiotic	Cefsulodin	0	5.41859e-05			No
nemA	confers resistance to antibiotic	Rifamycin SV	0	5.41859e-05			No
hycH	confers resistance to antibiotic	Cephradine	0	5.41859e-05			Yes
yjdQ	confers resistance to antibiotic	Tetracycline	0	5.41859e-05			No
yeeD	confers resistance to antibiotic	Hygromycin	0	5.41859e-05			No
scpC	confers resistance to antibiotic	Oxycarboxin	0	5.41859e-05			Yes
yefM	confers resistance to antibiotic	Spectinomycin	0	5.41859e-05			Yes
yejL	confers resistance to antibiotic	Chlortetracycline	0	5.41859e-05			No
insB-2	confers resistance to antibiotic	Hygromycin	0	5.41859e-05			No
rutD	confers resistance to antibiotic	Cefsulodin	0	5.41859e-05			No
rclB	confers resistance to antibiotic	Moxalactam	0	5.41859e-05			No
yhhQ	confers resistance to antibiotic	Oxacillin	0	5.41859e-05			No
glmU	confers resistance to antibiotic	Amoxicillin	2.28128e-05	5.41859e-05			Yes
ascF	confers resistance to antibiotic	Troleandomycin	0	5.41859e-05			Yes
yaeF	confers resistance to antibiotic	Rifamycin SV	0	5.41859e-05			No
yqiB	confers resistance to antibiotic	Cephradine	0	5.41859e-05			Yes
ygeM	confers resistance to antibiotic	Sulfisoxazole	0	5.41859e-05			No
rhsE	confers resistance to antibiotic	Sulfanilamide	0.00870427	5.41859e-05			Yes
yobA	confers resistance to antibiotic	Oxycarboxin	2.28128e-05	5.41859e-05			Yes
mak	confers resistance to antibiotic	Hygromycin	0	5.41859e-05			No
folP	confers resistance to antibiotic	Amoxicillin	0	5.41859e-05			Yes
cho	confers resistance to antibiotic	Sulfanilamide	0	5.41859e-05			Yes
ldtD	confers resistance to antibiotic	Capreomycin	0	5.41859e-05			No
tmcA	confers resistance to antibiotic	Neomycin	0	5.41859e-05			No
dfp	confers resistance to antibiotic	Ceftazidime	0	5.41859e-05			No
fes	confers resistance to antibiotic	Chlortetracycline	0	5.41859e-05			No
waaY	confers resistance to antibiotic	Rifamycin SV	0	5.41859e-05			No
ymiA	confers resistance to antibiotic	Dactinomycin	0	5.41859e-05			No
ortT	confers resistance to antibiotic	Cephradine	0	5.41859e-05			Yes
ythA	confers resistance to antibiotic	Lomefloxacin	0	5.41859e-05			No
ycaM	confers resistance to antibiotic	Hygromycin	2.28128e-05	5.41859e-05			No
sdhD	confers resistance to antibiotic	Cephradine	2.28128e-05	5.41859e-05			Yes
yihP	confers resistance to antibiotic	Rifamycin SV	0	5.41859e-05			No
tag	confers resistance to antibiotic	Hygromycin B	0	5.41859e-05			Yes
azuC	confers resistance to antibiotic	Streptonigrin	0	5.41859e-05			No
insK	confers resistance to antibiotic	Sulfanilamide	0	5.41859e-05			Yes
glpE	confers resistance to antibiotic	Sulfanilamide	0	5.41859e-05			Yes
ribC	confers resistance to antibiotic	Levofloxacin	0	5.41859e-05			Yes
amiA	confers resistance to antibiotic	Capreomycin	0	5.41859e-05			No
ybaS	confers resistance to antibiotic	Chlortetracycline	0	5.41859e-05			No
ydiZ	confers resistance to antibiotic	Sulfanilamide	0	5.41859e-05			Yes
dgcQ	confers resistance to antibiotic	Tylosin	0	5.41859e-05			No
narH	confers resistance to antibiotic	Troleandomycin	2.28128e-05	5.41859e-05			Yes
ydgC	confers resistance to antibiotic	Cefamandole	0	5.41859e-05			No
yneM	confers resistance to antibiotic	Mecillinam	0	5.41859e-05			No
mutL	confers resistance to antibiotic	Hygromycin	0	5.41859e-05			No
yjiQ	confers resistance to antibiotic	Lincomycin	0	5.41859e-05			No
tag	confers resistance to antibiotic	Spectinomycin	0	5.41859e-05			Yes
ykiB	confers resistance to antibiotic	Bicyclomycin	0	5.41859e-05			No
ybhU	confers resistance to antibiotic	Norfloxacin	0	5.41859e-05			Yes
codB	confers resistance to antibiotic	Rifamycin SV	0	5.41859e-05			No
agaD	confers resistance to antibiotic	Troleandomycin	0	5.41859e-05			Yes
tdcC	confers resistance to antibiotic	Capreomycin	0	5.41859e-05			No
nanE	confers resistance to antibiotic	Oxycarboxin	0	5.41859e-05			Yes
ylbG	confers resistance to antibiotic	Colistin	0	5.41859e-05			No
chpS	confers resistance to antibiotic	Rifamycin SV	0	5.41859e-05			No
opgE	confers resistance to antibiotic	Cefuroxime	0	5.41859e-05			No
bioC	confers resistance to antibiotic	Colistin	0	5.41859e-05			No
rcsC	confers resistance to antibiotic	Thiolactomycin	0	5.41859e-05			No
xylB	confers resistance to antibiotic	Cefamandole	0	5.41859e-05			No
argF	confers resistance to antibiotic	Sulfanilamide	0	5.41859e-05			Yes
yagY	confers resistance to antibiotic	Nigericin	0	5.41859e-05			No
tcyJ	confers resistance to antibiotic	Cefoperazone	0	5.41859e-05			No
yedE	confers resistance to antibiotic	Cephradine	0	5.41859e-05			Yes
yaeP	confers resistance to antibiotic	Doxycycline hyclate	0	5.41859e-05			No
xanQ	confers resistance to antibiotic	Capreomycin	0	5.41859e-05			No
yaiE	confers resistance to antibiotic	Troleandomycin	0	5.41859e-05			Yes
ldrD	confers resistance to antibiotic	Amikacin	0	5.41859e-05			No
ydiO	confers resistance to antibiotic	Rifamycin SV	0	5.41859e-05			No
yqeA	confers resistance to antibiotic	Oxycarboxin	0	5.41859e-05			Yes
rpsP	confers resistance to antibiotic	Doxorubicin	0	5.41859e-05			No
yibV	confers resistance to antibiotic	Levofloxacin	0	5.41859e-05			Yes
rhoL	confers resistance to antibiotic	Tunicamycin	0	5.41859e-05			No
pepA	confers resistance to antibiotic	Capreomycin	2.28128e-05	5.41859e-05			No
mlaC	confers resistance to antibiotic	Oxycarboxin	2.28128e-05	5.41859e-05			Yes
ynfA	confers resistance to antibiotic	Troleandomycin	0	5.41859e-05			Yes
yqeG	confers resistance to antibiotic	Geneticin	0	5.41859e-05			Yes
ilvG	confers resistance to antibiotic	Lomefloxacin	0	5.41859e-05			No
yciO	confers resistance to antibiotic	Hygromycin	0	5.41859e-05			No
carA	confers resistance to antibiotic	Oxycarboxin	0	5.41859e-05			Yes
fadB	confers resistance to antibiotic	Rifamycin SV	0	5.41859e-05			No
ypjA	confers resistance to antibiotic	Capreomycin	0	5.41859e-05			No
yahL	confers resistance to antibiotic	Tobramycin	0	5.41859e-05			No
hsdR	confers resistance to antibiotic	Troleandomycin	0	5.41859e-05			Yes
adeQ	confers resistance to antibiotic	Sulfamethizole	0	5.41859e-05			No
xapB	confers resistance to antibiotic	Hygromycin	0	5.41859e-05			No
ppnP	confers resistance to antibiotic	Fusidic acid	0	5.41859e-05			No
bdcR	confers resistance to antibiotic	Oxycarboxin	0	5.41859e-05			Yes
hcr	confers resistance to antibiotic	Sulfanilamide	0	5.41859e-05			Yes
frwD	confers resistance to antibiotic	Cloxacillin	0	5.41859e-05			No
paaI	confers resistance to antibiotic	Hygromycin	0	5.41859e-05			No
tauB	confers resistance to antibiotic	Oxycarboxin	0	5.41859e-05			Yes
insF1	confers resistance to antibiotic	Penicillin G	0	5.41859e-05			No
fdhD	confers resistance to antibiotic	Chlortetracycline	2.28128e-05	5.41859e-05			No
yhjD	confers resistance to antibiotic	Oxycarboxin	0	5.41859e-05			Yes
ibsA	confers resistance to antibiotic	Cephalothin	0	5.41859e-05			No
ymfQ	confers resistance to antibiotic	Hygromycin	2.28128e-05	5.41859e-05			No
cvrA	confers resistance to antibiotic	Sulfanilamide	0	5.41859e-05			Yes
ilvA	confers resistance to antibiotic	Cloxacillin	0	5.41859e-05			No
dkgB	confers resistance to antibiotic	Geneticin	0	5.41859e-05			Yes
ghxQ	confers resistance to antibiotic	Spectinomycin	2.28128e-05	5.41859e-05			Yes
yciB	confers resistance to antibiotic	Gentamicins	0	5.41859e-05			No
torS	confers resistance to antibiotic	Cloxacillin	0	5.41859e-05			No
insO	confers resistance to antibiotic	Doxorubicin	0	5.41859e-05			No
yfcU	confers resistance to antibiotic	Cephradine	0	5.41859e-05			Yes
yccX	confers resistance to antibiotic	Chlortetracycline	0	5.41859e-05			No
ppdD	confers resistance to antibiotic	Capreomycin	0	5.41859e-05			No
yhaK	confers resistance to antibiotic	Cephradine	0	5.41859e-05			Yes
lapA	confers resistance to antibiotic	Apramycin	0	5.41859e-05			Yes
yfjM	confers resistance to antibiotic	Sulfanilamide	0	5.41859e-05			Yes
yegJ	confers resistance to antibiotic	Cloxacillin	0	5.41859e-05			No
yeaW	confers resistance to antibiotic	Cloxacillin	0	5.41859e-05			No
pcnB	confers resistance to antibiotic	Capreomycin	0	5.41859e-05			No
yfjU	confers resistance to antibiotic	Paromomycin	0	5.41859e-05			Yes
yajC	confers resistance to antibiotic	Cefamandole	0	5.41859e-05			No
rhmR	confers resistance to antibiotic	Nalidixic acid	0	5.41859e-05			No
ileS	confers resistance to antibiotic	Doxorubicin	0	5.41859e-05			No
pptA	confers resistance to antibiotic	Geneticin	0	5.41859e-05			Yes
purC	confers resistance to antibiotic	Vancomycin	0	5.41859e-05			Yes
tsaC	confers resistance to antibiotic	Hygromycin B	2.28128e-05	5.41859e-05			Yes
insI3	confers resistance to antibiotic	Capreomycin	0	5.41859e-05			No
yqaD	confers resistance to antibiotic	Ceftazidime	0	5.41859e-05			No
cstA	confers resistance to antibiotic	Sulfanilamide	0	5.41859e-05			Yes
ydaF	confers resistance to antibiotic	Rifamycin SV	0	5.41859e-05			No
ykiB	confers resistance to antibiotic	Trimethoprim	0	5.41859e-05			No
nimT	confers resistance to antibiotic	Tobramycin	0	5.41859e-05			No
mglB	confers resistance to antibiotic	Oxycarboxin	0	5.41859e-05			Yes
yhcE	confers resistance to antibiotic	CHIR090	0	5.41859e-05			No
rseA	confers resistance to antibiotic	Doxorubicin	0.00031564	5.41859e-05			No
ghxQ	confers resistance to antibiotic	Sulfadiazine	0	5.41859e-05			No
yibV	confers resistance to antibiotic	Thiolactomycin	0	5.41859e-05			No
yqeG	confers resistance to antibiotic	Hygromycin B	0	5.41859e-05			Yes
glsA1	confers resistance to antibiotic	Polymyxin B	0	5.41859e-05			No
acs	confers resistance to antibiotic	Capreomycin	0	5.41859e-05			No
asd	confers resistance to antibiotic	Cefamandole	0	5.41859e-05			No
lpxA	confers resistance to antibiotic	Oxycarboxin	0	5.41859e-05			Yes
ppdD	confers resistance to antibiotic	Neomycin	0	5.41859e-05			No
ycfL	confers resistance to antibiotic	Oxycarboxin	0	5.41859e-05			Yes
yqcG	confers resistance to antibiotic	Ofloxacin	0	5.41859e-05			No
ykgI	confers resistance to antibiotic	Rifamycin SV	0	5.41859e-05			No
kdsA	confers resistance to antibiotic	Hygromycin B	0	5.41859e-05			Yes
yqaC	confers resistance to antibiotic	Amikacin	0	5.41859e-05			No
ylcI	confers resistance to antibiotic	Geneticin	0	5.41859e-05			Yes
ydbK	confers resistance to antibiotic	Troleandomycin	0	5.41859e-05			Yes
fabB	confers resistance to antibiotic	Radicicol	0	5.41859e-05			No
ydbH	confers resistance to antibiotic	Sulfanilamide	0	5.41859e-05			Yes
narJ	confers resistance to antibiotic	Sulfanilamide	0	5.41859e-05			Yes
dsbA	confers resistance to antibiotic	Oxycarboxin	0	5.41859e-05			Yes
yaiT	confers resistance to antibiotic	Cefamandole	0	5.41859e-05			No
atoD	confers resistance to antibiotic	Chlortetracycline	0	5.41859e-05			No
emrE	confers resistance to antibiotic	Oxycarboxin	0	5.41859e-05			Yes
ydbA	confers resistance to antibiotic	Cefoxitin	0	5.41859e-05			No
narU	confers resistance to antibiotic	Chlortetracycline	0	5.41859e-05			No
ilvL	confers resistance to antibiotic	Doxorubicin	0	5.41859e-05			No
nuoN	confers resistance to antibiotic	Paromomycin	0	5.41859e-05			Yes
rplE	confers resistance to antibiotic	Kanamycin	0	5.41859e-05			Yes
ybbY	confers resistance to antibiotic	Oxycarboxin	0	5.41859e-05			Yes
ybeZ	confers resistance to antibiotic	Cefamandole	2.28128e-05	5.41859e-05			No
glnH	confers resistance to antibiotic	Capreomycin	0	5.41859e-05			No
yjfC	confers resistance to antibiotic	Oxycarboxin	0	5.41859e-05			Yes
ispB	confers resistance to antibiotic	Chlortetracycline	2.28128e-05	5.41859e-05			No
yfcS	confers resistance to antibiotic	Chlortetracycline	0	5.41859e-05			No
insD-6	confers resistance to antibiotic	Geneticin	0	5.41859e-05			Yes
qorB	confers resistance to antibiotic	Cephradine	0	5.41859e-05			Yes
bglH	confers resistance to antibiotic	Rifamycin SV	0	5.41859e-05			No
tag	confers resistance to antibiotic	Sulfanilamide	0	5.41859e-05			Yes
purF	confers resistance to antibiotic	Rifamycin SV	0	5.41859e-05			No
yncM	confers resistance to antibiotic	Sulfadiazine	0	5.41859e-05			No
arrQ	confers resistance to antibiotic	Sulfadiazine	0	5.41859e-05			No
yjjK	confers resistance to antibiotic	Sulfanilamide	0	5.41859e-05			Yes
ldrA	confers resistance to antibiotic	Phleomycin	0	5.41859e-05			No
zapE	confers resistance to antibiotic	Amikacin	0	5.41859e-05			No
ymgI	confers resistance to antibiotic	Ceftazidime	0	5.41859e-05			No
nadD	confers resistance to antibiotic	Hygromycin	0	5.41859e-05			No
leuA	confers resistance to antibiotic	Geneticin	0	5.41859e-05			Yes
fimA	confers resistance to antibiotic	Sulfanilamide	0	5.41859e-05			Yes
ynbA	confers resistance to antibiotic	Neomycin	0	5.41859e-05			No
hybF	confers resistance to antibiotic	Cefamandole	0	5.41859e-05			No
sutR	confers resistance to antibiotic	Gentamicins	0	5.41859e-05			No
yedK	confers resistance to antibiotic	Troleandomycin	0	5.41859e-05			Yes
ydcK	confers resistance to antibiotic	Troleandomycin	0	5.41859e-05			Yes
yqaC	confers resistance to antibiotic	CHIR090	0	5.41859e-05			No
tolC	confers resistance to antibiotic	Tobramycin	0	5.41859e-05			No
renD	confers resistance to antibiotic	Sulfanilamide	0	5.41859e-05			Yes
paaK	confers resistance to antibiotic	Cephradine	0	5.41859e-05			Yes
livM	confers resistance to antibiotic	Cephradine	0	5.41859e-05			Yes
speB	confers resistance to antibiotic	Rifamycin SV	0	5.41859e-05			No
yfeY	confers resistance to antibiotic	Neomycin	0	5.41859e-05			No
sdsR	confers resistance to antibiotic	Lomefloxacin	0	5.41859e-05			No
mdfA	confers resistance to antibiotic	Cefamandole	2.28128e-05	5.41859e-05			No
trmA	confers resistance to antibiotic	Capreomycin	0	5.41859e-05			No
rpnA	confers resistance to antibiotic	Tylosin	0	5.41859e-05			No
oppD	confers resistance to antibiotic	Chlortetracycline	0	5.41859e-05			No
pdeI	confers resistance to antibiotic	Tetracycline	0	5.41859e-05			No
yhbX	confers resistance to antibiotic	Hygromycin B	0	5.41859e-05			Yes
yhaI	confers resistance to antibiotic	Oxycarboxin	0	5.41859e-05			Yes
clsA	confers resistance to antibiotic	Capreomycin	2.28128e-05	5.41859e-05			No
yeaN	confers resistance to antibiotic	Paromomycin	0	5.41859e-05			Yes
yggW	confers resistance to antibiotic	Cefamandole	0	5.41859e-05			No
lgoR	confers resistance to antibiotic	Cefamandole	0	5.41859e-05			No
efeU_1	confers resistance to antibiotic	Ornidazole	0	5.41859e-05			No
yhjC	confers resistance to antibiotic	Chlortetracycline	0	5.41859e-05			No
ygaY	confers resistance to antibiotic	Chloramphenicol	0	5.41859e-05			Yes
mnmA	confers resistance to antibiotic	Bacitracin	0	5.41859e-05			No
bcsF	confers resistance to antibiotic	Neomycin	0	5.41859e-05			No
thiS	confers resistance to antibiotic	Doxycycline hyclate	0	5.41859e-05			No
yjhE	confers resistance to antibiotic	Colistin	0	5.41859e-05			No
ydeS	confers resistance to antibiotic	Cefamandole	0	5.41859e-05			No
ubiB	confers resistance to antibiotic	Cefamandole	0	5.41859e-05			No
yrdB	confers resistance to antibiotic	Cloxacillin	0	5.41859e-05			No
ybeT	confers resistance to antibiotic	Troleandomycin	0	5.41859e-05			Yes
bcsB	confers resistance to antibiotic	Bacitracin	0	5.41859e-05			No
rsmH	confers resistance to antibiotic	Rifamycin SV	0	5.41859e-05			No
ibsA	confers resistance to antibiotic	Norfloxacin	0	5.41859e-05			Yes
rplW	confers resistance to antibiotic	Metronidazole	0.00564573	5.41859e-05			No
ynfN	confers resistance to antibiotic	Rifamycin SV	0	5.41859e-05			No
fadK	confers resistance to antibiotic	Troleandomycin	0	5.41859e-05			Yes
acrE	confers resistance to antibiotic	Cefamandole	2.28128e-05	5.41859e-05			No
yjiS	confers resistance to antibiotic	Chlortetracycline	0	5.41859e-05			No
ydeR	confers resistance to antibiotic	Hygromycin	0	5.41859e-05			No
yieL	confers resistance to antibiotic	Troleandomycin	0	5.41859e-05			Yes
ybeH	confers resistance to antibiotic	Carbenicillin	0	5.41859e-05			No
yhbS	confers resistance to antibiotic	Chlortetracycline	0	5.41859e-05			No
relA	confers resistance to antibiotic	Oxycarboxin	0	5.41859e-05			Yes
ydhS	confers resistance to antibiotic	Oxycarboxin	0.00870427	5.41859e-05			Yes
tiaE	confers resistance to antibiotic	Aztreonam	0	5.41859e-05			No
hrpB	confers resistance to antibiotic	Doxycycline hyclate	0	5.41859e-05			No
ettA	confers resistance to antibiotic	Paromomycin	0	5.41859e-05			Yes
fpr	confers resistance to antibiotic	Troleandomycin	0	5.41859e-05			Yes
yiaK	confers resistance to antibiotic	Chlortetracycline	0	5.41859e-05			No
lgoR	confers resistance to antibiotic	Rifampin	0	5.41859e-05			Yes
rffT	confers resistance to antibiotic	Metronidazole	0	5.41859e-05			No
cysS	confers resistance to antibiotic	Sulfamethizole	0	5.41859e-05			No
hiuH	confers resistance to antibiotic	Colistin	0	5.41859e-05			No
yefM	confers resistance to antibiotic	Radicicol	0	5.41859e-05			No
modE	confers resistance to antibiotic	Chloramphenicol	0	5.41859e-05			Yes
mokB	confers resistance to antibiotic	Norfloxacin	0	5.41859e-05			Yes
yoaJ	confers resistance to antibiotic	Azithromycin	0	5.41859e-05			No
csdA	confers resistance to antibiotic	Cerulenin	2.28128e-05	5.41859e-05			No
ygeM	confers resistance to antibiotic	Clarythromycin	0	5.41859e-05			No
ypjB	confers resistance to antibiotic	Norfloxacin	0	5.41859e-05			Yes
phnO	confers resistance to antibiotic	Troleandomycin	0	5.41859e-05			Yes
maoP	confers resistance to antibiotic	Chlortetracycline	0	5.41859e-05			No
yjhZ	confers resistance to antibiotic	Neomycin	0	5.41859e-05			No
yohP	confers resistance to antibiotic	Sulfathiazole	0	5.41859e-05			No
opgE	confers resistance to antibiotic	Sulfamonomethoxine	0	5.41859e-05			No
mtnN	confers resistance to antibiotic	Blasticidin S	0	5.41859e-05			No
yghZ	confers resistance to antibiotic	Oxycarboxin	0	5.41859e-05			Yes
yigE	confers resistance to antibiotic	Doxycycline hyclate	0	5.41859e-05			No
lapA	confers resistance to antibiotic	Ciprofloxacin	0	5.41859e-05			No
hycD	confers resistance to antibiotic	Cephradine	0	5.41859e-05			Yes
bglB	confers resistance to antibiotic	Cefamandole	0	5.41859e-05			No
icd	confers resistance to antibiotic	Troleandomycin	0	5.41859e-05			Yes
ldtE	confers resistance to antibiotic	Ornidazole	0	5.41859e-05			No
hiuH	confers resistance to antibiotic	Bleomycin	0	5.41859e-05			No
lplA	confers resistance to antibiotic	Doxorubicin	0	5.41859e-05			No
yadL	confers resistance to antibiotic	Cloxacillin	0	5.41859e-05			No
mreC	confers resistance to antibiotic	Nigericin	2.28128e-05	5.41859e-05			No
zapB	confers resistance to antibiotic	Neomycin	0.00031564	5.41859e-05			No
ymiA	confers resistance to antibiotic	Cerulenin	0	5.41859e-05			No
aas	confers resistance to antibiotic	Troleandomycin	0	5.41859e-05			Yes
lyxK	confers resistance to antibiotic	Doxycycline hyclate	0	5.41859e-05			No
aegA	confers resistance to antibiotic	Cloxacillin	0	5.41859e-05			No
yhcE	confers resistance to antibiotic	Mecillinam	0	5.41859e-05			No
hemX	confers resistance to antibiotic	Sulfanilamide	2.28128e-05	5.41859e-05			Yes
yqcE	confers resistance to antibiotic	Hygromycin B	0	5.41859e-05			Yes
dicA	confers resistance to antibiotic	Cerulenin	0	5.41859e-05			No
yaeP	confers resistance to antibiotic	Fosfomycin	0	5.41859e-05			No
dctR	confers resistance to antibiotic	Colistin	0	5.41859e-05			No
ibsC	confers resistance to antibiotic	Radicicol	0	5.41859e-05			No
yneM	confers resistance to antibiotic	Cephradine	0	5.41859e-05			Yes
sbcD	confers resistance to antibiotic	Oxycarboxin	0	5.41859e-05			Yes
rpsK	confers resistance to antibiotic	Bleomycin	0	5.41859e-05			No
ydfH	confers resistance to antibiotic	Cefamandole	2.28128e-05	5.41859e-05			No
ylbI	confers resistance to antibiotic	Doxycycline	0	5.41859e-05			No
rpsI	confers resistance to antibiotic	Cloxacillin	0	5.41859e-05			No
yhhT	confers resistance to antibiotic	Cefamandole	0	5.41859e-05			No
yciZ	confers resistance to antibiotic	Bacitracin	0	5.41859e-05			No
yqcG	confers resistance to antibiotic	Cefsulodin	0	5.41859e-05			No
ybfK	confers resistance to antibiotic	Bleomycin	0	5.41859e-05			No
hiuH	confers resistance to antibiotic	Metronidazole	0	5.41859e-05			No
mazE	confers resistance to antibiotic	Troleandomycin	0	5.41859e-05			Yes
yffO	confers resistance to antibiotic	Oxacillin	0	5.41859e-05			No
ylaB	confers resistance to antibiotic	Neomycin	0	5.41859e-05			No
btuR	confers resistance to antibiotic	Cloxacillin	0	5.41859e-05			No
ymfH	confers resistance to antibiotic	Tinidazole	0	5.41859e-05			No
ybhM	confers resistance to antibiotic	Cefamandole	0	5.41859e-05			No
pyrL	confers resistance to antibiotic	Mitomycin C	0	5.41859e-05			No
dtpC	confers resistance to antibiotic	Sulfamonomethoxine	0	5.41859e-05			No
thrL	confers resistance to antibiotic	Geneticin	0	5.41859e-05			Yes
yncH	confers resistance to antibiotic	Oxycarboxin	0	5.41859e-05			Yes
ftsX	confers resistance to antibiotic	Ceftazidime	0.00348955	5.41859e-05			No
hdeA	confers resistance to antibiotic	Hygromycin	0	5.41859e-05			No
pitA	confers resistance to antibiotic	Levofloxacin	0	5.41859e-05			Yes
yigP	confers resistance to antibiotic	Mitomycin C	0	5.41859e-05			No
ydeK	confers resistance to antibiotic	Sulfanilamide	0.00300789	5.41859e-05			Yes
pdeA	confers resistance to antibiotic	Hygromycin B	0	5.41859e-05			Yes
ldtE	confers resistance to antibiotic	Levofloxacin	0	5.41859e-05			Yes
guaD	confers resistance to antibiotic	Cloxacillin	0	5.41859e-05			No
spy	confers resistance to antibiotic	Rifamycin SV	0	5.41859e-05			No
dctR	confers resistance to antibiotic	Hygromycin	0	5.41859e-05			No
nrdA	confers resistance to antibiotic	Sulfanilamide	0	5.41859e-05			Yes
hemH	confers resistance to antibiotic	Novobiocin	0	5.41859e-05			Yes
ysaC	confers resistance to antibiotic	Amoxicillin	0	5.41859e-05			Yes
yiaG	confers resistance to antibiotic	Paromomycin	0	5.41859e-05			Yes
yfcE	confers resistance to antibiotic	Paromomycin	0	5.41859e-05			Yes
araB	confers resistance to antibiotic	Rifamycin SV	0	5.41859e-05			No
yihD	confers resistance to antibiotic	Oxycarboxin	0	5.41859e-05			Yes
glsB	confers resistance to antibiotic	Tylosin	0	5.41859e-05			No
ydjY	confers resistance to antibiotic	Hygromycin B	0	5.41859e-05			Yes
yphB	confers resistance to antibiotic	Oxycarboxin	0	5.41859e-05			Yes
ypfM	confers resistance to antibiotic	Sulfanilamide	0	5.41859e-05			Yes
yffP	confers resistance to antibiotic	Streptonigrin	0	5.41859e-05			No
rpnD	confers resistance to antibiotic	Dactinomycin	0	5.41859e-05			No
cspA	confers resistance to antibiotic	Oxycarboxin	0	5.41859e-05			Yes
gspH	confers resistance to antibiotic	Cefamandole	2.28128e-05	5.41859e-05			No
psd	confers resistance to antibiotic	Triclosan	0	5.41859e-05			Yes
murP	confers resistance to antibiotic	Chlortetracycline	0	5.41859e-05			No
rhoL	confers resistance to antibiotic	Cefoperazone	0	5.41859e-05			No
trpL	confers resistance to antibiotic	Bacitracin	0	5.41859e-05			No
rclB	confers resistance to antibiotic	Nalidixic acid	0	5.41859e-05			No
dgcM	confers resistance to antibiotic	Nitrofurantoin	0	5.41859e-05			No
ibsD	confers resistance to antibiotic	Cefsulodin	0	5.41859e-05			No
alaT	confers resistance to antibiotic	Sulfanilamide	0	5.41859e-05			Yes
tisA	confers resistance to antibiotic	Mecillinam	0	5.41859e-05			No
trpR	confers resistance to antibiotic	Sulfanilamide	0	5.41859e-05			Yes
priB	confers resistance to antibiotic	Mecillinam	2.28128e-05	5.41859e-05			No
ydbH	confers resistance to antibiotic	Doxycycline hyclate	0	5.41859e-05			No
yggC	confers resistance to antibiotic	Cefamandole	0	5.41859e-05			No
ypdA	confers resistance to antibiotic	Rifamycin SV	0	5.41859e-05			No
fepE	confers resistance to antibiotic	Geneticin	2.28128e-05	5.41859e-05			Yes
fhuB	confers resistance to antibiotic	Hygromycin	0	5.41859e-05			No
dgcJ	confers resistance to antibiotic	Amikacin	0	5.41859e-05			No
slyB	confers resistance to antibiotic	Rifamycin SV	0	5.41859e-05			No
ispD	confers resistance to antibiotic	Cefamandole	0	5.41859e-05			No
yeaM	confers resistance to antibiotic	Colistin	0	5.41859e-05			No
yibU	confers resistance to antibiotic	Thiolactomycin	0	5.41859e-05			No
ydcS	confers resistance to antibiotic	Oxycarboxin	2.28128e-05	5.41859e-05			Yes
ygaX	confers resistance to antibiotic	5-Nitro-2-furaldehyde semicarbazone	0	5.41859e-05			No
sutR	confers resistance to antibiotic	Ciprofloxacin	0	5.41859e-05			No
ychN	confers resistance to antibiotic	Sulfanilamide	0	5.41859e-05			Yes
tadA	confers resistance to antibiotic	Phleomycin	0	5.41859e-05			No
rcdA	confers resistance to antibiotic	Hygromycin	0	5.41859e-05			No
efeU_1	confers resistance to antibiotic	Josamycin	0	5.41859e-05			No
sgcX	confers resistance to antibiotic	Troleandomycin	0	5.41859e-05			Yes
pka	confers resistance to antibiotic	Capreomycin	2.28128e-05	5.41859e-05			No
alsK	confers resistance to antibiotic	Paromomycin	0	5.41859e-05			Yes
hxpB	confers resistance to antibiotic	Rifamycin SV	0	5.41859e-05			No
narZ	confers resistance to antibiotic	Oxycarboxin	0	5.41859e-05			Yes
yhhX	confers resistance to antibiotic	Sulfanilamide	0	5.41859e-05			Yes
lptG	confers resistance to antibiotic	Carbenicillin	0	5.41859e-05			No
panE	confers resistance to antibiotic	Chlortetracycline	0	5.41859e-05			No
yncL	confers resistance to antibiotic	Doxorubicin	0	5.41859e-05			No
intE	confers resistance to antibiotic	Tobramycin	0	5.41859e-05			No
mdaB	confers resistance to antibiotic	Hygromycin	0	5.41859e-05			No
ddpA	confers resistance to antibiotic	Lomefloxacin	0	5.41859e-05			No
crfC	confers resistance to antibiotic	Nigericin	2.28128e-05	5.41859e-05			No
hexR	confers resistance to antibiotic	Dihydrostreptomycin	0	5.41859e-05			No
ralR	confers resistance to antibiotic	Fusidic acid	0	5.41859e-05			No
ykgR	confers resistance to antibiotic	Neomycin	0	5.41859e-05			No
chiP	confers resistance to antibiotic	Capreomycin	0	5.41859e-05			No
ftsL	confers resistance to antibiotic	Ceftazidime	0.00378237	5.41859e-05			No
yahH	confers resistance to antibiotic	Spiramycin	0	5.41859e-05			No
waaF	confers resistance to antibiotic	Nalidixic acid	0	5.41859e-05			No
ypfG	confers resistance to antibiotic	Hygromycin B	0	5.41859e-05			Yes
sbcD	confers resistance to antibiotic	Paromomycin	2.28128e-05	5.41859e-05			Yes
ybbV	confers resistance to antibiotic	Trimethoprim	0	5.41859e-05			No
gluQ	confers resistance to antibiotic	Geneticin	0	5.41859e-05			Yes
hemC	confers resistance to antibiotic	Cefsulodin	0	5.41859e-05			No
rpiA	confers resistance to antibiotic	Nitrofurantoin	0	5.41859e-05			No
pdeG	confers resistance to antibiotic	Nalidixic acid	0	5.41859e-05			No
ibsB	confers resistance to antibiotic	Tylosin	0	5.41859e-05			No
yfjQ	confers resistance to antibiotic	Paromomycin	0	5.41859e-05			Yes
ubiD	confers resistance to antibiotic	Sulfanilamide	0	5.41859e-05			Yes
yibT	confers resistance to antibiotic	Hygromycin	0	5.41859e-05			No
tdcG	confers resistance to antibiotic	Capreomycin	0	5.41859e-05			No
elyC	confers resistance to antibiotic	Nalidixic acid	0	5.41859e-05			No
bcsB	confers resistance to antibiotic	Cephradine	0	5.41859e-05			Yes
yfcG	confers resistance to antibiotic	Chlortetracycline	0	5.41859e-05			No
ybhH	confers resistance to antibiotic	Geneticin	0	5.41859e-05			Yes
ybgC	confers resistance to antibiotic	Chlortetracycline	2.28128e-05	5.41859e-05			No
yffN	confers resistance to antibiotic	Nigericin	0	5.41859e-05			No
xerC	confers resistance to antibiotic	Hygromycin	0	5.41859e-05			No
yhbV	confers resistance to antibiotic	Phleomycin	0	5.41859e-05			No
yggM	confers resistance to antibiotic	Rifamycin SV	0	5.41859e-05			No
yfiR	confers resistance to antibiotic	Rifamycin SV	0	5.41859e-05			No
lpxP	confers resistance to antibiotic	Geneticin	0	5.41859e-05			Yes
yfjW	confers resistance to antibiotic	Hygromycin B	0	5.41859e-05			Yes
lnt	confers resistance to antibiotic	Radicicol	0	5.41859e-05			No
uhpB	confers resistance to antibiotic	Colistin	0	5.41859e-05			No
tsgA	confers resistance to antibiotic	Rifamycin SV	0	5.41859e-05			No
hypT	confers resistance to antibiotic	Sulfanilamide	0	5.41859e-05			Yes
yoaG	confers resistance to antibiotic	Polymyxin B	0	5.41859e-05			No
ycjR	confers resistance to antibiotic	Colistin	0	5.41859e-05			No
mrdB	confers resistance to antibiotic	Hygromycin	0	5.41859e-05			No
chpS	confers resistance to antibiotic	Phleomycin	0	5.41859e-05			No
wzxC	confers resistance to antibiotic	Oxycarboxin	0	5.41859e-05			Yes
hisL	confers resistance to antibiotic	Fosfomycin	0	5.41859e-05			No
ldtC	confers resistance to antibiotic	Sisomicin	0	5.41859e-05			Yes
pepB	confers resistance to antibiotic	Oxycarboxin	0	5.41859e-05			Yes
yfdG	confers resistance to antibiotic	Rifamycin SV	0	5.41859e-05			No
ylbF	confers resistance to antibiotic	Doxorubicin	0	5.41859e-05			No
yoaK	confers resistance to antibiotic	Tetracycline	0	5.41859e-05			No
ppnP	confers resistance to antibiotic	Cefoxitin	0	5.41859e-05			No
amiC	confers resistance to antibiotic	Hygromycin	0	5.41859e-05			No
qorB	confers resistance to antibiotic	Cefuroxime	0	5.41859e-05			No
ybeY	confers resistance to antibiotic	Chlortetracycline	2.28128e-05	5.41859e-05			No
yqeB	confers resistance to antibiotic	Troleandomycin	0	5.41859e-05			Yes
cspE	confers resistance to antibiotic	Hygromycin	0	5.41859e-05			No
coaA	confers resistance to antibiotic	Colistin	0	5.41859e-05			No
hxpB	confers resistance to antibiotic	Cefoxitin	0	5.41859e-05			No
tcyJ	confers resistance to antibiotic	Furaltadone	0	5.41859e-05			No
elbB	confers resistance to antibiotic	Cefamandole	0	5.41859e-05			No
ybeX	confers resistance to antibiotic	Geneticin	0	5.41859e-05			Yes
orn	confers resistance to antibiotic	Ceftazidime	0	5.41859e-05			No
glcF	confers resistance to antibiotic	Cloxacillin	0	5.41859e-05			No
pdeB	confers resistance to antibiotic	Cefoperazone	0	5.41859e-05			No
yjjL	confers resistance to antibiotic	Chlortetracycline	0	5.41859e-05			No
hycD	confers resistance to antibiotic	Capreomycin	0	5.41859e-05			No
lysC	confers resistance to antibiotic	Troleandomycin	0	5.41859e-05			Yes
cspH	confers resistance to antibiotic	Mitomycin C	0	5.41859e-05			No
ymiA	confers resistance to antibiotic	Azithromycin	0	5.41859e-05			No
yjbT	confers resistance to antibiotic	Phleomycin	0	5.41859e-05			No
eptC	confers resistance to antibiotic	Capreomycin	0	5.41859e-05			No
ynjE	confers resistance to antibiotic	Cephradine	0	5.41859e-05			Yes
yjjP	confers resistance to antibiotic	Geneticin	0	5.41859e-05			Yes
plaP	confers resistance to antibiotic	Capreomycin	2.28128e-05	5.41859e-05			No
insI4	confers resistance to antibiotic	Cephradine	0	5.41859e-05			Yes
fadK	confers resistance to antibiotic	Rifamycin SV	0	5.41859e-05			No
ygeM	confers resistance to antibiotic	Penimepicycline	0	5.41859e-05			No
yzfA	confers resistance to antibiotic	Streptonigrin	0	5.41859e-05			No
panC	confers resistance to antibiotic	Capreomycin	2.28128e-05	5.41859e-05			No
tiaE	confers resistance to antibiotic	Dactinomycin	0	5.41859e-05			No
yaeP	confers resistance to antibiotic	Mitomycin C	0	5.41859e-05			No
yhcA	confers resistance to antibiotic	Capreomycin	0	5.41859e-05			No
yhhW	confers resistance to antibiotic	Chlortetracycline	0	5.41859e-05			No
kdgR	confers resistance to antibiotic	Chlortetracycline	2.28128e-05	5.41859e-05			No
yfdK	confers resistance to antibiotic	Chlortetracycline	0	5.41859e-05			No
dgcJ	confers resistance to antibiotic	Sulfathiazole	0	5.41859e-05			No
gfcE	confers resistance to antibiotic	Cefamandole	0	5.41859e-05			No
hemH	confers resistance to antibiotic	Cephradine	0	5.41859e-05			Yes
hiuH	confers resistance to antibiotic	Tunicamycin	0	5.41859e-05			No
rplE	confers resistance to antibiotic	Rifamycin SV	0	5.41859e-05			No
puuA	confers resistance to antibiotic	Cloxacillin	0	5.41859e-05			No
lafU	confers resistance to antibiotic	Bicyclomycin	0	5.41859e-05			No
ghxQ	confers resistance to antibiotic	Sulfamethoxazole	2.28128e-05	5.41859e-05			No
dinQ	confers resistance to antibiotic	Sulfanilamide	0	5.41859e-05			Yes
yfeK	confers resistance to antibiotic	Colistin	0	5.41859e-05			No
lepB	confers resistance to antibiotic	Fosfomycin	0	5.41859e-05			No
ddpF	confers resistance to antibiotic	Sulfanilamide	0	5.41859e-05			Yes
rplS	confers resistance to antibiotic	Hygromycin	0	5.41859e-05			No
ydiB	confers resistance to antibiotic	Paromomycin	0	5.41859e-05			Yes
ybcJ	confers resistance to antibiotic	Cloxacillin	0	5.41859e-05			No
yaeQ	confers resistance to antibiotic	Chlortetracycline	0	5.41859e-05			No
gluQ	confers resistance to antibiotic	Cloxacillin	0	5.41859e-05			No
ybjO	confers resistance to antibiotic	Chlortetracycline	0	5.41859e-05			No
glvB	confers resistance to antibiotic	Enoxacin	0	5.41859e-05			No
fimG	confers resistance to antibiotic	Cephradine	0	5.41859e-05			Yes
ldrB	confers resistance to antibiotic	Hygromycin	0	5.41859e-05			No
artP	confers resistance to antibiotic	Rifamycin SV	0	5.41859e-05			No
accD	confers resistance to antibiotic	Sulfanilamide	0	5.41859e-05			Yes
ibsA	confers resistance to antibiotic	Bacitracin	0	5.41859e-05			No
yqfB	confers resistance to antibiotic	Cloxacillin	0	5.41859e-05			No
yjiQ	confers resistance to antibiotic	Cefsulodin	0	5.41859e-05			No
insB-7	confers resistance to antibiotic	Doxorubicin	0	5.41859e-05			No
fepE	confers resistance to antibiotic	Neomycin	0.00088382	5.41859e-05			No
dadX	confers resistance to antibiotic	Rifamycin SV	0	5.41859e-05			No
csdE	confers resistance to antibiotic	Oxycarboxin	0	5.41859e-05			Yes
insI3	confers resistance to antibiotic	Erythromycin	0	5.41859e-05			No
ydhJ	confers resistance to antibiotic	Chlortetracycline	0	5.41859e-05			No
yiiF	confers resistance to antibiotic	Troleandomycin	0	5.41859e-05			Yes
infC	confers resistance to antibiotic	Dactinomycin	0.00088382	5.41859e-05			No
sufE	confers resistance to antibiotic	Oxycarboxin	0	5.41859e-05			Yes
ypaB	confers resistance to antibiotic	Triclosan	0	5.41859e-05			Yes
yehP	confers resistance to antibiotic	Cephradine	0	5.41859e-05			Yes
yciI	confers resistance to antibiotic	Chlortetracycline	0	5.41859e-05			No
pflD	confers resistance to antibiotic	Cefamandole	0	5.41859e-05			No
ynjH	confers resistance to antibiotic	Doxorubicin	0	5.41859e-05			No
ybjG	confers resistance to antibiotic	Chlortetracycline	0	5.41859e-05			No
yeeJ	confers resistance to antibiotic	Paromomycin	0	5.41859e-05			Yes
insM	confers resistance to antibiotic	Streptomycin	0	5.41859e-05			Yes
alaT	confers resistance to antibiotic	Apramycin	0	5.41859e-05			Yes
lhr	confers resistance to antibiotic	Doxycycline hyclate	0	5.41859e-05			No
yqcG	confers resistance to antibiotic	Hygromycin B	0	5.41859e-05			Yes
hiuH	confers resistance to antibiotic	Cefmetazole	0	5.41859e-05			No
bcsB	confers resistance to antibiotic	Norfloxacin	0	5.41859e-05			Yes
parE	confers resistance to antibiotic	Nalidixic acid	0	5.41859e-05			No
dsbG	confers resistance to antibiotic	Geneticin	0	5.41859e-05			Yes
adeD	confers resistance to antibiotic	Cefazolin	0	5.41859e-05			No
ispH	confers resistance to antibiotic	Hygromycin B	0	5.41859e-05			Yes
pdeB	confers resistance to antibiotic	Spiramycin	0	5.41859e-05			No
ycaR	confers resistance to antibiotic	Cloxacillin	0	5.41859e-05			No
yqcG	confers resistance to antibiotic	Trimethoprim	0	5.41859e-05			No
dmsD	confers resistance to antibiotic	Cloxacillin	0	5.41859e-05			No
yfjY	confers resistance to antibiotic	Thiolactomycin	0	5.41859e-05			No
ggt	confers resistance to antibiotic	Rifamycin SV	0	5.41859e-05			No
hofM	confers resistance to antibiotic	Colistin	0	5.41859e-05			No
yhhZ	confers resistance to antibiotic	Rifamycin SV	0	5.41859e-05			No
phnO	confers resistance to antibiotic	Hygromycin	0	5.41859e-05			No
ytfK	confers resistance to antibiotic	Rifamycin SV	0	5.41859e-05			No
osmY	confers resistance to antibiotic	Sulfanilamide	0	5.41859e-05			Yes
insI4	confers resistance to antibiotic	Amoxicillin	0	5.41859e-05			Yes
hchA	confers resistance to antibiotic	Cloxacillin	0	5.41859e-05			No
ytfI	confers resistance to antibiotic	Capreomycin	0	5.41859e-05			No
uidC	confers resistance to antibiotic	Paromomycin	0	5.41859e-05			Yes
secM	confers resistance to antibiotic	Doxycycline	0	5.41859e-05			No
mraY	confers resistance to antibiotic	Minocycline	0.00031564	5.41859e-05			No
pstB	confers resistance to antibiotic	Colistin	2.28128e-05	5.41859e-05			No
rne	confers resistance to antibiotic	Chloramphenicol	2.28128e-05	5.41859e-05			Yes
flhA	confers resistance to antibiotic	Hygromycin B	0	5.41859e-05			Yes
rhoL	confers resistance to antibiotic	Minocycline	0	5.41859e-05			No
ypjB	confers resistance to antibiotic	Sulfamethizole	0	5.41859e-05			No
selU	confers resistance to antibiotic	Sulfathiazole	0	5.41859e-05			No
mokB	confers resistance to antibiotic	Cefamandole	0	5.41859e-05			No
yfeY	confers resistance to antibiotic	Capreomycin	0	5.41859e-05			No
rseC	confers resistance to antibiotic	Chlortetracycline	0	5.41859e-05			No
rihA	confers resistance to antibiotic	Paromomycin	2.28128e-05	5.41859e-05			Yes
mug	confers resistance to antibiotic	Hygromycin	0	5.41859e-05			No
dgcC	confers resistance to antibiotic	Cefmetazole	0	5.41859e-05			No
qorB	confers resistance to antibiotic	Clarythromycin	0	5.41859e-05			No
hepA	confers resistance to antibiotic	Capreomycin	2.28128e-05	5.41859e-05			No
yifK	confers resistance to antibiotic	Sulfanilamide	2.28128e-05	5.41859e-05			Yes
betT	confers resistance to antibiotic	Geneticin	0	5.41859e-05			Yes
ppnP	confers resistance to antibiotic	Sulfanilamide	0	5.41859e-05			Yes
ygcN	confers resistance to antibiotic	Sulfanilamide	0	5.41859e-05			Yes
era	confers resistance to antibiotic	Polymyxin B	2.28128e-05	5.41859e-05			No
yfeA	confers resistance to antibiotic	Hygromycin B	0	5.41859e-05			Yes
yjdJ	confers resistance to antibiotic	Cefamandole	0	5.41859e-05			No
xisD	confers resistance to antibiotic	Sulfanilamide	0	5.41859e-05			Yes
bamD	confers resistance to antibiotic	Dactinomycin	0.00797585	5.41859e-05			No
renD	confers resistance to antibiotic	Cefamandole	0	5.41859e-05			No
yjjX	confers resistance to antibiotic	Oxycarboxin	0	5.41859e-05			Yes
yqcE	confers resistance to antibiotic	Cephradine	0	5.41859e-05			Yes
yfgD	confers resistance to antibiotic	Hygromycin	2.28128e-05	5.41859e-05			No
acs	confers resistance to antibiotic	Rifamycin SV	0	5.41859e-05			No
fimD	confers resistance to antibiotic	Thiolactomycin	2.28128e-05	5.41859e-05			No
ortT	confers resistance to antibiotic	Cefmetazole	0	5.41859e-05			No
ygeP	confers resistance to antibiotic	Thiolactomycin	0	5.41859e-05			No
yijD	confers resistance to antibiotic	Sulfanilamide	0	5.41859e-05			Yes
gldA	confers resistance to antibiotic	Rifamycin SV	0	5.41859e-05			No
hyaE	confers resistance to antibiotic	Cefamandole	0	5.41859e-05			No
yzfA	confers resistance to antibiotic	Amoxicillin	0	5.41859e-05			Yes
ispD	confers resistance to antibiotic	Doxorubicin	2.28128e-05	5.41859e-05			No
artM	confers resistance to antibiotic	Colistin	0	5.41859e-05			No
yecF	confers resistance to antibiotic	Paromomycin	0	5.41859e-05			Yes
torZ	confers resistance to antibiotic	Paromomycin	0	5.41859e-05			Yes
yjbM	confers resistance to antibiotic	Neomycin	0	5.41859e-05			No
ybfH	confers resistance to antibiotic	Nigericin	0	5.41859e-05			No
pqqL	confers resistance to antibiotic	Oxycarboxin	2.28128e-05	5.41859e-05			Yes
rutG	confers resistance to antibiotic	Oxycarboxin	0	5.41859e-05			Yes
fecI	confers resistance to antibiotic	Streptonigrin	0	5.41859e-05			No
fadI	confers resistance to antibiotic	Cloxacillin	0	5.41859e-05			No
yihM	confers resistance to antibiotic	Troleandomycin	0	5.41859e-05			Yes
ykfN	confers resistance to antibiotic	Cephradine	0	5.41859e-05			Yes
aspA	confers resistance to antibiotic	Cloxacillin	0	5.41859e-05			No
yoaG	confers resistance to antibiotic	Neomycin	0	5.41859e-05			No
ygdG	confers resistance to antibiotic	Hygromycin	0	5.41859e-05			No
galK	confers resistance to antibiotic	Sulfanilamide	0	5.41859e-05			Yes
yifO	confers resistance to antibiotic	CHIR090	0	5.41859e-05			No
yncL	confers resistance to antibiotic	Cerulenin	0	5.41859e-05			No
pdxI	confers resistance to antibiotic	Penicillin G	0	5.41859e-05			No
paaD	confers resistance to antibiotic	Doxycycline hyclate	0	5.41859e-05			No
fecA	confers resistance to antibiotic	Sulfanilamide	0	5.41859e-05			Yes
ribC	confers resistance to antibiotic	Clarythromycin	0	5.41859e-05			No
ycfD	confers resistance to antibiotic	Capreomycin	0	5.41859e-05			No
ybeL	confers resistance to antibiotic	Neomycin	0	5.41859e-05			No
caiC	confers resistance to antibiotic	Chlortetracycline	2.28128e-05	5.41859e-05			No
yohP	confers resistance to antibiotic	Sulfamethazine	0	5.41859e-05			No
yfgI	confers resistance to antibiotic	Hygromycin	2.28128e-05	5.41859e-05			No
yagL	confers resistance to antibiotic	Colistin	0	5.41859e-05			No
tcyP	confers resistance to antibiotic	5-Nitro-2-furaldehyde semicarbazone	0	5.41859e-05			No
rhaD	confers resistance to antibiotic	Clarythromycin	2.28128e-05	5.41859e-05			No
ybcF	confers resistance to antibiotic	Colistin	0	5.41859e-05			No
kdgT	confers resistance to antibiotic	Chlortetracycline	0	5.41859e-05			No
flgF	confers resistance to antibiotic	Rifamycin SV	0	5.41859e-05			No
nfrB	confers resistance to antibiotic	Rifamycin SV	0	5.41859e-05			No
prmB	confers resistance to antibiotic	Geneticin	0	5.41859e-05			Yes
aroD	confers resistance to antibiotic	Hygromycin	0	5.41859e-05			No
cysZ	confers resistance to antibiotic	Doxorubicin	0	5.41859e-05			No
rclA	confers resistance to antibiotic	Oxycarboxin	0	5.41859e-05			Yes
ycjP	confers resistance to antibiotic	Paromomycin	0	5.41859e-05			Yes
engB	confers resistance to antibiotic	Dihydrostreptomycin	0	5.41859e-05			No
uvrC	confers resistance to antibiotic	Hygromycin	2.28128e-05	5.41859e-05			No
hemH	confers resistance to antibiotic	Metronidazole	0	5.41859e-05			No
wcaD	confers resistance to antibiotic	Rifamycin SV	0	5.41859e-05			No
dgcJ	confers resistance to antibiotic	Hygromycin	0	5.41859e-05			No
yecN	confers resistance to antibiotic	Geneticin	0	5.41859e-05			Yes
ysaC	confers resistance to antibiotic	Rifamycin SV	0	5.41859e-05			No
bcsC	confers resistance to antibiotic	Troleandomycin	0	5.41859e-05			Yes
yfcQ	confers resistance to antibiotic	Neomycin	0	5.41859e-05			No
ykgJ	confers resistance to antibiotic	Rifamycin SV	0	5.41859e-05			No
ymgI	confers resistance to antibiotic	Phleomycin	0	5.41859e-05			No
ydhU	confers resistance to antibiotic	Sulfanilamide	0	5.41859e-05			Yes
insI4	confers resistance to antibiotic	Cefamandole	0	5.41859e-05			No
atoB	confers resistance to antibiotic	Sulfanilamide	0	5.41859e-05			Yes
radA	confers resistance to antibiotic	Hygromycin	0	5.41859e-05			No
malP	confers resistance to antibiotic	Capreomycin	0	5.41859e-05			No
yghR	confers resistance to antibiotic	Cephradine	0	5.41859e-05			Yes
yffQ	confers resistance to antibiotic	Rifamycin SV	0	5.41859e-05			No
bhsA	confers resistance to antibiotic	Colistin	0	5.41859e-05			No
yahH	confers resistance to antibiotic	Thiolactomycin	0	5.41859e-05			No
yedM	confers resistance to antibiotic	Mecillinam	0	5.41859e-05			No
ppdB	confers resistance to antibiotic	Hygromycin B	0	5.41859e-05			Yes
lplA	confers resistance to antibiotic	Cerulenin	0	5.41859e-05			No
hcxB	confers resistance to antibiotic	Rifamycin SV	0	5.41859e-05			No
parC	confers resistance to antibiotic	Enoxacin	0	5.41859e-05			No
dgcC	confers resistance to antibiotic	Sulfachloropyridazine	0	5.41859e-05			No
yjdO	confers resistance to antibiotic	Neomycin	0	5.41859e-05			No
ldtB	confers resistance to antibiotic	Thiolactomycin	0	5.41859e-05			No
yhdZ	confers resistance to antibiotic	Chlortetracycline	0	5.41859e-05			No
ypjI	confers resistance to antibiotic	Bicyclomycin	0	5.41859e-05			No
yiaT	confers resistance to antibiotic	Hygromycin B	0	5.41859e-05			Yes
yfgC	confers resistance to antibiotic	Sulfanilamide	2.28128e-05	5.41859e-05			Yes
mntS	confers resistance to antibiotic	Trimethoprim	0	5.41859e-05			No
hypA	confers resistance to antibiotic	Cefamandole	0	5.41859e-05			No
ydeA	confers resistance to antibiotic	Tobramycin	0	5.41859e-05			No
fic	confers resistance to antibiotic	Cloxacillin	0	5.41859e-05			No
hemE	confers resistance to antibiotic	Colistin	0	5.41859e-05			No
fliP	confers resistance to antibiotic	Cephradine	0	5.41859e-05			Yes
bhsA	confers resistance to antibiotic	Hygromycin B	0	5.41859e-05			Yes
dppC	confers resistance to antibiotic	Rifamycin SV	0	5.41859e-05			No
yrhC	confers resistance to antibiotic	Hygromycin	0	5.41859e-05			No
yibQ	confers resistance to antibiotic	Capreomycin	0	5.41859e-05			No
rarA	confers resistance to antibiotic	Rifamycin SV	0	5.41859e-05			No
yedM	confers resistance to antibiotic	Spectinomycin	0	5.41859e-05			Yes
prmB	confers resistance to antibiotic	Cerulenin	0	5.41859e-05			No
ibsD	confers resistance to antibiotic	Ofloxacin	0	5.41859e-05			No
glcF	confers resistance to antibiotic	Paromomycin	0	5.41859e-05			Yes
insB-3	confers resistance to antibiotic	Azithromycin	0	5.41859e-05			No
yiaV	confers resistance to antibiotic	Sulfanilamide	0	5.41859e-05			Yes
engB	confers resistance to antibiotic	Cefmetazole	0	5.41859e-05			No
hypD	confers resistance to antibiotic	Capreomycin	0	5.41859e-05			No
hemC	confers resistance to antibiotic	Triclosan	0	5.41859e-05			Yes
ylbH	confers resistance to antibiotic	Sulfanilamide	0.00300789	5.41859e-05			Yes
yjhZ	confers resistance to antibiotic	Nigericin	0	5.41859e-05			No
ygeH	confers resistance to antibiotic	Hygromycin B	0	5.41859e-05			Yes
tyrB	confers resistance to antibiotic	Oxycarboxin	0	5.41859e-05			Yes
yifL	confers resistance to antibiotic	Hygromycin	2.28128e-05	5.41859e-05			No
rcnA	confers resistance to antibiotic	Tobramycin	0	5.41859e-05			No
ysaA	confers resistance to antibiotic	Cloxacillin	0	5.41859e-05			No
insB-3	confers resistance to antibiotic	Neomycin	0	5.41859e-05			No
rffH	confers resistance to antibiotic	Capreomycin	2.28128e-05	5.41859e-05			No
ppnP	confers resistance to antibiotic	Furaltadone	0	5.41859e-05			No
phnO	confers resistance to antibiotic	Cefamandole	0	5.41859e-05			No
ldtA	confers resistance to antibiotic	Cefmetazole	0	5.41859e-05			No
ymgH	confers resistance to antibiotic	Josamycin	0	5.41859e-05			No
fhiA	confers resistance to antibiotic	Tobramycin	0	5.41859e-05			No
bcsB	confers resistance to antibiotic	Troleandomycin	0	5.41859e-05			Yes
yjbT	confers resistance to antibiotic	Kanamycin	0	5.41859e-05			Yes
rclB	confers resistance to antibiotic	Sulfathiazole	0	5.41859e-05			No
bcsE	confers resistance to antibiotic	Troleandomycin	0	5.41859e-05			Yes
insH-10	confers resistance to antibiotic	Cloxacillin	0	5.41859e-05			No
ysaB	confers resistance to antibiotic	Oxycarboxin	0	5.41859e-05			Yes
maoP	confers resistance to antibiotic	Chloramphenicol	0	5.41859e-05			Yes
talA	confers resistance to antibiotic	Amoxicillin	0	5.41859e-05			Yes
azuC	confers resistance to antibiotic	Mecillinam	0	5.41859e-05			No
tdcR	confers resistance to antibiotic	Oxycarboxin	0	5.41859e-05			Yes
yihO	confers resistance to antibiotic	Troleandomycin	0	5.41859e-05			Yes
pdeK	confers resistance to antibiotic	Streptomycin	0	5.41859e-05			Yes
ymfP	confers resistance to antibiotic	Colistin	0	5.41859e-05			No
dgcQ	confers resistance to antibiotic	Cefuroxime	0	5.41859e-05			No
ybjO	confers resistance to antibiotic	Cloxacillin	0	5.41859e-05			No
yegQ	confers resistance to antibiotic	Cloxacillin	0	5.41859e-05			No
dnaB	confers resistance to antibiotic	Cefamandole	2.28128e-05	5.41859e-05			No
ispG	confers resistance to antibiotic	Sulfanilamide	0	5.41859e-05			Yes
cdgI	confers resistance to antibiotic	Levofloxacin	0	5.41859e-05			Yes
coaE	confers resistance to antibiotic	Streptonigrin	0	5.41859e-05			No
ychN	confers resistance to antibiotic	Neomycin	0	5.41859e-05			No
nrdA	confers resistance to antibiotic	Cefamandole	0	5.41859e-05			No
yebZ	confers resistance to antibiotic	Tobramycin	0	5.41859e-05			No
lgoR	confers resistance to antibiotic	Phleomycin	0	5.41859e-05			No
mntS	confers resistance to antibiotic	Sulfamethoxazole	0	5.41859e-05			No
yfcZ	confers resistance to antibiotic	Cefamandole	0	5.41859e-05			No
yehY	confers resistance to antibiotic	Rifamycin SV	0	5.41859e-05			No
ygcS	confers resistance to antibiotic	Hygromycin B	0	5.41859e-05			Yes
ymfE	confers resistance to antibiotic	Cloxacillin	0	5.41859e-05			No
lapA	confers resistance to antibiotic	Aztreonam	0	5.41859e-05			No
pdeN	confers resistance to antibiotic	Paromomycin	0	5.41859e-05			Yes
yhhS	confers resistance to antibiotic	Paromomycin	0	5.41859e-05			Yes
nuoA	confers resistance to antibiotic	Cefsulodin	0	5.41859e-05			No
yqaD	confers resistance to antibiotic	Enoxacin	0	5.41859e-05			No
yegP	confers resistance to antibiotic	Sulfanilamide	0	5.41859e-05			Yes
pdeA	confers resistance to antibiotic	Oxycarboxin	0	5.41859e-05			Yes
nfrA	confers resistance to antibiotic	Neomycin	0	5.41859e-05			No
hxpB	confers resistance to antibiotic	Cloxacillin	0	5.41859e-05			No
mgsA	confers resistance to antibiotic	Azithromycin	0	5.41859e-05			No
ymfI	confers resistance to antibiotic	Sulfanilamide	0.00870427	5.41859e-05			Yes
insF1	confers resistance to antibiotic	Nalidixic acid	0	5.41859e-05			No
yoeH	confers resistance to antibiotic	Streptonigrin	0	5.41859e-05			No
ydfB	confers resistance to antibiotic	Mitomycin C	0	5.41859e-05			No
ytfQ	confers resistance to antibiotic	Cefamandole	0	5.41859e-05			No
ydhW	confers resistance to antibiotic	Triclosan	0	5.41859e-05			Yes
yffQ	confers resistance to antibiotic	Spectinomycin	0	5.41859e-05			Yes
rhsB	confers resistance to antibiotic	Colistin	0	5.41859e-05			No
yfcL	confers resistance to antibiotic	Capreomycin	0	5.41859e-05			No
murA	confers resistance to antibiotic	Streptonigrin	0	5.41859e-05			No
ldtE	confers resistance to antibiotic	Fusidic acid	0	5.41859e-05			No
ghxP	confers resistance to antibiotic	Hygromycin B	0	5.41859e-05			Yes
ybdF	confers resistance to antibiotic	Colistin	0	5.41859e-05			No
yoaF	confers resistance to antibiotic	Mitomycin C	0	5.41859e-05			No
rffG	confers resistance to antibiotic	Rifamycin SV	0	5.41859e-05			No
yehU	confers resistance to antibiotic	Chlortetracycline	0	5.41859e-05			No
rutD	confers resistance to antibiotic	Doxycycline	0	5.41859e-05			No
yiiF	confers resistance to antibiotic	Cephradine	0	5.41859e-05			Yes
yjfL	confers resistance to antibiotic	Fosfomycin	0	5.41859e-05			No
hflC	confers resistance to antibiotic	Chlortetracycline	0	5.41859e-05			No
pdxI	confers resistance to antibiotic	Mecillinam	0	5.41859e-05			No
ycjT	confers resistance to antibiotic	Neomycin	0	5.41859e-05			No
yqeK	confers resistance to antibiotic	Troleandomycin	0	5.41859e-05			Yes
ffh	confers resistance to antibiotic	Phleomycin	0	5.41859e-05			No
coaE	confers resistance to antibiotic	Cephradine	0	5.41859e-05			Yes
cheB	confers resistance to antibiotic	Neomycin	0	5.41859e-05			No
bioD2	confers resistance to antibiotic	Cerulenin	0	5.41859e-05			No
glsB	confers resistance to antibiotic	Phleomycin	0	5.41859e-05			No
lapB	confers resistance to antibiotic	Neomycin	0	5.41859e-05			No
nadE	confers resistance to antibiotic	Triclosan	0	5.41859e-05			Yes
ispD	confers resistance to antibiotic	Nigericin	2.28128e-05	5.41859e-05			No
crfC	confers resistance to antibiotic	Penimepicycline	0	5.41859e-05			No
hrpB	confers resistance to antibiotic	Geneticin	0	5.41859e-05			Yes
pdeK	confers resistance to antibiotic	Norfloxacin	0	5.41859e-05			Yes
suhB	confers resistance to antibiotic	Thiolactomycin	0	5.41859e-05			No
mokB	confers resistance to antibiotic	Bacitracin	0	5.41859e-05			No
ybjI	confers resistance to antibiotic	Chlortetracycline	0	5.41859e-05			No
rmf	confers resistance to antibiotic	Geneticin	0	5.41859e-05			Yes
rpsI	confers resistance to antibiotic	Tunicamycin	0	5.41859e-05			No
ubiB	confers resistance to antibiotic	Radicicol	0	5.41859e-05			No
mtr	confers resistance to antibiotic	Paromomycin	0	5.41859e-05			Yes
pdeG	confers resistance to antibiotic	Cloxacillin	0	5.41859e-05			No
efeU	confers resistance to antibiotic	Sulfamethoxazole	0	5.41859e-05			No
lpxH	confers resistance to antibiotic	Nigericin	0	5.41859e-05			No
yfaX	confers resistance to antibiotic	Oxycarboxin	0	5.41859e-05			Yes
argB	confers resistance to antibiotic	Troleandomycin	0	5.41859e-05			Yes
ypjB	confers resistance to antibiotic	Mitomycin C	0	5.41859e-05			No
nadE	confers resistance to antibiotic	Sulfamethizole	0	5.41859e-05			No
yffL	confers resistance to antibiotic	Triclosan	0	5.41859e-05			Yes
yihQ	confers resistance to antibiotic	Neomycin	0	5.41859e-05			No
elyC	confers resistance to antibiotic	Amikacin	0	5.41859e-05			No
ygeM	confers resistance to antibiotic	Doxycycline hyclate	0	5.41859e-05			No
ykgF	confers resistance to antibiotic	Chlortetracycline	0	5.41859e-05			No
ibsE	confers resistance to antibiotic	Paromomycin	0	5.41859e-05			Yes
yffQ	confers resistance to antibiotic	Sulfanilamide	0	5.41859e-05			Yes
cas3	confers resistance to antibiotic	Capreomycin	0	5.41859e-05			No
yhdJ	confers resistance to antibiotic	Sulfanilamide	0	5.41859e-05			Yes
ysaC	confers resistance to antibiotic	Capreomycin	0	5.41859e-05			No
dgcQ	confers resistance to antibiotic	Azithromycin	0	5.41859e-05			No
dxs	confers resistance to antibiotic	Oxycarboxin	0	5.41859e-05			Yes
yagA	confers resistance to antibiotic	Oxycarboxin	0	5.41859e-05			Yes
yqjF	confers resistance to antibiotic	Troleandomycin	0	5.41859e-05			Yes
yagG	confers resistance to antibiotic	Cefoxitin	0	5.41859e-05			No
nuoA	confers resistance to antibiotic	Cephradine	0	5.41859e-05			Yes
tauC	confers resistance to antibiotic	Troleandomycin	0	5.41859e-05			Yes
dut	confers resistance to antibiotic	Doxorubicin	0	5.41859e-05			No
pdxK	confers resistance to antibiotic	Cefamandole	0	5.41859e-05			No
hcaC	confers resistance to antibiotic	Capreomycin	0	5.41859e-05			No
yheV	confers resistance to antibiotic	Cephradine	0	5.41859e-05			Yes
yadG	confers resistance to antibiotic	Oxycarboxin	0	5.41859e-05			Yes
ypjM_2	confers resistance to antibiotic	Geneticin	2.28128e-05	5.41859e-05			Yes
hybD	confers resistance to antibiotic	Paromomycin	0	5.41859e-05			Yes
yccE	confers resistance to antibiotic	Chlortetracycline	0	5.41859e-05			No
rpnD	confers resistance to antibiotic	Triclosan	0	5.41859e-05			Yes
yffP	confers resistance to antibiotic	Bacitracin	0	5.41859e-05			No
cueO	confers resistance to antibiotic	Cefamandole	0	5.41859e-05			No
yqgE	confers resistance to antibiotic	Neomycin	0	5.41859e-05			No
yibU	confers resistance to antibiotic	Sulfanilamide	0	5.41859e-05			Yes
dgcJ	confers resistance to antibiotic	Sulfamonomethoxine	0	5.41859e-05			No
yahD	confers resistance to antibiotic	Sulfanilamide	0.00870427	5.41859e-05			Yes
frvR	confers resistance to antibiotic	Capreomycin	0	5.41859e-05			No
mokC	confers resistance to antibiotic	Vancomycin	0	5.41859e-05			Yes
tag	confers resistance to antibiotic	Neomycin	0	5.41859e-05			No
pqiC	confers resistance to antibiotic	Piperacillin	0	5.41859e-05			No
mcaS	confers resistance to antibiotic	Sulfamethazine	2.28128e-05	5.41859e-05			No
ycjR	confers resistance to antibiotic	Cefamandole	0	5.41859e-05			No
tcyJ	confers resistance to antibiotic	Penimepicycline	0	5.41859e-05			No
ydfB	confers resistance to antibiotic	Cerulenin	0	5.41859e-05			No
ybjC	confers resistance to antibiotic	Capreomycin	0	5.41859e-05			No
rhsB	confers resistance to antibiotic	Capreomycin	0	5.41859e-05			No
pqiC	confers resistance to antibiotic	Cefoperazone	0	5.41859e-05			No
yneJ	confers resistance to antibiotic	Cloxacillin	0	5.41859e-05			No
aphA	confers resistance to antibiotic	Sulfanilamide	0	5.41859e-05			Yes
ykgJ	confers resistance to antibiotic	Cloxacillin	0	5.41859e-05			No
yciB	confers resistance to antibiotic	Capreomycin	2.28128e-05	5.41859e-05			No
nadC	confers resistance to antibiotic	Rifamycin SV	0	5.41859e-05			No
lplA	confers resistance to antibiotic	Nigericin	0	5.41859e-05			No
ychS	confers resistance to antibiotic	Thiolactomycin	0	5.41859e-05			No
aspS	confers resistance to antibiotic	Chloramphenicol	0	5.41859e-05			Yes
yrhD	confers resistance to antibiotic	Streptonigrin	0	5.41859e-05			No
yaiS	confers resistance to antibiotic	Cloxacillin	0	5.41859e-05			No
yhdJ	confers resistance to antibiotic	Neomycin	0	5.41859e-05			No
rodZ	confers resistance to antibiotic	Cloxacillin	0	5.41859e-05			No
prpE	confers resistance to antibiotic	Capreomycin	0	5.41859e-05			No
hiuH	confers resistance to antibiotic	Capreomycin	0	5.41859e-05			No
trpS	confers resistance to antibiotic	Sulfanilamide	0	5.41859e-05			Yes
kbaY	confers resistance to antibiotic	Chlortetracycline	0	5.41859e-05			No
bioC	confers resistance to antibiotic	Cephradine	0	5.41859e-05			Yes
alkA	confers resistance to antibiotic	Geneticin	0	5.41859e-05			Yes
ypdJ	confers resistance to antibiotic	Cefsulodin	0	5.41859e-05			No
ygeP	confers resistance to antibiotic	Carbenicillin	0	5.41859e-05			No
sodC	confers resistance to antibiotic	Troleandomycin	0	5.41859e-05			Yes
dgcP	confers resistance to antibiotic	Enoxacin	0	5.41859e-05			No
dapD	confers resistance to antibiotic	Levofloxacin	0	5.41859e-05			Yes
yegI	confers resistance to antibiotic	Cephradine	0	5.41859e-05			Yes
insB-6	confers resistance to antibiotic	Nigericin	0	5.41859e-05			No
roxA	confers resistance to antibiotic	Tinidazole	0	5.41859e-05			No
yneF	confers resistance to antibiotic	Hygromycin B	0	5.41859e-05			Yes
fmt	confers resistance to antibiotic	Phleomycin	0	5.41859e-05			No
insI3	confers resistance to antibiotic	Cloxacillin	0	5.41859e-05			No
yiiG	confers resistance to antibiotic	Colistin	0	5.41859e-05			No
insI-2	confers resistance to antibiotic	Mecillinam	0	5.41859e-05			No
ivbL	confers resistance to antibiotic	Hygromycin	0	5.41859e-05			No
cdgI	confers resistance to antibiotic	Minocycline	0	5.41859e-05			No
yjiY	confers resistance to antibiotic	Hygromycin	2.28128e-05	5.41859e-05			No
arnD	confers resistance to antibiotic	Hygromycin B	0	5.41859e-05			Yes
tag	confers resistance to antibiotic	Metronidazole	0	5.41859e-05			No
uof	confers resistance to antibiotic	Lomefloxacin	0	5.41859e-05			No
pheL	confers resistance to antibiotic	Doxycycline hyclate	0	5.41859e-05			No
yedI	confers resistance to antibiotic	Doxycycline hyclate	0	5.41859e-05			No
yjbS	confers resistance to antibiotic	Chloramphenicol	0	5.41859e-05			Yes
arcZ	confers resistance to antibiotic	Oxytetracycline	0	5.41859e-05			No
yfaU	confers resistance to antibiotic	Cloxacillin	0	5.41859e-05			No
yibV	confers resistance to antibiotic	Kanamycin	0	5.41859e-05			Yes
fumA	confers resistance to antibiotic	Capreomycin	2.28128e-05	5.41859e-05			No
mutY	confers resistance to antibiotic	Oxycarboxin	0	5.41859e-05			Yes
dinQ	confers resistance to antibiotic	Tetracycline	0	5.41859e-05			No
yagX	confers resistance to antibiotic	Chlortetracycline	0	5.41859e-05			No
tcyN	confers resistance to antibiotic	Nitrofurantoin	0	5.41859e-05			No
mglA	confers resistance to antibiotic	Oxycarboxin	0	5.41859e-05			Yes
ycgB	confers resistance to antibiotic	Capreomycin	0	5.41859e-05			No
insH-2	confers resistance to antibiotic	Cloxacillin	0	5.41859e-05			No
gshA	confers resistance to antibiotic	Cefamandole	2.28128e-05	5.41859e-05			No
tpr	confers resistance to antibiotic	Hygromycin B	0	5.41859e-05			Yes
sgcA	confers resistance to antibiotic	Hygromycin	0	5.41859e-05			No
prc	confers resistance to antibiotic	Spectinomycin	0	5.41859e-05			Yes
efeU	confers resistance to antibiotic	Dactinomycin	0	5.41859e-05			No
intZ	confers resistance to antibiotic	Sulfanilamide	0	5.41859e-05			Yes
csgC	confers resistance to antibiotic	Cloxacillin	0	5.41859e-05			No
ygaY	confers resistance to antibiotic	Cefamandole	0	5.41859e-05			No
pncB	confers resistance to antibiotic	Cefamandole	2.28128e-05	5.41859e-05			No
glsA	confers resistance to antibiotic	Chlortetracycline	0	5.41859e-05			No
mcrA	confers resistance to antibiotic	Chlortetracycline	0	5.41859e-05			No
blc	confers resistance to antibiotic	Hygromycin B	0	5.41859e-05			Yes
ydfD	confers resistance to antibiotic	Rifamycin SV	0	5.41859e-05			No
fumE	confers resistance to antibiotic	Lomefloxacin	0	5.41859e-05			No
coaE	confers resistance to antibiotic	Azithromycin	0	5.41859e-05			No
yeeH	confers resistance to antibiotic	Sulfanilamide	0	5.41859e-05			Yes
ibsE	confers resistance to antibiotic	Streptomycin	0	5.41859e-05			Yes
yohK	confers resistance to antibiotic	Geneticin	0	5.41859e-05			Yes
ybaN	confers resistance to antibiotic	Sulfanilamide	0	5.41859e-05			Yes
fre	confers resistance to antibiotic	Geneticin	2.28128e-05	5.41859e-05			Yes
yffQ	confers resistance to antibiotic	Bicyclomycin	0	5.41859e-05			No
pfkA	confers resistance to antibiotic	Cloxacillin	0	5.41859e-05			No
sfmC	confers resistance to antibiotic	Hygromycin	0	5.41859e-05			No
yjhX	confers resistance to antibiotic	Paromomycin	0	5.41859e-05			Yes
rpsM	confers resistance to antibiotic	Oxacillin	0	5.41859e-05			No
amiA	confers resistance to antibiotic	Chlortetracycline	0	5.41859e-05			No
qorB	confers resistance to antibiotic	Ceftazidime	0	5.41859e-05			No
miaA	confers resistance to antibiotic	Cloxacillin	0	5.41859e-05			No
pbpG	confers resistance to antibiotic	Chlortetracycline	0	5.41859e-05			No
ebgC	confers resistance to antibiotic	Rifamycin SV	0	5.41859e-05			No
topAI	confers resistance to antibiotic	Tinidazole	0	5.41859e-05			No
ysaD	confers resistance to antibiotic	Polymyxin B	0	5.41859e-05			No
yfcC	confers resistance to antibiotic	Geneticin	0	5.41859e-05			Yes
ftsK	confers resistance to antibiotic	Bleomycin	0	5.41859e-05			No
bioA	confers resistance to antibiotic	Sulfanilamide	0	5.41859e-05			Yes
codB	confers resistance to antibiotic	Sulfanilamide	0	5.41859e-05			Yes
ymfS	confers resistance to antibiotic	CHIR090	0	5.41859e-05			No
yhhI	confers resistance to antibiotic	Carbenicillin	0	5.41859e-05			No
insC-2	confers resistance to antibiotic	Radicicol	0	5.41859e-05			No
yrhC	confers resistance to antibiotic	Paromomycin	0	5.41859e-05			Yes
hyfR	confers resistance to antibiotic	Chlortetracycline	0	5.41859e-05			No
mdoB	confers resistance to antibiotic	Rifamycin SV	0	5.41859e-05			No
ynjD	confers resistance to antibiotic	Hygromycin	0	5.41859e-05			No
yedP	confers resistance to antibiotic	Geneticin	0	5.41859e-05			Yes
ygiH	confers resistance to antibiotic	Hygromycin	0	5.41859e-05			No
pdxI	confers resistance to antibiotic	Oxycarboxin	0	5.41859e-05			Yes
ybfK	confers resistance to antibiotic	Nigericin	0	5.41859e-05			No
ycaL	confers resistance to antibiotic	Colistin	0	5.41859e-05			No
eutH	confers resistance to antibiotic	Paromomycin	0	5.41859e-05			Yes
ssuE	confers resistance to antibiotic	Cloxacillin	0	5.41859e-05			No
mhpT	confers resistance to antibiotic	Chlortetracycline	0	5.41859e-05			No
fryB	confers resistance to antibiotic	Chlortetracycline	0	5.41859e-05			No
xdhA	confers resistance to antibiotic	Oxycarboxin	0	5.41859e-05			Yes
yeaM	confers resistance to antibiotic	Capreomycin	0	5.41859e-05			No
srkA	confers resistance to antibiotic	Spiramycin	0	5.41859e-05			No
leuL	confers resistance to antibiotic	Doxorubicin	0	5.41859e-05			No
eutC	confers resistance to antibiotic	Cloxacillin	0	5.41859e-05			No
fdrA	confers resistance to antibiotic	Geneticin	0	5.41859e-05			Yes
rhmA	confers resistance to antibiotic	Troleandomycin	0	5.41859e-05			Yes
ykgQ	confers resistance to antibiotic	Hygromycin	0	5.41859e-05			No
yjbS	confers resistance to antibiotic	Triclosan	0	5.41859e-05			Yes
rpsL	confers resistance to antibiotic	Capreomycin	0	5.41859e-05			No
yagH	confers resistance to antibiotic	Geneticin	0	5.41859e-05			Yes
gstA	confers resistance to antibiotic	Troleandomycin	0	5.41859e-05			Yes
trpS	confers resistance to antibiotic	Chloramphenicol	0	5.41859e-05			Yes
ldtE	confers resistance to antibiotic	Penimepicycline	0	5.41859e-05			No
relE	confers resistance to antibiotic	Cefamandole	0.00086101	5.41859e-05			No
thrL	confers resistance to antibiotic	Doxycycline	0	5.41859e-05			No
yecE	confers resistance to antibiotic	Troleandomycin	0	5.41859e-05			Yes
mnaT	confers resistance to antibiotic	Hygromycin	0	5.41859e-05			No
yafN	confers resistance to antibiotic	Oxycarboxin	0	5.41859e-05			Yes
yedQ	confers resistance to antibiotic	Paromomycin	0	5.41859e-05			Yes
rpnD	confers resistance to antibiotic	Doxycycline hyclate	0	5.41859e-05			No
adeQ	confers resistance to antibiotic	Penimepicycline	0	5.41859e-05			No
smg	confers resistance to antibiotic	Troleandomycin	0	5.41859e-05			Yes
qorA	confers resistance to antibiotic	Cloxacillin	0	5.41859e-05			No
waaY	confers resistance to antibiotic	Nitrofurantoin	0	5.41859e-05			No
zntB	confers resistance to antibiotic	Polymyxin B	0	5.41859e-05			No
cvpA	confers resistance to antibiotic	Hygromycin	2.28128e-05	5.41859e-05			No
gcd	confers resistance to antibiotic	Oxycarboxin	0	5.41859e-05			Yes
idnO	confers resistance to antibiotic	Rifamycin SV	0	5.41859e-05			No
moeB	confers resistance to antibiotic	Chlortetracycline	2.28128e-05	5.41859e-05			No
ydaG	confers resistance to antibiotic	Oxycarboxin	0	5.41859e-05			Yes
ychG	confers resistance to antibiotic	CHIR090	0	5.41859e-05			No
norW	confers resistance to antibiotic	Sulfanilamide	0	5.41859e-05			Yes
ybdN	confers resistance to antibiotic	Chlortetracycline	0	5.41859e-05			No
yjhY	confers resistance to antibiotic	Chloramphenicol	0	5.41859e-05			Yes
yneM	confers resistance to antibiotic	Norfloxacin	0	5.41859e-05			Yes
mug	confers resistance to antibiotic	Rifamycin SV	0	5.41859e-05			No
mtnN	confers resistance to antibiotic	Penicillin G	0	5.41859e-05			No
ygbA	confers resistance to antibiotic	Rifamycin SV	0	5.41859e-05			No
yfaA	confers resistance to antibiotic	Paromomycin	0	5.41859e-05			Yes
sseA	confers resistance to antibiotic	Rifamycin SV	0	5.41859e-05			No
ypaB	confers resistance to antibiotic	Mitomycin C	0	5.41859e-05			No
rpnA	confers resistance to antibiotic	Cefmetazole	0	5.41859e-05			No
yciO	confers resistance to antibiotic	Hygromycin B	0	5.41859e-05			Yes
ymdF	confers resistance to antibiotic	Cloxacillin	0	5.41859e-05			No
gloC	confers resistance to antibiotic	Sulfachloropyridazine	0	5.41859e-05			No
proK	confers resistance to antibiotic	Ofloxacin	0.00870427	5.41859e-05			No
ypaB	confers resistance to antibiotic	Nigericin	0	5.41859e-05			No
yqeJ	confers resistance to antibiotic	Hygromycin	0	5.41859e-05			No
yceB	confers resistance to antibiotic	Cephradine	0	5.41859e-05			Yes
roxA	confers resistance to antibiotic	Doxycycline hyclate	2.28128e-05	5.41859e-05			No
lpxK	confers resistance to antibiotic	Sulfamethoxazole	0	5.41859e-05			No
ykgM	confers resistance to antibiotic	Hygromycin B	0	5.41859e-05			Yes
prs	confers resistance to antibiotic	Vancomycin	0	5.41859e-05			Yes
rfbA	confers resistance to antibiotic	Tobramycin	0	5.41859e-05			No
yfdX	confers resistance to antibiotic	Cefamandole	0	5.41859e-05			No
abpA	confers resistance to antibiotic	Radicicol	2.28128e-05	5.41859e-05			No
mgrB	confers resistance to antibiotic	Hygromycin	0	5.41859e-05			No
dgcT	confers resistance to antibiotic	Lincomycin	0	5.41859e-05			No
ugd	confers resistance to antibiotic	Hygromycin	0	5.41859e-05			No
insJ	confers resistance to antibiotic	Hygromycin B	0	5.41859e-05			Yes
yraK	confers resistance to antibiotic	Sulfanilamide	0	5.41859e-05			Yes
apbE	confers resistance to antibiotic	Rifamycin SV	0	5.41859e-05			No
mdoB	confers resistance to antibiotic	Capreomycin	0	5.41859e-05			No
ytcA	confers resistance to antibiotic	Paromomycin	0	5.41859e-05			Yes
yiiG	confers resistance to antibiotic	Cephradine	0	5.41859e-05			Yes
yeeH	confers resistance to antibiotic	Cefsulodin	0	5.41859e-05			No
rutA	confers resistance to antibiotic	Tobramycin	0	5.41859e-05			No
yjfF	confers resistance to antibiotic	Capreomycin	0	5.41859e-05			No
ydhB	confers resistance to antibiotic	Rifamycin SV	0	5.41859e-05			No
ivbL	confers resistance to antibiotic	Minocycline	0	5.41859e-05			No
nirD	confers resistance to antibiotic	Neomycin	0	5.41859e-05			No
ygiS	confers resistance to antibiotic	Cephradine	2.28128e-05	5.41859e-05			Yes
yfaQ	confers resistance to antibiotic	Cloxacillin	0	5.41859e-05			No
ynaA	confers resistance to antibiotic	Chlortetracycline	0	5.41859e-05			No
acnB	confers resistance to antibiotic	Troleandomycin	2.28128e-05	5.41859e-05			Yes
trpB	confers resistance to antibiotic	Rifamycin SV	0	5.41859e-05			No
nimR	confers resistance to antibiotic	Amikacin	0	5.41859e-05			No
lpd	confers resistance to antibiotic	Cloxacillin	0	5.41859e-05			No
proC	confers resistance to antibiotic	Troleandomycin	0	5.41859e-05			Yes
ykfL	confers resistance to antibiotic	Azithromycin	0	5.41859e-05			No
yliL	confers resistance to antibiotic	Colistin	0	5.41859e-05			No
yhfK	confers resistance to antibiotic	Sulfanilamide	0	5.41859e-05			Yes
rplS	confers resistance to antibiotic	Doxorubicin	0	5.41859e-05			No
yodB	confers resistance to antibiotic	Chlortetracycline	0	5.41859e-05			No
lsrF	confers resistance to antibiotic	Cloxacillin	0	5.41859e-05			No
pdeF	confers resistance to antibiotic	Norfloxacin	0	5.41859e-05			Yes
kdsA	confers resistance to antibiotic	Spectinomycin	0	5.41859e-05			Yes
glvB	confers resistance to antibiotic	Moxalactam	0	5.41859e-05			No
dicA	confers resistance to antibiotic	Nigericin	0	5.41859e-05			No
nikD	confers resistance to antibiotic	Oxycarboxin	0	5.41859e-05			Yes
srlE	confers resistance to antibiotic	Rifamycin SV	0	5.41859e-05			No
fumD	confers resistance to antibiotic	Fusidic acid	0	5.41859e-05			No
yheV	confers resistance to antibiotic	Capreomycin	0	5.41859e-05			No
prmB	confers resistance to antibiotic	CHIR090	0	5.41859e-05			No
yfbL	confers resistance to antibiotic	Rifamycin SV	0	5.41859e-05			No
fecA	confers resistance to antibiotic	Oxycarboxin	0	5.41859e-05			Yes
yfgG	confers resistance to antibiotic	Chlortetracycline	0	5.41859e-05			No
thpR	confers resistance to antibiotic	Clarythromycin	0	5.41859e-05			No
ybhU	confers resistance to antibiotic	Lomefloxacin	0	5.41859e-05			No
glyU	confers resistance to antibiotic	Chlortetracycline	0	5.41859e-05			No
argR	confers resistance to antibiotic	Hygromycin	0	5.41859e-05			No
fabA	confers resistance to antibiotic	Cephradine	0	5.41859e-05			Yes
yoaJ	confers resistance to antibiotic	Capreomycin	0	5.41859e-05			No
ymiB	confers resistance to antibiotic	Moxalactam	0	5.41859e-05			No
tfaQ	confers resistance to antibiotic	Bacitracin	0	5.41859e-05			No
cbrA	confers resistance to antibiotic	Chlortetracycline	0	5.41859e-05			No
ythA	confers resistance to antibiotic	Norfloxacin	0	5.41859e-05			Yes
radD	confers resistance to antibiotic	Nitrofurantoin	0	5.41859e-05			No
elyC	confers resistance to antibiotic	Bleomycin	0	5.41859e-05			No
astB	confers resistance to antibiotic	Oxycarboxin	0	5.41859e-05			Yes
glnS	confers resistance to antibiotic	Levofloxacin	0	5.41859e-05			Yes
yihR	confers resistance to antibiotic	Colistin	0	5.41859e-05			No
potC	confers resistance to antibiotic	Cephradine	0	5.41859e-05			Yes
yqeJ	confers resistance to antibiotic	Cefamandole	0	5.41859e-05			No
murB	confers resistance to antibiotic	Hygromycin	0	5.41859e-05			No
clsC	confers resistance to antibiotic	Cephradine	0	5.41859e-05			Yes
yehH	confers resistance to antibiotic	Mecillinam	0	5.41859e-05			No
ldtD	confers resistance to antibiotic	Sulfadiazine	0	5.41859e-05			No
casC	confers resistance to antibiotic	Sulfanilamide	0	5.41859e-05			Yes
ykfC	confers resistance to antibiotic	Hygromycin B	0	5.41859e-05			Yes
yagY	confers resistance to antibiotic	Bacitracin	0	5.41859e-05			No
melB	confers resistance to antibiotic	Cloxacillin	0	5.41859e-05			No
yafU	confers resistance to antibiotic	Capreomycin	0	5.41859e-05			No
yehD	confers resistance to antibiotic	Chlortetracycline	0	5.41859e-05			No
fabI	confers resistance to antibiotic	Vancomycin	2.28128e-05	5.41859e-05			Yes
ygjK	confers resistance to antibiotic	Cloxacillin	0	5.41859e-05			No
ndk	confers resistance to antibiotic	Aztreonam	0	5.41859e-05			No
rimK	confers resistance to antibiotic	Ciprofloxacin	0	5.41859e-05			No
ycgX	confers resistance to antibiotic	Chlortetracycline	0	5.41859e-05			No
yiaO	confers resistance to antibiotic	Sulfanilamide	0	5.41859e-05			Yes
bglG	confers resistance to antibiotic	Hygromycin	0	5.41859e-05			No
fucP	confers resistance to antibiotic	Sulfanilamide	0	5.41859e-05			Yes
insO-1	confers resistance to antibiotic	Cefamandole	2.28128e-05	5.41859e-05			No
yafF	confers resistance to antibiotic	Clarythromycin	0	5.41859e-05			No
rffT	confers resistance to antibiotic	Bicyclomycin	0	5.41859e-05			No
lysC	confers resistance to antibiotic	Cefamandole	0	5.41859e-05			No
nanM	confers resistance to antibiotic	Rifamycin SV	0	5.41859e-05			No
cdsA	confers resistance to antibiotic	Kanamycin	0	5.41859e-05			Yes
mtnN	confers resistance to antibiotic	Sulfamethizole	0	5.41859e-05			No
yedN	confers resistance to antibiotic	Doxycycline hyclate	0	5.41859e-05			No
yqeH	confers resistance to antibiotic	Paromomycin	0	5.41859e-05			Yes
ybfL	confers resistance to antibiotic	Doxycycline	0	5.41859e-05			No
dfp	confers resistance to antibiotic	Sulfanilamide	0	5.41859e-05			Yes
yehD	confers resistance to antibiotic	Hygromycin	0	5.41859e-05			No
amn	confers resistance to antibiotic	Sulfanilamide	0	5.41859e-05			Yes
yoaE	confers resistance to antibiotic	Geneticin	0	5.41859e-05			Yes
pdeR	confers resistance to antibiotic	Puromycin	0	5.41859e-05			No
ygfK	confers resistance to antibiotic	Chlortetracycline	0	5.41859e-05			No
entD	confers resistance to antibiotic	Carbenicillin	0	5.41859e-05			No
insC-6	confers resistance to antibiotic	Hygromycin	2.28128e-05	5.41859e-05			No
yncK	confers resistance to antibiotic	Clarythromycin	0	5.41859e-05			No
yciZ	confers resistance to antibiotic	Nigericin	0	5.41859e-05			No
glnS	confers resistance to antibiotic	Hygromycin B	0	5.41859e-05			Yes
oppB	confers resistance to antibiotic	Geneticin	0	5.41859e-05			Yes
kdsA	confers resistance to antibiotic	Paromomycin	0	5.41859e-05			Yes
add	confers resistance to antibiotic	Hygromycin	0	5.41859e-05			No
ettA	confers resistance to antibiotic	Oxytetracycline	0	5.41859e-05			No
lgoT	confers resistance to antibiotic	Streptomycin	0	5.41859e-05			Yes
ykgP	confers resistance to antibiotic	Cephradine	0	5.41859e-05			Yes
yiiD	confers resistance to antibiotic	Rifamycin SV	0	5.41859e-05			No
ralR	confers resistance to antibiotic	Paromomycin	0	5.41859e-05			Yes
hyaE	confers resistance to antibiotic	Cephradine	0	5.41859e-05			Yes
lapA	confers resistance to antibiotic	Capreomycin	0	5.41859e-05			No
yhhJ	confers resistance to antibiotic	Sulfanilamide	0	5.41859e-05			Yes
tcyN	confers resistance to antibiotic	Tinidazole	0	5.41859e-05			No
cmoA	confers resistance to antibiotic	Rifamycin SV	0	5.41859e-05			No
ybcF	confers resistance to antibiotic	Capreomycin	0	5.41859e-05			No
qorA	confers resistance to antibiotic	Erythromycin	0	5.41859e-05			No
yaiE	confers resistance to antibiotic	Hygromycin	0	5.41859e-05			No
ykfL	confers resistance to antibiotic	Streptonigrin	0	5.41859e-05			No
yqjD	confers resistance to antibiotic	Cefamandole	0	5.41859e-05			No
insF1	confers resistance to antibiotic	Rifampin	0	5.41859e-05			Yes
ribF	confers resistance to antibiotic	CHIR090	0	5.41859e-05			No
yeaK	confers resistance to antibiotic	Troleandomycin	0	5.41859e-05			Yes
ysaC	confers resistance to antibiotic	Cefamandole	0	5.41859e-05			No
rclC	confers resistance to antibiotic	Fusidic acid	0	5.41859e-05			No
aidB	confers resistance to antibiotic	Hygromycin	0	5.41859e-05			No
serB	confers resistance to antibiotic	Hygromycin	0	5.41859e-05			No
yciO	confers resistance to antibiotic	Oxycarboxin	0	5.41859e-05			Yes
yjgN	confers resistance to antibiotic	Neomycin	0	5.41859e-05			No
crfC	confers resistance to antibiotic	Phenethicillin	0	5.41859e-05			No
ubiH	confers resistance to antibiotic	Doxycycline hyclate	0	5.41859e-05			No
ymgD	confers resistance to antibiotic	Paromomycin	0	5.41859e-05			Yes
thpR	confers resistance to antibiotic	Neomycin	0	5.41859e-05			No
proW	confers resistance to antibiotic	Tetracycline	0	5.41859e-05			No
rpsQ	confers resistance to antibiotic	Oxycarboxin	0	5.41859e-05			Yes
clcB	confers resistance to antibiotic	Oxycarboxin	0	5.41859e-05			Yes
aldA	confers resistance to antibiotic	Capreomycin	2.28128e-05	5.41859e-05			No
yeeX	confers resistance to antibiotic	Hygromycin	2.28128e-05	5.41859e-05			No
oppB	confers resistance to antibiotic	Paromomycin	0	5.41859e-05			Yes
yedM	confers resistance to antibiotic	Colistin	0	5.41859e-05			No
ecnA	confers resistance to antibiotic	Doxycycline hyclate	0	5.41859e-05			No
crfC	confers resistance to antibiotic	Cefuroxime	0	5.41859e-05			No
yjbR	confers resistance to antibiotic	Cefamandole	0	5.41859e-05			No
lyxK	confers resistance to antibiotic	Hygromycin B	0	5.41859e-05			Yes
ybcD	confers resistance to antibiotic	Doxycycline	0	5.41859e-05			No
yncJ	confers resistance to antibiotic	Rifamycin SV	0	5.41859e-05			No
yedN	confers resistance to antibiotic	Cerulenin	0	5.41859e-05			No
nudK	confers resistance to antibiotic	Chlortetracycline	0	5.41859e-05			No
yeiB	confers resistance to antibiotic	Rifamycin SV	0	5.41859e-05			No
ydjH	confers resistance to antibiotic	Hygromycin B	0	5.41859e-05			Yes
yibJ	confers resistance to antibiotic	Capreomycin	0	5.41859e-05			No
lacZ	confers resistance to antibiotic	Hygromycin	0	5.41859e-05			No
lysO	confers resistance to antibiotic	Blasticidin S	0	5.41859e-05			No
bioA	confers resistance to antibiotic	Colistin	0	5.41859e-05			No
ycgV	confers resistance to antibiotic	Cloxacillin	0	5.41859e-05			No
pgaB	confers resistance to antibiotic	Geneticin	0	5.41859e-05			Yes
ynbD	confers resistance to antibiotic	Sulfanilamide	0	5.41859e-05			Yes
lptG	confers resistance to antibiotic	Azithromycin	0	5.41859e-05			No
mokC	confers resistance to antibiotic	Troleandomycin	0	5.41859e-05			Yes
rusA	confers resistance to antibiotic	Geneticin	2.28128e-05	5.41859e-05			Yes
yoeE	confers resistance to antibiotic	Ornidazole	0	5.41859e-05			No
phnK	confers resistance to antibiotic	Cefamandole	0	5.41859e-05			No
bioP	confers resistance to antibiotic	Cephradine	0	5.41859e-05			Yes
mqsA	confers resistance to antibiotic	Hygromycin	0	5.41859e-05			No
trmO	confers resistance to antibiotic	Troleandomycin	0	5.41859e-05			Yes
mltC	confers resistance to antibiotic	Capreomycin	0	5.41859e-05			No
lgoR	confers resistance to antibiotic	Capreomycin	0	5.41859e-05			No
efeU	confers resistance to antibiotic	Polymyxin B	0	5.41859e-05			No
pgk	confers resistance to antibiotic	Thiolactomycin	0	5.41859e-05			No
ypfG	confers resistance to antibiotic	Neomycin	0	5.41859e-05			No
hydN	confers resistance to antibiotic	Geneticin	0	5.41859e-05			Yes
yjbQ	confers resistance to antibiotic	Geneticin	0	5.41859e-05			Yes
cdgI	confers resistance to antibiotic	Ciprofloxacin	0	5.41859e-05			No
kbp	confers resistance to antibiotic	Sulfisoxazole	0	5.41859e-05			No
lapA	confers resistance to antibiotic	Radicicol	0	5.41859e-05			No
fsaB	confers resistance to antibiotic	Cephradine	0	5.41859e-05			Yes
yoaG	confers resistance to antibiotic	Capreomycin	0	5.41859e-05			No
insA-7	confers resistance to antibiotic	Thiolactomycin	0	5.41859e-05			No
tamA	confers resistance to antibiotic	Oxycarboxin	0	5.41859e-05			Yes
lplT	confers resistance to antibiotic	Colistin	0	5.41859e-05			No
adeD	confers resistance to antibiotic	Oleandomycin	0	5.41859e-05			No
yrhD	confers resistance to antibiotic	Oxacillin	0	5.41859e-05			No
uspG	confers resistance to antibiotic	Cloxacillin	0	5.41859e-05			No
ybcQ	confers resistance to antibiotic	Hygromycin	0	5.41859e-05			No
ysgA	confers resistance to antibiotic	Colistin	0	5.41859e-05			No
pssA	confers resistance to antibiotic	Kanamycin	0	5.41859e-05			Yes
ybaQ	confers resistance to antibiotic	Capreomycin	0	5.41859e-05			No
bcsC	confers resistance to antibiotic	Doxorubicin	0	5.41859e-05			No
cheY	confers resistance to antibiotic	Chlortetracycline	2.28128e-05	5.41859e-05			No
qseB	confers resistance to antibiotic	Nalidixic acid	0	5.41859e-05			No
ylbF	confers resistance to antibiotic	Cloxacillin	0	5.41859e-05			No
dgcM	confers resistance to antibiotic	Blasticidin S	0	5.41859e-05			No
yfeN	confers resistance to antibiotic	Cefamandole	0	5.41859e-05			No
rpsN	confers resistance to antibiotic	Fosfomycin	0	5.41859e-05			No
metB	confers resistance to antibiotic	Capreomycin	0	5.41859e-05			No
tatD	confers resistance to antibiotic	Geneticin	0	5.41859e-05			Yes
yjiV	confers resistance to antibiotic	Oxacillin	0	5.41859e-05			No
menB	confers resistance to antibiotic	Hygromycin	0	5.41859e-05			No
der	confers resistance to antibiotic	Troleandomycin	0	5.41859e-05			Yes
ypjB	confers resistance to antibiotic	Sulfamonomethoxine	0	5.41859e-05			No
ruvB	confers resistance to antibiotic	Neomycin	0.00088382	5.41859e-05			No
elfG	confers resistance to antibiotic	Chlortetracycline	0	5.41859e-05			No
metA	confers resistance to antibiotic	Sulfanilamide	0	5.41859e-05			Yes
ydhZ	confers resistance to antibiotic	Cloxacillin	0	5.41859e-05			No
rzoQ	confers resistance to antibiotic	Troleandomycin	0	5.41859e-05			Yes
yadK	confers resistance to antibiotic	Hygromycin	2.28128e-05	5.41859e-05			No
galF	confers resistance to antibiotic	Hygromycin	0	5.41859e-05			No
yaiX	confers resistance to antibiotic	Cephradine	0	5.41859e-05			Yes
ghxP	confers resistance to antibiotic	Tunicamycin	0	5.41859e-05			No
dmlA	confers resistance to antibiotic	Rifamycin SV	0	5.41859e-05			No
ydbJ	confers resistance to antibiotic	Neomycin	0	5.41859e-05			No
panF	confers resistance to antibiotic	Sulfanilamide	0	5.41859e-05			Yes
yoaK	confers resistance to antibiotic	Tunicamycin	0	5.41859e-05			No
pgi	confers resistance to antibiotic	Chlortetracycline	0	5.41859e-05			No
ybfD	confers resistance to antibiotic	Cloxacillin	0	5.41859e-05			No
thiL	confers resistance to antibiotic	Geneticin	0	5.41859e-05			Yes
gspC	confers resistance to antibiotic	Hygromycin	0	5.41859e-05			No
fmt	confers resistance to antibiotic	CHIR090	0	5.41859e-05			No
yadN	confers resistance to antibiotic	Hygromycin	2.28128e-05	5.41859e-05			No
yqcA	confers resistance to antibiotic	Sulfanilamide	0	5.41859e-05			Yes
yeeH	confers resistance to antibiotic	Ampicillin	0	5.41859e-05			Yes
mukB	confers resistance to antibiotic	Cerulenin	2.28128e-05	5.41859e-05			No
cca	confers resistance to antibiotic	Troleandomycin	0	5.41859e-05			Yes
cspH	confers resistance to antibiotic	CHIR090	0	5.41859e-05			No
yoeE	confers resistance to antibiotic	Cefoxitin	0	5.41859e-05			No
phnL	confers resistance to antibiotic	Cloxacillin	0	5.41859e-05			No
hemD	confers resistance to antibiotic	Cephradine	0	5.41859e-05			Yes
tpr	confers resistance to antibiotic	Thiolactomycin	0	5.41859e-05			No
yafX	confers resistance to antibiotic	Geneticin	0	5.41859e-05			Yes
dsdA	confers resistance to antibiotic	Cloxacillin	0	5.41859e-05			No
ugpA	confers resistance to antibiotic	Rifamycin SV	0	5.41859e-05			No
tynA	confers resistance to antibiotic	Geneticin	0	5.41859e-05			Yes
cheA	confers resistance to antibiotic	Sulfanilamide	0	5.41859e-05			Yes
fetB	confers resistance to antibiotic	Rolitetracycline	0	5.41859e-05			No
yidX	confers resistance to antibiotic	Cefamandole	0	5.41859e-05			No
dsbB	confers resistance to antibiotic	Cefamandole	0.00031564	5.41859e-05			No
rpmH	confers resistance to antibiotic	Amikacin	0	5.41859e-05			No
yffS	confers resistance to antibiotic	Sulfanilamide	0	5.41859e-05			Yes
ygeQ	confers resistance to antibiotic	Oxycarboxin	0	5.41859e-05			Yes
nimR	confers resistance to antibiotic	Nalidixic acid	0	5.41859e-05			No
hcaT	confers resistance to antibiotic	Capreomycin	0	5.41859e-05			No
ylcI	confers resistance to antibiotic	Azithromycin	0	5.41859e-05			No
ytjA	confers resistance to antibiotic	Nigericin	0	5.41859e-05			No
satP	confers resistance to antibiotic	Cefsulodin	0	5.41859e-05			No
ybgE	confers resistance to antibiotic	Sulfanilamide	0	5.41859e-05			Yes
tmk	confers resistance to antibiotic	Triclosan	0	5.41859e-05			Yes
pdeB	confers resistance to antibiotic	Cephalothin	0	5.41859e-05			No
rplU	confers resistance to antibiotic	Thiolactomycin	0	5.41859e-05			No
pdeB	confers resistance to antibiotic	Sulfadiazine	0	5.41859e-05			No
insL-3	confers resistance to antibiotic	Clarythromycin	0	5.41859e-05			No
yibU	confers resistance to antibiotic	Doxorubicin	0	5.41859e-05			No
ycfH	confers resistance to antibiotic	Troleandomycin	0	5.41859e-05			Yes
yfdY	confers resistance to antibiotic	Cefamandole	0	5.41859e-05			No
yigP	confers resistance to antibiotic	Hygromycin B	0	5.41859e-05			Yes
ddlA	confers resistance to antibiotic	Hygromycin	0	5.41859e-05			No
nagK	confers resistance to antibiotic	Geneticin	0	5.41859e-05			Yes
lgt	confers resistance to antibiotic	Hygromycin	0	5.41859e-05			No
barA	confers resistance to antibiotic	Piperacillin	0	5.41859e-05			No
lnt	confers resistance to antibiotic	Chloramphenicol	0	5.41859e-05			Yes
yigP	confers resistance to antibiotic	Geneticin	0	5.41859e-05			Yes
yfiP	confers resistance to antibiotic	Capreomycin	0	5.41859e-05			No
yajD	confers resistance to antibiotic	Cefamandole	0	5.41859e-05			No
frwB	confers resistance to antibiotic	Troleandomycin	0	5.41859e-05			Yes
rhaD	confers resistance to antibiotic	Chlortetracycline	0	5.41859e-05			No
ymfL	confers resistance to antibiotic	Sulfanilamide	0	5.41859e-05			Yes
xisR	confers resistance to antibiotic	Fosfomycin	0	5.41859e-05			No
mhpR	confers resistance to antibiotic	Hygromycin	0	5.41859e-05			No
frlA	confers resistance to antibiotic	Rifamycin SV	0	5.41859e-05			No
rrrD	confers resistance to antibiotic	Chlortetracycline	0	5.41859e-05			No
yneM	confers resistance to antibiotic	Tetracycline	0	5.41859e-05			No
ycaP	confers resistance to antibiotic	Neomycin	0	5.41859e-05			No
none	confers resistance to antibiotic	Hygromycin	0	5.41859e-05			No
narJ	confers resistance to antibiotic	Capreomycin	2.28128e-05	5.41859e-05			No
ylbF	confers resistance to antibiotic	Polymyxin B	0	5.41859e-05			No
yciU	confers resistance to antibiotic	Hygromycin	0	5.41859e-05			No
dctA	confers resistance to antibiotic	Paromomycin	2.28128e-05	5.41859e-05			Yes
yqjC	confers resistance to antibiotic	Hygromycin B	0	5.41859e-05			Yes
ppc	confers resistance to antibiotic	Oxycarboxin	0	5.41859e-05			Yes
mrr	confers resistance to antibiotic	Oxycarboxin	0	5.41859e-05			Yes
ygcN	confers resistance to antibiotic	Troleandomycin	0	5.41859e-05			Yes
yjgM	confers resistance to antibiotic	Cloxacillin	0	5.41859e-05			No
gatB	confers resistance to antibiotic	Chlortetracycline	0	5.41859e-05			No
yegH	confers resistance to antibiotic	Chlortetracycline	0	5.41859e-05			No
ybfH	confers resistance to antibiotic	Capreomycin	0	5.41859e-05			No
ypjM_2	confers resistance to antibiotic	Hygromycin	0	5.41859e-05			No
aceF	confers resistance to antibiotic	Sulfanilamide	0	5.41859e-05			Yes
yqgE	confers resistance to antibiotic	Cloxacillin	0	5.41859e-05			No
xanQ	confers resistance to antibiotic	Geneticin	0	5.41859e-05			Yes
truC	confers resistance to antibiotic	Cloxacillin	0	5.41859e-05			No
insB-7	confers resistance to antibiotic	Thiolactomycin	0	5.41859e-05			No
insL-1	confers resistance to antibiotic	Vancomycin	0	5.41859e-05			Yes
dauA	confers resistance to antibiotic	Sulfanilamide	0	5.41859e-05			Yes
pqiC	confers resistance to antibiotic	Amoxicillin	0	5.41859e-05			Yes
leuS	confers resistance to antibiotic	Sulfamethoxazole	0	5.41859e-05			No
ypjK	confers resistance to antibiotic	Novobiocin	0	5.41859e-05			Yes
rhmA	confers resistance to antibiotic	Chlortetracycline	0	5.41859e-05			No
rplR	confers resistance to antibiotic	Chlortetracycline	0	5.41859e-05			No
tolC	confers resistance to antibiotic	Puromycin	0	5.41859e-05			No
aroE	confers resistance to antibiotic	Oxycarboxin	0	5.41859e-05			Yes
yidI	confers resistance to antibiotic	Capreomycin	0	5.41859e-05			No
pdeI	confers resistance to antibiotic	Oxycarboxin	0	5.41859e-05			Yes
rpsM	confers resistance to antibiotic	Doxorubicin	0	5.41859e-05			No
fdnH	confers resistance to antibiotic	Sulfanilamide	0	5.41859e-05			Yes
cysZ	confers resistance to antibiotic	Streptonigrin	0	5.41859e-05			No
ygeM	confers resistance to antibiotic	Mecillinam	0	5.41859e-05			No
folD	confers resistance to antibiotic	Sulfanilamide	0	5.41859e-05			Yes
clsA	confers resistance to antibiotic	Sulfanilamide	0	5.41859e-05			Yes
azoR	confers resistance to antibiotic	Cloxacillin	0	5.41859e-05			No
hlyE	confers resistance to antibiotic	Hygromycin	0	5.41859e-05			No
ribC	confers resistance to antibiotic	Polymyxin B	0	5.41859e-05			No
insF1	confers resistance to antibiotic	Apramycin	0	5.41859e-05			Yes
yfeZ	confers resistance to antibiotic	Troleandomycin	0	5.41859e-05			Yes
rsmI	confers resistance to antibiotic	Nigericin	0	5.41859e-05			No
fdx	confers resistance to antibiotic	Aztreonam	0	5.41859e-05			No
yoaK	confers resistance to antibiotic	Hygromycin B	0	5.41859e-05			Yes
hcxB	confers resistance to antibiotic	Oleandomycin	0	5.41859e-05			No
rzoD	confers resistance to antibiotic	Cloxacillin	0	5.41859e-05			No
rpmH	confers resistance to antibiotic	Novobiocin	0	5.41859e-05			Yes
obgE	confers resistance to antibiotic	Cloxacillin	0	5.41859e-05			No
feaR	confers resistance to antibiotic	Rifamycin SV	0	5.41859e-05			No
pdeF	confers resistance to antibiotic	Mitomycin C	0	5.41859e-05			No
ykgH	confers resistance to antibiotic	Capreomycin	0	5.41859e-05			No
nrfF	confers resistance to antibiotic	Oxycarboxin	0	5.41859e-05			Yes
lhgO	confers resistance to antibiotic	Oxycarboxin	0	5.41859e-05			Yes
paaA	confers resistance to antibiotic	Hygromycin	0	5.41859e-05			No
yfbR	confers resistance to antibiotic	Rifamycin SV	0	5.41859e-05			No
puuA	confers resistance to antibiotic	Cephradine	0	5.41859e-05			Yes
csgE	confers resistance to antibiotic	Troleandomycin	0	5.41859e-05			Yes
yfjY	confers resistance to antibiotic	Amoxicillin	0	5.41859e-05			Yes
rsxG	confers resistance to antibiotic	Neomycin	0	5.41859e-05			No
yihA	confers resistance to antibiotic	Carbenicillin	0	5.41859e-05			No
yrhD	confers resistance to antibiotic	Tetracycline	0	5.41859e-05			No
ymfT	confers resistance to antibiotic	Hygromycin	0	5.41859e-05			No
pdeR	confers resistance to antibiotic	Sulfadiazine	0	5.41859e-05			No
ygeM	confers resistance to antibiotic	Ceftazidime	0	5.41859e-05			No
thiF	confers resistance to antibiotic	Rifamycin SV	0	5.41859e-05			No
proX	confers resistance to antibiotic	Sulfanilamide	0	5.41859e-05			Yes
ydfT	confers resistance to antibiotic	Streptonigrin	0	5.41859e-05			No
insD-4	confers resistance to antibiotic	Cloxacillin	0	5.41859e-05			No
ytfJ	confers resistance to antibiotic	Hygromycin	2.28128e-05	5.41859e-05			No
rplR	confers resistance to antibiotic	Amoxicillin	0	5.41859e-05			Yes
ydhW	confers resistance to antibiotic	Colistin	0	5.41859e-05			No
yraQ	confers resistance to antibiotic	Sulfanilamide	0	5.41859e-05			Yes
aspS	confers resistance to antibiotic	Radicicol	2.28128e-05	5.41859e-05			No
insC-5	confers resistance to antibiotic	Sulfanilamide	0.00870427	5.41859e-05			Yes
deoB	confers resistance to antibiotic	Cefamandole	0.00031564	5.41859e-05			No
scpB	confers resistance to antibiotic	Hygromycin	0	5.41859e-05			No
menF	confers resistance to antibiotic	Capreomycin	0	5.41859e-05			No
mgsA	confers resistance to antibiotic	CHIR090	0	5.41859e-05			No
yjhY	confers resistance to antibiotic	Norfloxacin	0	5.41859e-05			Yes
ypjB	confers resistance to antibiotic	Sisomicin	0	5.41859e-05			Yes
pdeD	confers resistance to antibiotic	Novobiocin	0	5.41859e-05			Yes
eutS	confers resistance to antibiotic	Troleandomycin	0	5.41859e-05			Yes
yccE	confers resistance to antibiotic	Hygromycin	0	5.41859e-05			No
ygjP	confers resistance to antibiotic	Rifamycin SV	0	5.41859e-05			No
pspA	confers resistance to antibiotic	Capreomycin	2.28128e-05	5.41859e-05			No
tiaE	confers resistance to antibiotic	Penimepicycline	0	5.41859e-05			No
tisA	confers resistance to antibiotic	CHIR090	0	5.41859e-05			No
ulaE	confers resistance to antibiotic	Rifamycin SV	0	5.41859e-05			No
ppdA	confers resistance to antibiotic	Hygromycin	0	5.41859e-05			No
hemE	confers resistance to antibiotic	CHIR090	0	5.41859e-05			No
eno	confers resistance to antibiotic	Nigericin	2.28128e-05	5.41859e-05			No
yeiR	confers resistance to antibiotic	Capreomycin	0	5.41859e-05			No
nanS	confers resistance to antibiotic	Cefamandole	0	5.41859e-05			No
upp	confers resistance to antibiotic	Hygromycin	0	5.41859e-05			No
glnS	confers resistance to antibiotic	Ceftazidime	0	5.41859e-05			No
ybiR	confers resistance to antibiotic	Cefamandole	0	5.41859e-05			No
yoeD	confers resistance to antibiotic	Rifamycin SV	0	5.41859e-05			No
msrQ	confers resistance to antibiotic	Furaltadone	0	5.41859e-05			No
efeU	confers resistance to antibiotic	Oxycarboxin	0	5.41859e-05			Yes
engB	confers resistance to antibiotic	Bleomycin	0	5.41859e-05			No
insH-8	confers resistance to antibiotic	Sulfanilamide	0.00870427	5.41859e-05			Yes
lpd	confers resistance to antibiotic	Rifamycin SV	2.28128e-05	5.41859e-05			No
ffh	confers resistance to antibiotic	Mecillinam	0	5.41859e-05			No
yigZ	confers resistance to antibiotic	Sulfanilamide	0	5.41859e-05			Yes
alx	confers resistance to antibiotic	Hygromycin B	0	5.41859e-05			Yes
yehU	confers resistance to antibiotic	Oxycarboxin	0	5.41859e-05			Yes
engB	confers resistance to antibiotic	Spiramycin	0	5.41859e-05			No
ysaD	confers resistance to antibiotic	Sulfamethoxazole	0	5.41859e-05			No
yfeC	confers resistance to antibiotic	Cephradine	0	5.41859e-05			Yes
narK	confers resistance to antibiotic	Colistin	0	5.41859e-05			No
yjiV	confers resistance to antibiotic	Minocycline	0	5.41859e-05			No
yaeI	confers resistance to antibiotic	Rifamycin SV	0	5.41859e-05			No
rpnD	confers resistance to antibiotic	Cloxacillin	0	5.41859e-05			No
ykgR	confers resistance to antibiotic	Aztreonam	0	5.41859e-05			No
nadB	confers resistance to antibiotic	Hygromycin	0	5.41859e-05			No
insB-6	confers resistance to antibiotic	Vancomycin	0	5.41859e-05			Yes
ykfB	confers resistance to antibiotic	Geneticin	0	5.41859e-05			Yes
fumE	confers resistance to antibiotic	Spectinomycin	0	5.41859e-05			Yes
gutQ	confers resistance to antibiotic	Chlortetracycline	0	5.41859e-05			No
smrB	confers resistance to antibiotic	Hygromycin	0	5.41859e-05			No
ptsG	confers resistance to antibiotic	Capreomycin	0	5.41859e-05			No
eutJ	confers resistance to antibiotic	Paromomycin	0	5.41859e-05			Yes
yfbT	confers resistance to antibiotic	Rifamycin SV	0	5.41859e-05			No
mokA	confers resistance to antibiotic	Lomefloxacin	0	5.41859e-05			No
yjeJ	confers resistance to antibiotic	Oxycarboxin	0	5.41859e-05			Yes
coaA	confers resistance to antibiotic	Thiolactomycin	0	5.41859e-05			No
thiQ	confers resistance to antibiotic	Troleandomycin	0	5.41859e-05			Yes
nuoB	confers resistance to antibiotic	Oxycarboxin	0	5.41859e-05			Yes
yojO	confers resistance to antibiotic	Sulfamethizole	0	5.41859e-05			No
yzfA	confers resistance to antibiotic	Blasticidin S	0	5.41859e-05			No
tauA	confers resistance to antibiotic	Chlortetracycline	0	5.41859e-05			No
hxpA	confers resistance to antibiotic	Ornidazole	0	5.41859e-05			No
yeaK	confers resistance to antibiotic	CHIR090	0	5.41859e-05			No
yoaJ	confers resistance to antibiotic	Aztreonam	0	5.41859e-05			No
yhbT	confers resistance to antibiotic	Rifamycin SV	0	5.41859e-05			No
dtpB	confers resistance to antibiotic	Hygromycin B	0	5.41859e-05			Yes
yhiK	confers resistance to antibiotic	Cerulenin	0	5.41859e-05			No
yhbV	confers resistance to antibiotic	Novobiocin	0	5.41859e-05			Yes
rclA	confers resistance to antibiotic	Streptonigrin	0	5.41859e-05			No
yqiA	confers resistance to antibiotic	Chlortetracycline	0	5.41859e-05			No
accD	confers resistance to antibiotic	Radicicol	2.28128e-05	5.41859e-05			No
ldtD	confers resistance to antibiotic	Sisomicin	0	5.41859e-05			Yes
alkB	confers resistance to antibiotic	Sulfanilamide	0	5.41859e-05			Yes
metK	confers resistance to antibiotic	Hygromycin	0	5.41859e-05			No
yehL	confers resistance to antibiotic	Colistin	0	5.41859e-05			No
recG	confers resistance to antibiotic	Chlortetracycline	0	5.41859e-05			No
tiaE	confers resistance to antibiotic	Sulfamethizole	0	5.41859e-05			No
viaA	confers resistance to antibiotic	Cefamandole	2.28128e-05	5.41859e-05			No
yagM	confers resistance to antibiotic	Oxycarboxin	0	5.41859e-05			Yes
yajD	confers resistance to antibiotic	Cloxacillin	0	5.41859e-05			No
insB-6	confers resistance to antibiotic	Radicicol	0	5.41859e-05			No
lapA	confers resistance to antibiotic	Dihydrostreptomycin	0	5.41859e-05			No
phnN	confers resistance to antibiotic	Rifamycin SV	0	5.41859e-05			No
pdeH	confers resistance to antibiotic	Lomefloxacin	0	5.41859e-05			No
cfa	confers resistance to antibiotic	Capreomycin	0	5.41859e-05			No
cysP	confers resistance to antibiotic	Hygromycin B	0	5.41859e-05			Yes
yraH	confers resistance to antibiotic	Cloxacillin	0	5.41859e-05			No
yhjR	confers resistance to antibiotic	Chlortetracycline	0	5.41859e-05			No
cysW	confers resistance to antibiotic	Capreomycin	0	5.41859e-05			No
yeaC	confers resistance to antibiotic	Geneticin	0	5.41859e-05			Yes
glsA1	confers resistance to antibiotic	Bacitracin	0	5.41859e-05			No
ynjI	confers resistance to antibiotic	Amikacin	0	5.41859e-05			No
yohP	confers resistance to antibiotic	Amikacin	0	5.41859e-05			No
ybhM	confers resistance to antibiotic	Cephradine	0	5.41859e-05			Yes
lysO	confers resistance to antibiotic	Josamycin	0	5.41859e-05			No
ansP	confers resistance to antibiotic	Capreomycin	0	5.41859e-05			No
yobB	confers resistance to antibiotic	Hygromycin	0	5.41859e-05			No
dgcP	confers resistance to antibiotic	Penicillin G	0	5.41859e-05			No
ycbU	confers resistance to antibiotic	Colistin	0	5.41859e-05			No
arcC	confers resistance to antibiotic	Chlortetracycline	0	5.41859e-05			No
lpxH	confers resistance to antibiotic	Polymyxin B	0	5.41859e-05			No
astA	confers resistance to antibiotic	Troleandomycin	0	5.41859e-05			Yes
yieF	confers resistance to antibiotic	Cefamandole	0	5.41859e-05			No
pdeL	confers resistance to antibiotic	Radicicol	0	5.41859e-05			No
yicI	confers resistance to antibiotic	Chlortetracycline	0	5.41859e-05			No
nrdB	confers resistance to antibiotic	Bicyclomycin	2.28128e-05	5.41859e-05			No
sutR	confers resistance to antibiotic	Cephalothin	0	5.41859e-05			No
cedA	confers resistance to antibiotic	Capreomycin	2.28128e-05	5.41859e-05			No
yqaC	confers resistance to antibiotic	Troleandomycin	0	5.41859e-05			Yes
yfcT	confers resistance to antibiotic	Paromomycin	0	5.41859e-05			Yes
ldrC	confers resistance to antibiotic	Capreomycin	0	5.41859e-05			No
cptB	confers resistance to antibiotic	Paromomycin	0	5.41859e-05			Yes
yeaC	confers resistance to antibiotic	Cefamandole	0	5.41859e-05			No
ydcH	confers resistance to antibiotic	Cloxacillin	0	5.41859e-05			No
prc	confers resistance to antibiotic	Cerulenin	2.28128e-05	5.41859e-05			No
yebG	confers resistance to antibiotic	Oxycarboxin	0	5.41859e-05			Yes
cdgI	confers resistance to antibiotic	Sulfamethoxazole	0	5.41859e-05			No
psuG	confers resistance to antibiotic	Chlortetracycline	0	5.41859e-05			No
hxpA	confers resistance to antibiotic	Troleandomycin	0	5.41859e-05			Yes
eutT	confers resistance to antibiotic	Capreomycin	0	5.41859e-05			No
ydfB	confers resistance to antibiotic	Troleandomycin	0	5.41859e-05			Yes
ybdJ	confers resistance to antibiotic	Sulfanilamide	0	5.41859e-05			Yes
paaA	confers resistance to antibiotic	Neomycin	0	5.41859e-05			No
nagB	confers resistance to antibiotic	Oxycarboxin	0	5.41859e-05			Yes
pdeN	confers resistance to antibiotic	Amikacin	0	5.41859e-05			No
mqsR	confers resistance to antibiotic	Cefamandole	0	5.41859e-05			No
yqgD	confers resistance to antibiotic	Polymyxin B	0	5.41859e-05			No
yghW	confers resistance to antibiotic	Paromomycin	0	5.41859e-05			Yes
ybdM	confers resistance to antibiotic	Capreomycin	2.28128e-05	5.41859e-05			No
ppdC	confers resistance to antibiotic	Cloxacillin	0	5.41859e-05			No
pdeL	confers resistance to antibiotic	Cephalothin	0	5.41859e-05			No
pgsA	confers resistance to antibiotic	Clarythromycin	0	5.41859e-05			No
ypjI	confers resistance to antibiotic	Doxorubicin	0	5.41859e-05			No
ccmA	confers resistance to antibiotic	Troleandomycin	2.28128e-05	5.41859e-05			Yes
yzcX	confers resistance to antibiotic	Sulfathiazole	0	5.41859e-05			No
mepS	confers resistance to antibiotic	Enoxacin	0	5.41859e-05			No
yfiR	confers resistance to antibiotic	Neomycin	0	5.41859e-05			No
xdhC	confers resistance to antibiotic	Oxycarboxin	0	5.41859e-05			Yes
hxpA	confers resistance to antibiotic	Chloramphenicol	0	5.41859e-05			Yes
cdsA	confers resistance to antibiotic	Hygromycin B	0	5.41859e-05			Yes
[truncated: 106,079 more rows]
