# Supplementary material for: Knowledge integration and decision support for accelerated discovery of antibiotic resistance genes
Source: Nat Commun. 2022 Apr 29;13:2360. doi: 10.1038/s41467-022-29993-z (PMC9055065; doi:10.1038/s41467-022-29993-z)
Supplement: Supplementary file 8 — Supplementary Data 4 [file 41467_2022_29993_MOESM8_ESM.xlsx]

## Sheet: README
Sheet	Description of the sheet	Columns	Description of the column
Literature Search	For all positive hypotheses validated in the wet-lab, we performed literature search to assert if the finding was previously unknown.	Gene	E. coli gene predicted to confer resistance to an antibiotic by KIDS.
		Antibiotic	Antibiotic the E. coli gene confers resistance to as predicted by KIDS.
		Iteration	The iteration the hypothesis was predicted on.
		Discovery Type	Previously unknown, if the gene has never been found to confer resistance to any antibiotic.
		Reference	Index number for reference in the sheet 'References'.
References		Index	Reference index.
		Reference	Reference, not in any particular order.

## Sheet: Literature Search
Gene	Antibiotic	Iteration	Discovery Type	Reference
acrA	Ampicillin	1	Reported in Escherichia coli CRA multiple antibiotics including Ampicillin	[1],[2],[3],[4]
acrA	Spectinomycin	1	Reported in Escherichia coli CRA multiple antibiotics	[2]
acrB	Spectinomycin	1	Reported in Escherichia coli CRA multiple antibiotics	[1]
acrF	Ampicillin	1	Reported in Escherichia coli CRA Antibiotic	[5]
apt	Rifampin	1	Reported in Escherichia coli CRA Antibiotic	[5]
asmA	Vancomycin	1	Reported in Escherichia coli CRA Antibiotic	[1]
atpB	Hygromycin B	1	Reported in Staphylococcus aureus CRA Polymixins	[8]
atpD	Hygromycin B	1	Reported in Escherichia coli CRA muliple antibiotics	[1]
atpE	Hygromycin B	1	Reported in Mycobacterium tuberculosis CRA Bedaquiline	[9]
atpF	Hygromycin B	1	Reported in Escherichia coli CRA Chloramphenicol	[10]
bepA	Vancomycin	1	Reported in Escherichia coli CRA Ampicillin	[3]
deoA	Norfloxacin	1	Reported in Escherichia coli CRA Antibiotic	[5]
deoB	Norfloxacin	1	Reported in Escherichia coli CRA Antibiotic	[5]
deoC	Norfloxacin	1	Reported in Escherichia coli CRA Antibiotic	[5]
dnaJ	Spectinomycin	1	Reported in Escherichia coli CRA Antibiotic	[1]
dpiA	Paromomycin	1	Reported in Escherichia coli CRA Ampicillin	[14]
fecA	Ampicillin	1	Reported in Escherichia coli CRA Antibiotic	[5]
fepA	Ampicillin	1	Reported in Escherichia coli CRA Antibiotic	[5]
fhiA	Ampicillin	1	Reported in Escherichia coli CRA Antibiotic	[5]
fis	Paromomycin	1	Reported in Pseudomonas aeruginosa and Escherichia coli CRA Ampicillin CRA multiple antibiotics	[15],[16]
fis	Troleandomycin	1	Reported in Pseudomonas aeruginosa and Escherichia coli CRA Ampicillin CRA multiple antibiotics	[15],[16]
fur	Geneticin	1	Reported in Escherichia coli CRA Norfloxacin	[18]
gpmM	Rifampin	1	Reported in Escherichia coli CRA Antibiotic	[3]
guaA	Rifampin	1	Reported in Escherichia coli CRA Antibiotic	[5]
guaB	Rifampin	1	Reported in Escherichia coli CRA Antibiotic	[5]
hns	Triclosan	1	Reported in Escherichia coli CRA Antibiotic	[2]
hscB	Vancomycin	1	Reported in Escherichia coli CRA Antibiotic	[2],[3]
lpd	Amoxicillin	1	Reported in Escherichia coli CRA Antibiotic	[2]
lpoB	Ampicillin	1	Reported in Escherichia coli CRA Antibiotic	[1]
lrp	Geneticin	1	Previously unknown
marC	Norfloxacin	1	Reported in Escherichia coli CRA Antibiotic	[20]
mcrB	Norfloxacin	1	Reported in Escherichia coli CRA Antibiotic	[5]
mdtE	Norfloxacin	1	Reported in Escherichia coli CRA Antibiotic	[4]
nfuA	Kanamycin	1	Reported in Pseudomonas aeruginosa CRA fluoroquinolone antibiotics	[22]
nuoM	Amoxicillin	1	Repoted in Pseudomonas aeruginosa CRA tobramycin	[23]
ompN	Norfloxacin	1	Reported in Escherichia coli CRA Antibiotic	[5]
polB	Norfloxacin	1	Reported in Escherichia coli CRA Antibiotic	[5]
purD	Rifampin	1	Reported in Escherichia coli CRA Antibiotic	[5]
purN	Rifampin	1	Reported in Escherichia coli CRA Antibiotic	[5]
rcsF	Ampicillin	1	Reported in Escherichia coli CRA Antibiotic	[6]
recC	Norfloxacin	1	Reported in Escherichia coli CRA Antibiotic	[1]
rfaD	Streptomycin	1	Reported in Escherichia coli CRA Antibiotic	[2]
rfaD	Vancomycin	1	Reported in Escherichia coli CRA Antibiotic	[1]
rpmG	Norfloxacin	1	Reported in Escherichia coli CRA Antibiotic	[5]
rpoD	Rifampin	1	Reported in Escherichia coli CRA Antibiotic	[5]
rpoS	Kanamycin	1	Reported in Escherichia coli CRA Antibiotic	[5]
srmB	Rifampin	1	Reported in Escherichia coli CRA Antibiotic	[5]
sspA	Norfloxacin	1	Reported in Escherichia coli CRA Antibiotic	[5]
sspB	Norfloxacin	1	Reported in Escherichia coli CRA Antibiotic	[5]
sulA	Norfloxacin	1	Reported in Escherichia coli CRA Antibiotic	[5]
surA	Spectinomycin	1	Reported in Escherichia coli CRA Antibiotic	[2]
surA	Vancomycin	1	Reported in Escherichia coli CRA Antibiotic	[2],[3]
uhpT	Ampicillin	1	Reported in Escherichia coli CRA Antibiotic	[5]
uvrA	Norfloxacin	1	Reported in Escherichia coli CRA Antibiotic	[5]
uvrB	Norfloxacin	1	Reported in Escherichia coli CRA Antibiotic	[5]
waaC	Spectinomycin	1	Reported in Escherichia coli CRA Antibiotic	[2]
waaF	Triclosan	1	Reported in Escherichia coli CRA Antibiotic	[1]
waaP	Spectinomycin	1	Reported in Escherichia coli CRA Antibiotic	[1]
waaQ	Spectinomycin	1	Reported in Escherichia coli CRA Antibiotic	[1]
xapR	Vancomycin	1	Reported in Escherichia coli CRA Antibiotic	[2],[3]
yagP	Norfloxacin	1	Reported in Escherichia coli CRA Antibiotic	[5]
ycjU	Triclosan	1	Reported in Escherichia coli CRA Antibiotic	[2]
yeeN	Norfloxacin	1	Reported in Escherichia coli CRA Antibiotic	[5]
yghB	Norfloxacin	1	Reported in Escherichia coli CRA Antibiotic	[5]
atpA	Hygromycin B	2	Reported in Staphylococcus aureus CRA Polymyxins	[7]
bamB	Cephradine	2	Reported in Salmonella enteritidis CRA multiple antibiotics	[11]
cspA	Hygromycin B	2	Reported in Staphylococcus aureus CRA antimicrobial peptides, Antifungal	[12]
dacA	Ampicillin	2	Reported in Escherichia coli CRA Antibiotic	[1],[2], [3]
degP	Kanamycin	2	Reported in Lactococcus lactis CRA Puromycin	[13]
fnr	Geneticin	2	Reported in Escherichia coli CRA Antibiotic	[17]
ftsP	Cephradine	2	Previously unknown
greA	Norfloxacin	2	Reported in Escherichia coli CRA Antibiotic	[5]
hdfR	Hygromycin B	2	Previously unknown
hrpA	Chloramphenicol	2	Reported in Escherichia coli CRA Antibiotic	[1]
lexA	Cephradine	2	Reported in Escherichia coli CRA Ceprofloxacin and Mitomycin C	[19]
mfd	Geneticin	2	Reported in Helicobacter pylori CRA Ciprofloxacin, Clarithromycin, Amoxicillin, Tetracycline, Metronidazole	[21]
mfd	Paromomycin	2	Reported in Helicobacter pylori CRA Ciprofloxacin, Clarithromycin, Amoxicillin, Tetracycline, Metronidazole	[21]
mltG	Ampicillin	2	Reported in Escherichia coli CRA Ampicillin	[27]
proV	Chloramphenicol	2	Previously unknown
qorB	Ampicillin	2	Previously unknown
rbsK	Cephradine	2	Previously unknown
rfaE	Vancomycin	2	Reported in Escherichia coli CRA Antibiotic	[1]
rppH	Cephradine	2	Reported in Escherichia coli CRA Rifampicin, Nitrofurantoin, Sulfanilamide, Cinoxacin, Colistin	[24]
soxS	Paromomycin	2	Reported in Escherichia coli CRA Antibiotic	[25]
sspA	Cephradine	2	Reported in Escherichia coli CRA Antibiotic	[1]
surA	Chloramphenicol	2	Reported in Escherichia coli CRA Antibiotic	[2]
tolQ	Triclosan	2	Reported in Escherichia coli CRA Antibiotic	[1]
tolQ	Vancomycin	2	Reported in Escherichia coli CRA Antibiotic	[1]
ubiF	Cephradine	2	Reported in Escherichia coli CRA Ampicillin, Gentamicin, Trimethoprim, Norfloxacin, Tetracycline	[26]
waaG	Chloramphenicol	2	Reported in Escherichia coli CRA Antibiotic	[2]
waaG	Spectinomycin	2	Reported in Escherichia coli CRA Antibiotic	[1]
waaQ	Chloramphenicol	2	Reported in Escherichia coli CRA Antibiotic	[1]
ybeY	Spectinomycin	2	Reported in Escherichia coli CRA Antibiotic	[2]

## Sheet: References
Index	Reference
[1]	Nichols, Robert J., et al. "Phenotypic landscape of a bacterial cell." Cell 144.1 (2011): 143-156.
[2]	Liu, Anne, et al. "Antibiotic sensitivity profiles determined with an Escherichia coli gene knockout collection: generating an antibiotic bar code." Antimicrobial agents and chemotherapy 54.4 (2010): 1393-1403.
[3]	Tamae, Cindy, et al. "Determination of antibiotic hypersensitivity among 4,000 single-gene-knockout mutants of Escherichia coli." Journal of bacteriology 190.17 (2008): 5981-5988.
[4]	Jia, Baofeng, et al. "CARD 2017: expansion and model-centric curation of the comprehensive antibiotic resistance database." Nucleic acids research (2016): gkw1004.
[5]	Shaw, Karen Joy, et al. "Comparison of the changes in global gene expression of Escherichia coli induced by four bactericidal agents." Journal of molecular microbiology and biotechnology 5.2 (2003): 105-122.
[6]	Girgis, Hany S., Alison K. Hottes, and Saeed Tavazoie. "Genetic architecture of intrinsic antibiotic susceptibility." PloS one 4.5 (2009): e5629.
[7]	Vestergaard, Martin, et al. "Inhibition of the ATP synthase eliminates the intrinsic resistance of Staphylococcus aureus towards polymyxins." MBio 8.5 (2017).
[8]	dos Santos, Kênia Valéria, et al. "Proteomic analysis of Escherichia coli with experimentally induced resistance to piperacillin/tazobactam." Research in microbiology 161.4 (2010): 268-275.
[9]	Karmakar, Malancha, et al. "Empirical ways to identify novel Bedaquiline resistance mutations in AtpE." PloS one 14.5 (2019): e0217169.
[10]	Duo, Miao, Shuyu Hou, and Dacheng Ren. "Identifying Escherichia coli genes involved in intrinsic multidrug resistance." Applied microbiology and biotechnology 81.4 (2008): 731.
[11]	Namdari, Fatémeh, et al. "Deciphering the roles of BamB and its interaction with BamA in outer membrane biogenesis, T3SS expression and virulence in Salmonella." PLoS One 7.11 (2012): e46050.
[12]	Katzif, Samuel, et al. "The major cold shock gene, cspA, is involved in the susceptibility of Staphylococcus aureus to an antimicrobial peptide of human cathepsin G." Infection and immunity 71.8 (2003): 4304-4312.
[13]	Foucaud-Scheunemann, Catherine, and Isabelle Poquet. "HtrA is a key factor in the response to specific stress conditions in Lactococcus lactis." FEMS microbiology letters 224.1 (2003): 53-59.
[14]	Miller, Christine, et al. "SOS response induction by ß-lactams and bacterial defense against antibiotic lethality." Science 305.5690 (2004): 1629-1631.
[15]	Martin, ROBERT G., and JUDAH L. Rosner. "Fis, an accessorial factor for transcriptional activation of the mar (multiple antibiotic resistance) promoter of Escherichia coli in the presence of the activator MarA, SoxS, or Rob." Journal of bacteriology 179.23 (1997): 7410-7419.
[16]	Long, Yuqing, et al. "Fis Contributes to Resistance of Pseudomonas aeruginosa to Ciprofloxacin by Regulating Pyocin synthesis." Journal of Bacteriology 202.11 (2020).
[17]	Kurabayashi, Kumiko, et al. "Elevated expression of GlpT and UhpT via FNR activation contributes to increased fosfomycin susceptibility in Escherichia coli under anaerobic conditions." Antimicrobial agents and chemotherapy 59.10 (2015): 6352-6360.
[18]	Dwyer, Daniel J., et al. "Gyrase inhibitors induce an oxidative damage cellular death pathway in Escherichia coli." Molecular systems biology 3.1 (2007): 91.
[19]	Mo, Charlie Y., et al. "Systematically altering bacterial SOS activity under stress reveals therapeutic strategies for potentiating antibiotics." MSphere 1.4 (2016).
[20]	Goldman, John D., David G. White, and Stuart B. Levy. "Multiple antibiotic resistance (mar) locus protects Escherichia coli from rapid cell killing by fluoroquinolones." Antimicrobial agents and chemotherapy 40.5 (1996): 1266-1269.
[21]	Lee, Gin Hyug, et al. "The Helicobacter pylori Mfd protein is important for antibiotic resistance and DNA repair." Diagnostic microbiology and infectious disease 65.4 (2009): 454-456.
[22]	Daung-nkern, Jintana, Paiboon Vattanaviboon, and Skorn Mongkolsuk. "Inactivation of nfuA enhances susceptibility of Pseudomonas aeruginosa to fluoroquinolone antibiotics." Journal of antimicrobial chemotherapy 65.8 (2010): 1831-1832.
[23]	Schurek, Kristen N., et al. "Novel genetic determinants of low-level aminoglycoside resistance in Pseudomonas aeruginosa." Antimicrobial agents and chemotherapy 52.12 (2008): 4213-4219.
[24]	Choi, Umji, et al. "Effect of the RNA pyrophosphohydrolase RppH on envelope integrity in Escherichia coli." FEMS Microbiology Letters 364.15 (2017): fnx152.
[25]	Asako, Hiroyuki, et al. "Organic solvent tolerance and antibiotic resistance increased by overexpression of marA in Escherichia coli." Applied and Environmental Microbiology 63.4 (1997): 1428-1433.
[26]	Ma, Chao, et al. "Energy production genes sucB and ubiF are involved in persister survival and tolerance to multiple antibiotics and stresses in Escherichia coli." FEMS microbiology letters 303.1 (2010): 33-40.
[27]	Babu, Mohan, et al. "Genetic interaction maps in Escherichia coli reveal functional crosstalk among cell envelope biogenesis pathways." PLoS Genet 7.11 (2011): e1002377.
