# Supplementary material for: Knowledge integration and decision support for accelerated discovery of antibiotic resistance genes
Source: Nat Commun. 2022 Apr 29;13:2360. doi: 10.1038/s41467-022-29993-z (PMC9055065; doi:10.1038/s41467-022-29993-z)
Supplement: Supplementary file 9 — Supplementary Data 5 [file 41467_2022_29993_MOESM9_ESM.xlsx]

## Sheet: README
Sheet	Description of the sheet	Columns	Description of the column
Name_mapping	Name mapping table used for preprocessing the knowledge graph.	Source	Entity in the knowledge graph to map from.
		Target	Entity in the knowledge graph to map to.

## Sheet: Name_mapping
Source	Target
(-)-(1R,2S)-(1,2-Epoxypropyl)phosphonic acid	Fosfomycin
(2R-cis)-(3-Methyloxiranyl)phosphonic acid	Fosfomycin
5-18-12-00526 (Beilstein Handbook Reference)	Fosfomycin
883A	Fosfomycin
Antibiotic 833A	Fosfomycin
BRN 1680831	Fosfomycin
EINECS 245-463-1	Fosfomycin
Fosfocina	Fosfomycin
Fosfomicin	Fosfomycin
Fosfomicina	Fosfomycin
Fosfomicina [INN-Spanish]	Fosfomycin
Fosfomycin	Fosfomycin
Fosfomycine	Fosfomycin
Fosfomycine [INN-French]	Fosfomycin
Fosfomycinum	Fosfomycin
Fosfomycinum [INN-Latin]	Fosfomycin
Fosfonomycin	Fosfomycin
Infectophos	Fosfomycin
Levo-phosphonomycin	Fosfomycin
MK-955	Fosfomycin
Phosphomycin	Fosfomycin
Phosphonomycin	Fosfomycin
UNII-2N81MY12TE	Fosfomycin
2-Furaldehyde, 5-nitro-	5-Nitro-2-furaldehyde
2-Furancarboxaldehyde, 5-nitro-	5-Nitro-2-furaldehyde
5-17-09-00323 (Beilstein Handbook Reference)	5-Nitro-2-furaldehyde
5-Nitro-2-furaldehyde	5-Nitro-2-furaldehyde
5-Nitro-2-furancarboxaldehyde	5-Nitro-2-furaldehyde
5-Nitro-2-furfural	5-Nitro-2-furaldehyde
5-Nitro-5-furancarboxaldehyde	5-Nitro-2-furaldehyde
5-Nitrofurfural	5-Nitro-2-furaldehyde
5-Nitrofurfuraldehyde	5-Nitro-2-furaldehyde
AI3-23603	5-Nitro-2-furaldehyde
BRN 0120539	5-Nitro-2-furaldehyde
CCRIS 1542	5-Nitro-2-furaldehyde
EINECS 211-816-3	5-Nitro-2-furaldehyde
Furfural, 5-nitro-	5-Nitro-2-furaldehyde
HSDB 4301	5-Nitro-2-furaldehyde
Nitrofurfural	5-Nitro-2-furaldehyde
NSC 111144	5-Nitro-2-furaldehyde
NSC 5574	5-Nitro-2-furaldehyde
UNII-XXX18AU0Z3	5-Nitro-2-furaldehyde
ACT D	Dactinomycin
ACT [antibiotic]	Dactinomycin
Actinomycin 11 cosmegen	Dactinomycin
Actinomycin 7	Dactinomycin
Actinomycin A IV	Dactinomycin
Actinomycin Aiv	Dactinomycin
Actinomycin C(sub1)	Dactinomycin
Actinomycin C1	Dactinomycin
Actinomycin D	Dactinomycin
Actinomycin I	Dactinomycin
Actinomycin I(sub 1)	Dactinomycin
Actinomycin I1	Dactinomycin
Actinomycin IV	Dactinomycin
Actinomycin X 1	Dactinomycin
Actinomycin-(threo-val-pro-sar-meval)	Dactinomycin
Actinomycindioic D acid, dilactone	Dactinomycin
Acto-D	Dactinomycin
AD (VAN)	Dactinomycin
AI3-26374	Dactinomycin
Antibiotic from Streptomyces parvullus	Dactinomycin
CCRIS 9	Dactinomycin
Chounghwamycin B	Dactinomycin
Cosmegen	Dactinomycin
Cosmegen Lyovac	Dactinomycin
Dactinomicina	Dactinomycin
Dactinomicina [INN-Spanish]	Dactinomycin
Dactinomycin	Dactinomycin
Dactinomycin D	Dactinomycin
Dactinomycine	Dactinomycin
Dactinomycine [INN-French]	Dactinomycin
Dactinomycinum	Dactinomycin
Dactinomycinum [INN-Latin]	Dactinomycin
Dilactone actinomycin D acid	Dactinomycin
Dilactone actinomycindioic D acid	Dactinomycin
EINECS 200-063-6	Dactinomycin
HBF 386	Dactinomycin
HSDB 3220	Dactinomycin
Lyovac cosmegen	Dactinomycin
Lyovac-Cosmegen	Dactinomycin
Meractinomycin	Dactinomycin
NCI-C04682	Dactinomycin
NSC 3053	Dactinomycin
Oncostatin K	Dactinomycin
Specific stereoisomer of N,N'-((2-amino-4,6-dimethyl-3-oxo-3H-phenoxazine-1,9-diyl)-bis(carbonylimino(2-hydroxypropylidene)carbonyliminoisobutylidenecarbonyl-1,2-pyrrolidinediylcarbonyl(methylimino)methylenecarbonyl))bis(N-methyl-L-valine) dilactone	Dactinomycin
Stereoisomer of N,N'-((2-amino-4,6-dimethyl-3-oxo-3H-phenoxazine-1,9-diyl)bis(carbonylimino(2-(1-hydroxyethyl)-1-oxo-2,1-ethanediyl)imino(2-(1-methylethyl)-1-oxo-2,1-ethanediyl)-1,2-pyrrolidinediylcarbonyl(methylimino) (1-oxo-2,1-ethanediyl)))bis(N-methyl-L-valine)di-xi-lactone	Dactinomycin
UNII-1CC1JFE158	Dactinomycin
X 97	Dactinomycin
Actinomycind	Dactinomycin
1-N-(L(-)-gamma-Amino-alpha-hydroxybutyryl)kanamycin A	Amikacin
Amicacin	Amikacin
Amiglyde-V	Amikacin
Amikacillin	Amikacin
Amikacin	Amikacin
Amikacin Inhalation Solution	Amikacin
Amikacina	Amikacin
Amikacina [INN-Spanish]	Amikacin
Amikacine	Amikacin
Amikacine [INN-French]	Amikacin
Amikacinum	Amikacin
Amikacinum [INN-Latin]	Amikacin
Amikavet	Amikacin
Amikozit	Amikacin
Amukin	Amikacin
Antibiotic BB-K 8	Amikacin
Arikace	Amikacin
BAY 41-6551	Amikacin
BAY41-6551	Amikacin
BB-K 8	Amikacin
D-Streptamine, O-3-amino-3-deoxy-alpha-D-glucopyranosyl-(1-6)-O-(6-amino-6-deoxy-alpha-D-glucopyranosyl-(1-4))-N(sup 1)-(4-amino-2-hydroxy-1-oxobutyl)-2-deoxy-, (S)-	Amikacin
EINECS 253-538-5	Amikacin
HSDB 3583	Amikacin
Kaminax	Amikacin
Lukadin	Amikacin
MAT2501	Amikacin
Mikavir	Amikacin
NSC 177001	Amikacin
O-3-Amino-3-deoxy-alpha-D-glucopyranosyl-(1-4)-O-(6-amino-6-deoxy-alpha-D-glucopyranosyl-(1-6))-N(sup 3)-(4-amino-L-2-hydroxybutyryl)-2-deoxy-L-streptamine	Amikacin
Pierami	Amikacin
Potentox	Amikacin
UNII-84319SGC3C	Amikacin
(-)-6-(2-Amino-2-(P-hydroxyphenyl)acetamido)-3,3-dimethyl-7-oxo-4-thia-1-azabicyclo-(3.2.0)heptane-2-carboxylic acid	Amoxicillin
6-(D-(-)-alpha-Amino-p-hydroxyphenylacetamido)penicillanic acid	Amoxicillin
6-(D-(-)-p-Hydroxy-alpha-aminobenzyl)penicillin	Amoxicillin
6-(p-Hydroxy-alpha-aminophenylacetamido)penicillanic acid	Amoxicillin
alpha-Amino-p-hydroxybenzylpenicillin	Amoxicillin
Amoclen	Amoxicillin
Amolin	Amoxicillin
Amopenixin	Amoxicillin
Amoxi	Amoxicillin
Amoxi-Mast	Amoxicillin
Amoxicaps	Amoxicillin
Amoxicilina	Amoxicillin
Amoxicilina [INN-Spanish]	Amoxicillin
Amoxicillin	Amoxicillin
Amoxicillin pediatric	Amoxicillin
Amoxicilline	Amoxicillin
Amoxicilline [INN-French]	Amoxicillin
Amoxicillinum	Amoxicillin
Amoxicillinum [INN-Latin]	Amoxicillin
Amoxiden	Amoxicillin
Amoxil	Amoxicillin
Amoxivet	Amoxicillin
Amoxycillin	Amoxicillin
AMPC	Amoxicillin
Ampy-Penyl	Amoxicillin
Anemolin	Amoxicillin
Apo-Amoxi	Amoxicillin
Aspenil	Amoxicillin
BLP 1410	Amoxicillin
Bristamox	Amoxicillin
Cemoxin	Amoxicillin
Clamoxyl	Amoxicillin
D-(-)-alpha-Amino-p-hydroxybenzylpenicillin	Amoxicillin
D-2-Amino-2-(4-hydroxyphenyl)acetamidopenicillanic acid	Amoxicillin
D-Amoxicillin	Amoxicillin
Delacillin	Amoxicillin
Dispermox	Amoxicillin
EC 248-003-8	Amoxicillin
Efpenix	Amoxicillin
EINECS 248-003-8	Amoxicillin
Flemoxin	Amoxicillin
Hiconcil	Amoxicillin
Histocillin	Amoxicillin
HSDB 3204	Amoxicillin
Ibiamox	Amoxicillin
Imacillin	Amoxicillin
Larotid	Amoxicillin
Metafarma capsules	Amoxicillin
Metifarma capsules	Amoxicillin
Moxacin	Amoxicillin
Moxal	Amoxicillin
Moxatag	Amoxicillin
NSC 277174	Amoxicillin
Ospamox	Amoxicillin
p-Hydroxyampicillin	Amoxicillin
Piramox	Amoxicillin
Polymox	Amoxicillin
Ro 10-8756	Amoxicillin
Robamox	Amoxicillin
Sawamox PM	Amoxicillin
Sumox	Amoxicillin
Trimox	Amoxicillin
Unicillin	Amoxicillin
UNII-9EM05410Q9	Amoxicillin
Utimox	Amoxicillin
Vetramox	Amoxicillin
Wymox	Amoxicillin
4-O-((8R)-2-Amino-8-O-(4-amino-4-deoxy-alpha-D-glucopyranosyl)-2,3,7-trideoxy-7-(methylamino)-D-glycero-alpha-D-allo-octodialdo-1,5:8,4-dipyranos-1-yl)-2-deoxy-D-streptamine	Apramycin
4-O-(3alpha-Amino-6alpha-((4-amino-4-deoxy-alpha-D-glucopyranosyl)oxy)-2,3,4,5abeta,6,7,8,8aalpha-octahydro-8beta-hydroxy-7beta-(methylamino)pyrano(3,2-b)pyran-2alpha-yl)-2-deoxy-D-streptamine	Apramycin
47657	Apramycin
Ambylan	Apramycin
Apralan	Apramycin
Apramicina	Apramycin
Apramicina [INN-Spanish]	Apramycin
Apramycin	Apramycin
Apramycine	Apramycin
Apramycine [INN-French]	Apramycin
Apramycinum	Apramycin
Apramycinum [INN-Latin]	Apramycin
D-Streptamine, 4-O-((8R)-2-amino-8-O-(4-amino-4-deoxy-alpha-D-glucopyranosyl)-2,3,7-trideoxy-7-(methylamino)-D-glycero-alpha-D-allo-octodialdo-1,5:8,4-dipyranos-1-yl)-2-deoxy-	Apramycin
EINECS 253-460-1	Apramycin
EL 857	Apramycin
EL-857	Apramycin
EL-857/820	Apramycin
Nebramycin factor 2	Apramycin
Nebramycin II	Apramycin
UNII-388K3TR36Z	Apramycin
1-(3-Azido-2,3-dideoxy-beta-D-ribofuranosyl)-5-methylpyrimidine-2,4-(1H,3H)-dione	Zidovudine
3'-Azido-3'-deoxythymidine	Zidovudine
Azidothymidine	Zidovudine
AZT	Zidovudine
BW A509U	Zidovudine
BW-A 509U	Zidovudine
CCRIS 105	Zidovudine
Compound S	Zidovudine
DRG-0004	Zidovudine
HSDB 6515	Zidovudine
NSC 602670	Zidovudine
Retrovir	Zidovudine
UNII-4B9XT59T7S	Zidovudine
ZDV	Zidovudine
Zidovudina	Zidovudine
Zidovudina [Spanish]	Zidovudine
Zidovudinum	Zidovudine
Zidovudinum [Latin]	Zidovudine
(2R,3S,4R,5R,8R,10R,11R,12S,13S,14R)-13-((2,6-Dideoxy-3-C-methyl-3-O-methyl-alpha-L-ribo-hexopyranosyl)oxy)-2-ethyl-3,4,10-trihydroxy-3,5,6,8,10,12,14-heptamethyl-11-((3,4,6-trideoxy-3-(dimethylamino)-beta-D-xylo-hexopyranosyl)oxy)-1-oxa-6-azacyclopentadecan-15-one	Azithromycin
9-Deoxo-9a-aza-9a-methyl-9a-homoerythromycin A	Azithromycin
Aritromicina	Azithromycin
Aritromicina [Spanish]	Azithromycin
Azasite	Azithromycin
Azenil	Azithromycin
Azithromycin	Azithromycin
Azithromycin (anhydrous)	Azithromycin
Azithromycine	Azithromycin
Azithromycine [French]	Azithromycin
Azithromycinum	Azithromycin
Azithromycinum [Latin]	Azithromycin
Azitrocin	Azithromycin
Azitromax	Azithromycin
Azitromicine	Azithromycin
Aziwok	Azithromycin
Aztrin	Azithromycin
BRN 5387583	Azithromycin
CCRIS 1961	Azithromycin
DRG-0104	Azithromycin
EC 617-500-5	Azithromycin
Hemomycin	Azithromycin
HSDB 7205	Azithromycin
Misultina	Azithromycin
Mixoterin	Azithromycin
Setron	Azithromycin
Sumamed	Azithromycin
Tobil	Azithromycin
Tromix	Azithromycin
Trulimax	Azithromycin
UNII-J2KLZ20U1M	Azithromycin
Z-Pak	Azithromycin
Z-Pak (Azithromycin)	Azithromycin
Zeto	Azithromycin
Zifin	Azithromycin
Zithrax	Azithromycin
Zithromax	Azithromycin
Zithromax IV	Azithromycin
Zitrim	Azithromycin
Zitromax	Azithromycin
Zitrotek	Azithromycin
Zmas	Azithromycin
Zmax	Azithromycin
AI3-50147-X	Bacitracin
Ak-Tracin	Bacitracin
Altracin	Bacitracin
Ayfivin	Bacitracin
Baci-Jel	Bacitracin
Baci-RX	Bacitracin
Baciguent	Bacitracin
Baciim	Bacitracin
Baciliquin	Bacitracin
Bacitek ointment	Bacitracin
Bacitracin	Bacitracin
Bacitracin-Neomycin-Polymyxin Ointment	Bacitracin
Bacitracina	Bacitracin
Bacitracina [Spanish]	Bacitracin
Bacitracine	Bacitracin
Bacitracine [French]	Bacitracin
Bacitracinum	Bacitracin
Bacitracinum [Latin]	Bacitracin
Bactine Triple Antibiotic	Bacitracin
Campho-Phenique Triple Plus Pain Reliever	Bacitracin
EINECS 215-786-2	Bacitracin
Fortracin	Bacitracin
HSDB 6418	Bacitracin
Mycitracin Plus Pain Reliever	Bacitracin
Mycitracin Triple Antibiotic First Aid Ointment Maximum Strength	Bacitracin
Parentracin	Bacitracin
Penitracin	Bacitracin
Septa	Bacitracin
Spectrocin Plus	Bacitracin
Topitracin	Bacitracin
Topitrasin	Bacitracin
UNII-58H6RWO52I	Bacitracin
USAF CB-7	Bacitracin
Zutracin	Bacitracin
(1R*,6S*)-6-Hydroxy-5-methylene-1-((1R*,2R*)-1,2,3-trihydroxy-2-methylpropyl)-2-oxa-7,9-diazabicyclo(4.2.2)decan-8,10-dione	Bicyclomycin
Aizumycin	Bicyclomycin
Antibiotic 5879	Bicyclomycin
Antibiotic WS 4545	Bicyclomycin
Bacfeed	Bicyclomycin
Bacteron	Bicyclomycin
Bicozamicina	Bicyclomycin
Bicozamicina [INN-Spanish]	Bicyclomycin
Bicozamycin	Bicyclomycin
Bicozamycine	Bicyclomycin
Bicozamycine [INN-French]	Bicyclomycin
Bicozamycinum	Bicyclomycin
Bicozamycinum [INN-Latin]	Bicyclomycin
CGP 3543/E	Bicyclomycin
EINECS 253-795-3	Bicyclomycin
NSC 180516	Bicyclomycin
UNII-J03U9E2P82	Bicyclomycin
WS 4545	Bicyclomycin
WS-4545	Bicyclomycin
Bleocin	Bleomycin
Bleomicin	Bleomycin
Bleomicina	Bleomycin
Bleomicina [INN-Spanish]	Bleomycin
Bleomycin	Bleomycin
Bleomycine	Bleomycin
Bleomycine [INN-French]	Bleomycin
Bleomycinum	Bleomycin
Bleomycinum [INN-Latin]	Bleomycin
CCRIS 2754	Bleomycin
HSDB 3208	Bleomycin
NDC 0015-3010	Bleomycin
NSC 125066	Bleomycin
UNII-40S1VHN69B	Bleomycin
Capastat	Capreomycin
Capostatin	Capreomycin
Capreomicina	Capreomycin
Capreomicina [INN-Spanish]	Capreomycin
Capreomycin	Capreomycin
Capreomycine	Capreomycin
Capreomycine [INN-French]	Capreomycin
Capreomycinum	Capreomycin
Capreomycinum [INN-Latin]	Capreomycin
Caprolin	Capreomycin
Capromycin	Capreomycin
HSDB 3211	Capreomycin
Kapreomycin	Capreomycin
UNII-232HYX66HC	Capreomycin
4-Thia-1-azabicyclo(3.2.0)heptane-2-carboxylic acid, 6-((carboxyphenylacetyl)amino)-3,3-dimethyl-7-oxo-, (2S-(2alpha,5alpha,6beta))-	Carbenicillin
6-(alpha-Carboxyphenylacetamido)penicillanic acid	Carbenicillin
alpha-Carboxybenzylpencillin	Carbenicillin
alpha-Phenyl(carboxymethylpenicillin)	Carbenicillin
Carbenicilina	Carbenicillin
Carbenicilina [INN-Spanish]	Carbenicillin
Carbenicillin	Carbenicillin
Carbenicillina	Carbenicillin
Carbenicillina [DCIT]	Carbenicillin
Carbenicilline	Carbenicillin
Carbenicilline [INN-French]	Carbenicillin
Carbenicillinum	Carbenicillin
Carbenicillinum [INN-Latin]	Carbenicillin
Carboxybenzylpenicillin	Carbenicillin
Carboxybenzylpenicillin acid	Carbenicillin
EINECS 225-171-0	Carbenicillin
HSDB 3020	Carbenicillin
Malonamic acid, N-(2-carboxy-3,3-dimethyl-7-oxo-4-thia-1-azabicyclo(3.2.0)hept-6-yl)-2-phenyl-	Carbenicillin
N-(2-Carboxy-3,3-dimethyl-7-oxo-4-thia-azabicyclo(3.2.0)hept-6-yl)-2-phenylmalonamic acid	Carbenicillin
UNII-G42ZU72N5G	Carbenicillin
(6R,7R)-7-(R)-Mandelamido-3-(((1-methyl-1H-tetrazol-5-yl)thio)methyl)-8-oxo-5-thia-1-azabicyclo(4.2.0)oct-2-ene-carboxylic acid	Cefamandole
5-Thia-1-azabicyclo(4.2.0)oct-2-ene-2-carboxylic acid, 7-((hydroxyphenylacetyl)amino)-3-(((1-methyl-1H-tetrazol-5-yl)thio)methyl)-8-oxo-, (6R-(6alpha,7beta(R*)))-	Cefamandole
7-D-Mandelamido-3-(((1-methyl-1H-tetrazol-5-yl)thio)methyl)-3-cephem-4-carboxylic acid	Cefamandole
BRN 0598510	Cefamandole
Cefadole	Cefamandole
Cefamandol	Cefamandole
Cefamandol [INN-Spanish]	Cefamandole
Cefamandole	Cefamandole
Cefamandolum	Cefamandole
Cefamandolum [INN-Latin]	Cefamandole
Cephadole	Cefamandole
Cephamandole	Cefamandole
Compound 83405	Cefamandole
EINECS 252-030-0	Cefamandole
Kefamandol	Cefamandole
L-Cefamandole	Cefamandole
Mancef	Cefamandole
Mandol	Cefamandole
UNII-5CKP8C2LLI	Cefamandole
(6R,7R)-3-(((5-Methyl-1,3,4-thiadiazol-2-yl)thio)methyl)-8-oxo-7-(2-(1H-tetrazol-1-yl)acetamido)-5-thia-1-azabicyclo(4.2.0)oct-2-ene-2-carboxylic acid	Cefazolin
(6R-trans)-3-(((5-Methyl-1,3,4-thiadiazol-2-yl)thio)methyl)-8-oxo-7-(((1H-tetrazol-1-yl)acetyl)-amino)-5-thia-1-azabicyclo(4.2.0)oct-2-ene-2-carboxylic acid	Cefazolin
7-(1-(1H-)-Tetrazolylacetamido)-3-(2-(5-methyl-1,3,4-thiadiazolyl)thiomethyl)delta3-cephem-4-carboxylic acid	Cefazolin
Ancef	Cefazolin
BRN 4169371	Cefazolin
Cefamezin	Cefazolin
Cefazolin	Cefazolin
Cefazolina	Cefazolin
Cefazolina [INN-Spanish]	Cefazolin
Cefazoline	Cefazolin
Cefazoline [INN-French]	Cefazolin
Cefazolinum	Cefazolin
Cefazolinum [INN-Latin]	Cefazolin
Cephamezine	Cefazolin
Cephazolidin	Cefazolin
Cephazolin	Cefazolin
Cephazoline	Cefazolin
CEZ	Cefazolin
EC 247-362-8	Cefazolin
EINECS 247-362-8	Cefazolin
Elzogram	Cefazolin
HSDB 3213	Cefazolin
UNII-IHS69L0Y4T	Cefazolin
(6R,7S)-7-(2-((Cyanomethyl)thio)acetamido)-7-methoxy-3-(((1-methyl-1H-tetrazol-5-yl)thio)methyl)-8-oxo-5-thia-1-azabicyclo(4.2.0)oct-2-ene-2-carboxylic acid	Cefmetazole
5-Thia-1-azabicyclo(4.2.0)oct-2-ene-2-carboxylic acid, 7-((((cyanomethyl)thio)acetyl)amino)-7-methoxy-3-(((1-methyl-1H-tetrazol-5-yl)thio)methyl)-8-oxo-, (6R-cis)-	Cefmetazole
BRN 0634647	Cefmetazole
Cefmetazole	Cefmetazole
Cefmetazolo	Cefmetazole
Cefmetazolo [INN-Spanish]	Cefmetazole
Cefmetazolum	Cefmetazole
Cefmetazolum [INN-Latin]	Cefmetazole
CS 1170	Cefmetazole
EINECS 260-384-2	Cefmetazole
SKF 83088	Cefmetazole
U 72791	Cefmetazole
U-72791	Cefmetazole
UNII-3J962UJT8H	Cefmetazole
(6R,7R)-7-((R)-2-(4-Ethyl-2,3-dioxo-1-piperazinylcarboxamido)-2-(4-hydroxyphenyl)acetamido)-3-((1-methyl-1H-tetrazol-5-yl)thiomethyl)-8-oxo-5-thia-1-azabicyclo(4.2.0)oct-2-en-2-carbonsaeure	Cefoperazone
BRN 0603333	Cefoperazone
Cefob	Cefoperazone
Cefobid	Cefoperazone
Cefoperazine	Cefoperazone
Cefoperazone	Cefoperazone
Cefoperazono	Cefoperazone
Cefoperazono [INN-Spanish]	Cefoperazone
Cefoperazonum	Cefoperazone
Cefoperazonum [INN-Latin]	Cefoperazone
Cefozon	Cefoperazone
CP 52640	Cefoperazone
EINECS 263-749-4	Cefoperazone
Medocef	Cefoperazone
UNII-7U75I1278D	Cefoperazone
(6R,7R)-3-(Acetoxymethyl)-7-(()-2-(2-amino-4-thiazolyl)-2-methoxyiminoglyoxylamino)-8-oco-5-thia-1-azabicyclo(4.2.0)oct-2-en-2-carbonsaeure	Cefotaxime
5-Thia-1-azabicyclo(4.2.0)oct-2-ene-2-carboxylic acid, 3-((acetyloxy)methyl)-7-(((2Z)-(2-amino-4-thiazolyl)(methoxyimino)acetyl)amino)-8-oxo-, (6R,7R)-	Cefotaxime
Cefotaxima	Cefotaxime
Cefotaxima [INN-Spanish]	Cefotaxime
Cefotaxime	Cefotaxime
Cefotaximum	Cefotaxime
Cefotaximum [INN-Latin]	Cefotaxime
Cephotaxime	Cefotaxime
Claforan	Cefotaxime
EINECS 264-299-1	Cefotaxime
Omnatax	Cefotaxime
RU 24662	Cefotaxime
Taxim	Cefotaxime
UNII-N2GI8B1GK7	Cefotaxime
(6R,7R)-3-((4-carbamoylpyridinio)methyl)-8-oxo-7-((R)-2-phenyl-2-sulfoacetamido)-5-thia-1-azabicyclo(4.2.0)oct-2-en-2-carboxylat	Cefsulodin
4-Carbamoyl-1-(((6R,7R)-2-carboxy-8-oxo-7-((2R)-2-phenyl-2-sulfoacetaido)-5-thia-1-azabicyclo(4.2.0)oct-2-en-3-yl)methyl)pyridinium hydroxide, inner salt	Cefsulodin
Cefsulodin	Cefsulodin
Cefsulodine	Cefsulodin
Cefsulodine [INN-French]	Cefsulodin
Cefsulodino	Cefsulodin
Cefsulodino [INN-Spanish]	Cefsulodin
Cefsulodinum	Cefsulodin
Cefsulodinum [INN-Latin]	Cefsulodin
UNII-OV42LHE42B	Cefsulodin
1-(((6R,7R)-7-(2-(2-Amino-4-thiazolyl)glyoxylamido)-2-carboxy-8-oxo-5-thia-1-azabicyclo(4.2.0)oct-2-en-3-yl)methyl)pyridinium hydroxide, inner salt, 7(sup 2)-(Z)-(O-(1-carboxy-1-methylethyl)oxime), pentahydrate	Ceftazidime
Ceftazidime	Ceftazidime
Ceftazidime pentahydrate	Ceftazidime
Ceptaz	Ceftazidime
Fortaz	Ceftazidime
GR 20263	Ceftazidime
LY 139381	Ceftazidime
Pentacef	Ceftazidime
Pyridinium, 1-((7-(((2-amino-4-thiazolyl)((1-carboxy-1-methylethoxy)imino)acetyl)amino)-2-carboxy-8-oxo-5-thia-1-azabicyclo(4.2.0)oct-2-en-3-yl)methyl)-, hydroxide, inner salt, pentahydrate, (6R-(6alpha,7beta(Z)))-	Ceftazidime
SN 401 pentahydrate	Ceftazidime
Tazicef	Ceftazidime
Tazidime	Ceftazidime
Tazidime in plastic container	Ceftazidime
UNII-9M416Z9QNR	Ceftazidime
Fusidicacid	Fusidic acid
Mitomycinc	Mitomycin C
Nalidixicacid	Nalidixic acid
3alpha,11alpha,16beta-Trihydroxy-29-nor-8alpha,9beta,13alpha,14beta-dammara-17(20),24-dien-21-oic acid 16-acetate	Fusidic acid
Acide fusidique	Fusidic acid
Acide fusidique [INN-French]	Fusidic acid
Acido fusidico	Fusidic acid
Acido fusidico [INN-Spanish]	Fusidic acid
Acidum fusidicum	Fusidic acid
Acidum fusidicum [INN-Latin]	Fusidic acid
C.A.S. 62,602; Diethanolamine fusidate	Fusidic acid
EINECS 230-256-0	Fusidic acid
Flucidin	Fusidic acid
Fucidic acid	Fusidic acid
Fucidin	Fusidic acid
Fucidin acid	Fusidic acid
Fucithalmic	Fusidic acid
Fusidic acid	Fusidic acid
Fusidine	Fusidic acid
Fusidinic acid	Fusidic acid
NSC 56192	Fusidic acid
Ramycin	Fusidic acid
SQ 16,603	Fusidic acid
SQ 16603	Fusidic acid
UNII-59XE10C19C	Fusidic acid
Polymyxinb	Polymyxin B
G0-10751	agrA
G0-10752	agrB
G6866	uidC
b1615	uidC
Q47706	uidC
gusC	uidC
EG11761	pptA
b1461	pptA
P31992	pptA
ydcE	pptA
EG11850	yihX
b3885	yihX
P0A8Y3	yihX
EG11905	fsaB
b3946	fsaB
P32669	fsaB
yijG	fsaB
talC	fsaB
EG12172	hinT
b1103	hinT
P0ACE7	hinT
ycfF	hinT
EG12298	yibQ
b3614	yibQ
P37691	yibQ
EG12318	cueO
b0123	cueO
P36649	cueO
yacK	cueO
EG12409	aegA
b2468	aegA
P37127	aegA
yffG	aegA
EG12633	nudF
b3034	nudF
Q93K97	nudF
trgB	nudF
aspP	nudF
yqiE	nudF
EG12702	ycaK
b0901	ycaK
P43340	ycaK
G6261	ybaS
b0485	ybaS
P77454	ybaS
G6326	ybdK
b0581	ybdK
P77213	ybdK
G6428	fsaA
b0825	fsaA
P78055	fsaA
ybiZ	fsaA
fsa	fsaA
mipB	fsaA
G6437	yliI
b0837	yliI
P75804	yliI
G6442	ybjI
b0844	ybjI
P75809	ybjI
G6456	hcr
b0872	hcr
P75824	hcr
ybjV	hcr
G6539	ghrA
b1033	ghrA
P75913	ghrA
ycdW	ghrA
G6556	solA
b1059	solA
P40874	solA
G6701	ydbK
b1378	ydbK
P52647	ydbK
G6717	paaI
b1396	paaI
P76084	paaI
ydbV	paaI
G6727	ynbA
b1408	ynbA
P76090	ynbA
G6731	azoR
b1412	azoR
P41407	azoR
acpD	azoR
G6791	ydeP
b1501	ydeP
P77561	ydeP
G6810	yneH
b1524	yneH
P0A6W0	yneH
G7123	yegS
b2086	yegS
P76407	yegS
G7145	preT
b2146	preT
P76440	preT
yeiT	preT
G7158	yfaU
b2245	yfaU
P76469	yfaU
G7160	yfaW
b2247	yfaW
P77215	yfaW
G7164	nudI
b2251	nudI
P52006	nudI
yfaO	nudI
G7408	yqaB
b2690	yqaB
P77475	yqaB
G7462	tas
b2834	tas
P0A9T4	tas
ygdS	tas
G7490	ygeX
b2871	ygeX
P66899	ygeX
G7599	ygjK
b3080	ygjK
P42592	ygjK
G7636	agaI
b3141	agaI
P42912	agaI
yraG	agaI
G7717	kefG
b3351	kefG
P0A756	kefG
yheR	kefG
G7721	yhfK
b3358	yhfK
P45537	yhfK
G7740	nudE
b3397	nudE
P45799	nudE
yrfE	nudE
G7868	ytfG
b4211	ytfG
P39315	ytfG
G7877	ridA
b4243	ridA
P0AF93	ridA
yjgF	ridA
EG10138	cdh
b3918	cdh
P06282	cdh
EG10611	mrp
b2113	mrp
P0AF08	mrp
apbC	mrp
EG10995	tesB
b0452	tesB
P0AGG2	tesB
EG11202	yigB
b3812	yigB
P0ADP0	yigB
EG11289	preA
b2147	preA
P25889	preA
yeiA	preA
EG11568	kefF
b0046	kefF
P0A754	kefF
yabF	kefF
EG11692	ade
b3665	ade
P31441	ade
adeC(B.s.)	ade
adu	ade
yicP	ade
EG11728	yieK
b3718	yieK
P31470	yieK
EG11865	rhaM
b3901	rhaM
P32156	rhaM
yiiL	rhaM
EG12019	yohF
b2137	yohF
P33368	yohF
yohE	yohF
EG12113	hofQ
b3391	hofQ
P34749	hofQ
hopQ	hofQ
EG12234	rlmJ
b3499	rlmJ
P37634	rlmJ
yhiR	rlmJ
G6868	ydgJ
b1624	ydgJ
P77376	ydgJ
G7288	eutD
b2458	eutD
P77218	eutD
ypfA	eutD
eutI	eutD
G7634	agaS
b3136	agaS
P42907	agaS
yraB	agaS
G7736	hofP
b3392	hofP
P45750	hofP
yrfA	hofP
G7737	hofO
b3393	hofO
P45751	hofO
yrfB	hofO
G7738	hofN
b3394	hofN
P64634	hofN
yrfC	hofN
G7739	hofM
b3395	hofM
P45753	hofM
yrfD	hofM
G7747	gntX
b3413	gntX
P46846	gntX
yhgH	gntX
G7757	yhhX
b3440	yhhX
P46853	yhhX
G7855	ulaG
b4192	ulaG
P39300	ulaG
yjfR	ulaG
EG10222	deoD
b4384	deoD
P0ABP8	deoD
pup	deoD
G6708	paaZ
b1387	paaZ
P77455	paaZ
ydbN	paaZ
maoC	paaZ
G6709	paaA
b1388	paaA
P76077	paaA
ydbO	paaA
G6710	paaB
b1389	paaB
P76078	paaB
ynbF	paaB
G6711	paaC
b1390	paaC
P76079	paaC
ydbP	paaC
G6712	paaD
b1391	paaD
P76080	paaD
ydbQ	paaD
G6713	paaE
b1392	paaE
P76081	paaE
ydbR	paaE
G6714	paaF
b1393	paaF
P76082	paaF
ydbR	paaF
ydbS	paaF
G6715	paaG
b1394	paaG
P77467	paaG
ydbT	paaG
G6716	paaH
b1395	paaH
P76083	paaH
hbdH	paaH
ydbU	paaH
G6718	paaJ
b1397	paaJ
P0C7L2	paaJ
ydbW	paaJ
G6719	paaK
b1398	paaK
P76085	paaK
G6720	paaX
b1399	paaX
P76086	paaX
ydbY	paaX
G6811	sad
b1525	sad
P76149	sad
yneI	sad
G6867	uidR
b1618	uidR
P0ACT6	uidR
gusR	uidR
G6986	dmlA
b1800	dmlA
P76251	dmlA
ttuC	dmlA
yeaU	dmlA
G7128	gatZ
b2095	gatZ
P0C8J8	gatZ
G7249	fryC
b2386	fryC
P77579	fryC
ypdG	fryC
G7264	murP
b2429	murP
P77272	murP
yfeV	murP
G7331	hcaR
b2537	hcaR
Q47141	hcaR
phdR	hcaR
yfhT	hcaR
G7334	hcaC
b2540	hcaC
P0ABW0	hcaC
yfhW	hcaC
hcaa3	hcaC
phdB	hcaC
G7335	hcaB
b2541	hcaB
P0CI31	hcaB
yfhX	hcaB
phdD	hcaB
G7336	hcaD
b2542	hcaD
P77650	hcaD
hcaa4	hcaD
phdA	hcaD
yfhY	hcaD
G7445	gudD
b2787	gudD
P0AES2	gudD
ygcX	gudD
G7446	gudX
b2788	gudX
Q46915	gudX
ygcY	gudX
G7447	gudP
b2789	gudP
Q46916	gudP
gudT	gudP
ygcZ	gudP
G7463	kduI
b2843	kduI
Q46938	kduI
yqeE	kduI
G7542	glcA
b2975	glcA
Q46839	glcA
yghK	glcA
EG10027	ackA
b2296	ackA
P0A6A3	ackA
G7546	glcC
b2980	glcC
P0ACL5	glcC
yghN	glcC
G7565	dkgA
b3012	dkgA
Q46857	dkgA
yqhE	dkgA
G7631	kbaZ
b3132	kbaZ
P0C8K0	kbaZ
yhaX	kbaZ
agaZ	kbaZ
G7723	frlB
b3371	frlB
P0AC00	frlB
yhfN	frlB
G7724	frlC
b4474	frlC
P45541	frlC
b3373 (obsolete)	frlC
yhfP	frlC
yhfO	frlC
b3372 (obsolete)	frlC
G7726	frlD
b3374	frlD
P45543	frlD
yhfQ	frlD
G7789	dgoR
b4479	dgoR
P31460	dgoR
yidW	dgoR
b3695 (obsolete)	dgoR
b3694 (obsolete)	dgoR
G7821	rpiR
b4089	rpiR
P0ACS7	rpiR
yjcY	rpiR
alsR	rpiR
G7858	ulaD
b4196	ulaD
P39304	ulaD
yjfV	ulaD
sgaH	ulaD
G7891	idnR
b4264	idnR
P39343	idnR
gntS?	idnR
gntH	idnR
yjgS	idnR
G7892	idnO
b4266	idnO
P0A9P9	idnO
yjgU	idnO
G7893	idnD
b4267	idnD
P39346	idnD
yjgV	idnD
G7919	nanS
b4309	nanS
P39370	nanS
yjhS	nanS
G7920	nanM
b4310	nanM
P39371	nanM
yjhT	nanM
EG10576	mdh
b3236	mdh
P61889	mdh
G7945	yjjN
b4358	yjjN
P39400	yjjN
G7948	bglJ
b4366	bglJ
P39404	bglJ
yjjR	bglJ
G7990	fruB
b2169	fruB
P69811	fruB
fpr	fruB
fruF	fruB
EG20173	pta
b2297	pta
P0A9M8	pta
G81	uxaC
b3092	uxaC
P0A8G3	uxaC
ygjY	uxaC
ygjX	uxaC
ygjZ	uxaC
G8210	srlA
b2702	srlA
P56579	srlA
gutA	srlA
sbl	srlA
srlA-1	srlA
EG11447	csrA
b2696	csrA
P69913	csrA
zfiA	csrA
GB4478	dgoD
b4478	dgoD
Q6BF17	dgoD
b3692 (obsolete)	dgoD
yidU	dgoD
M004	rpe
b3386	rpe
P0AG07	rpe
dod	rpe
yhfD	rpe
M009	hcaE
b2538	hcaE
P0ABR5	hcaE
yfhU	hcaE
digA	hcaE
phdC1	hcaE
hcaA	hcaE
M010	mhpA
b0347	mhpA
P77397	mhpA
M012	mhpC
b0349	mhpC
P77044	mhpC
M013	mhpD
b0350	mhpD
P77608	mhpD
mhpS	mhpD
M014	mhpF
b0351	mhpF
P77580	mhpF
M015	hcaF
b2539	hcaF
Q47140	hcaF
yfhV	hcaF
hcaA	hcaF
phdC2	hcaF
digB	hcaF
G6196	prpB
b0331	prpB
P77541	prpB
yahQ	prpB
G6198	prpC
b0333	prpC
P31660	prpC
yzzD	prpC
yahS	prpC
G6199	prpD
b0334	prpD
P77243	prpD
yahT	prpD
acnC	prpD
EG10006	dcuB
b4123	dcuB
P0ABN9	dcuB
genF	dcuB
EG10016	garL
b3126	garL
P23522	garL
yhaF	garL
EG10035	aldA
b1415	aldA
P25553	aldA
ald	aldA
EG10052	araA
b0062	araA
P08202	araA
EG10053	araB
b0063	araB
P08204	araB
EG10054	araC
b0064	araC
P0A9E0	araC
EG10161	cpsB
b2049	cpsB
P24174	cpsB
rfbM	cpsB
manC	cpsB
mni	cpsB
EG10055	araD
b0061	araD
P08203	araD
EG10056	araE
b2841	araE
P0AE24	araE
EG10566	manA
b1613	manA
P00946	manA
pmi	manA
EG10057	araF
b1901	araF
P02924	araF
EG10058	araG
b1900	araG
P0AAF3	araG
EG10059	araH
b4460	araH
P0AE26	araH
b1898 (obsolete)	araH
b1899 (obsolete)	araH
EG10060	araJ
b0396	araJ
P23910	araJ
araT	araJ
EG10085	ascB
b2716	ascB
P24240	ascB
sac	ascB
EG10086	ascF
b2715	ascF
P24241	ascF
sac	ascF
EG10087	ascG
b2714	ascG
P24242	ascG
sac	ascG
EG10369	gcd
b0124	gcd
P15877	gcd
EG10114	bglB
b3721	bglB
P11988	bglB
blgA	bglB
EG10115	bglF
b3722	bglF
P08722	bglF
bglS	bglF
EG10116	bglG
b3723	bglG
P11989	bglG
bglC	bglG
EG10140	chbB
b1738	chbB
P69795	chbB
celA	chbB
EG10141	chbC
b1737	chbC
P17334	chbC
celB	chbC
hic	chbC
EG10142	chbA
b1736	chbA
P69791	chbA
chbC	chbA
celC	chbA
EG10754	poxB
b0871	poxB
P07003	poxB
EG10143	chbR
b1735	chbR
P17410	chbR
celD	chbR
EG10144	chbF
b1734	chbF
P17411	chbF
ydjD	chbF
celF	chbF
EG10165	crr
b2417	crr
P69783	crr
treD	crr
gsr	crr
iex	crr
tgs	crr
EG10252	ebgA
b3076	ebgA
P06864	ebgA
EG10253	ebgC
b3077	ebgC
P0AC73	ebgC
EG11448	acs
b4069	acs
P27550	acs
yfaC	acs
acsA	acs
EG10254	ebgR
b3075	ebgR
P06846	ebgR
EG10282	fbaA
b2925	fbaA
P0AB71	fbaA
ald	fbaA
fba	fbaA
fda	fbaA
EG10336	fruA
b2167	fruA
P20966	fruA
ptsF	fruA
EG10348	fucA
b2800	fucA
P0AB87	fucA
fucC	fucA
prd	fucA
EG10349	fucI
b2802	fucI
P69922	fucI
EG10350	fucK
b2803	fucK
P11553	fucK
EG10351	fucO
b2799	fucO
P0A9S1	fucO
EG10352	fucP
b2801	fucP
P11551	fucP
EG10353	fucR
b2805	fucR
P0ACK8	fucR
EG10355	fucU
b2804	fucU
P0AEN8	fucU
EG10364	galR
b2837	galR
P03024	galR
Rgal	galR
EG10365	galS
b2151	galS
P25748	galS
mglD	galS
EG10381	glgX
b3431	glgX
P15067	glgX
EG10522	kgtP
b2587	kgtP
P0AEX3	kgtP
witA	kgtP
EG10524	lacA
b0342	lacA
P07464	lacA
EG10525	lacI
b0345	lacI
P03023	lacI
EG10526	lacY
b0343	lacY
P02920	lacY
EG10527	lacZ
b0344	lacZ
P00722	lacZ
EG10555	malF
b4033	malF
P02916	malF
EG10556	malG
b4032	malG
P68183	malG
EG10557	malI
b1620	malI
P18811	malI
EG10558	malK
b4035	malK
P68187	malK
malB	malK
EG10559	malM
b4037	malM
P03841	malM
molA	malM
EG10256	eda
b1850	eda
P0A955	eda
hga	eda
kdgA	eda
kga	eda
EG10562	malT
b3418	malT
P06993	malT
malA	malT
EG10563	malX
b1621	malX
P19642	malX
EG10564	malY
b1622	malY
P23256	malY
EG10567	manX
b1817	manX
P69797	manX
gptB	manX
mpt	manX
ptsL	manX
ptsM	manX
EG10568	manY
b1818	manY
P69801	manY
pel	manY
ptsM	manY
ptsP	manY
ptsX	manY
EG10569	manZ
b1819	manZ
P69805	manZ
gptB	manZ
mpt	manZ
ptsM	manZ
ptsX	manZ
EG10577	melA
b4119	melA
P06720	melA
mel-7	melA
EG10578	melB
b4120	melB
P02921	melB
mel-4	melB
EG10592	mglA
b2149	mglA
P0AAG8	mglA
mglP	mglA
mgl	mglA
EG10593	mglB
b2150	mglB
P0AEE5	mglB
EG10024	aceE
b0114	aceE
P0AFG8	aceE
EG10594	mglC
b2148	mglC
P23200	mglC
mglP	mglC
EG10025	aceF
b0115	aceF
EG10615	mtlA
b3599	mtlA
P00550	mtlA
mtlC	mtlA
EG10616	mtlD
b3600	mtlD
P09424	mtlD
EG10656	sfsB
b3188	sfsB
P0ACH1	sfsB
nlp	sfsB
sfs7	sfsB
EG10699	pfkA
b3916	pfkA
P0A796	pfkA
EG10700	pfkB
b1723	pfkB
P06999	pfkB
EG10787	ptsG
b1101	ptsG
P69786	ptsG
umgC	ptsG
umg	ptsG
tgl	ptsG
CR	ptsG
EG10788	ptsH
b2415	ptsH
ctr	ptsH
hpr	ptsH
EG10789	ptsI
b2416	ptsI
P08839	ptsI
ctr	ptsI
EG10380	glgP
b3428	glgP
P0AC86	glgP
glgY	glgP
EG10814	rbsA
b3749	rbsA
P04983	rbsA
rbsT	rbsA
rbsP	rbsA
EG10815	rbsB
b3751	rbsB
P02925	rbsB
prlB	rbsB
rbsP	rbsB
EG10816	rbsC
b3750	rbsC
P0AGI1	rbsC
rbsP	rbsC
rbsT	rbsC
EG10817	rbsD
b3748	rbsD
P04982	rbsD
rbsP	rbsD
EG10818	rbsK
b3752	rbsK
P0A9J6	rbsK
EG10819	rbsR
b3753	rbsR
P0ACQ0	rbsR
EG10842	rhaR
b3906	rhaR
P09378	rhaR
rhaC1	rhaR
EG10543	lpd
b0116	lpd
P0A9P0	lpd
dhl	lpd
lpdA	lpd
EG10843	rhaS
b3905	rhaS
P09377	rhaS
rhaC2	rhaS
EG10949	sfsA
b0146	sfsA
P0A823	sfsA
sfs	sfsA
sfs1	sfsA
EG10969	srlE
b2703	srlE
P56580	srlE
sbl	srlE
gutA	srlE
gutE	srlE
srlA	srlE
EG10970	srlB
b2704	srlB
P05706	srlB
gutB	srlB
EG10971	srlD
b2705	srlD
P05707	srlD
gutD	srlD
EG10972	gutM
b2706	gutM
P15081	gutM
gut	gutM
srlM	gutM
EG10974	srlR
b2707	srlR
P15082	srlR
gutR	srlR
EG11051	uhpA
b3669	uhpA
EG11052	uhpB
b3668	uhpB
EG11053	uhpC
b3667	uhpC
EG11054	uhpT
b3666	uhpT
P0AGC0	uhpT
EG11055	uidA
b1617	uidA
P05804	uidA
gurA	uidA
gusA	uidA
EG11065	uxaB
b1521	uxaB
P0A6L7	uxaB
EG11066	uxuA
b4322	uxuA
P24215	uxuA
EG11074	xylA
b3565	xylA
P00944	xylA
EG11075	xylB
b3564	xylB
P09099	xylB
EG11076	xylE
b4031	xylE
P0AGF4	xylE
EG11101	aes
b0476	aes
P23872	aes
ybaC	aes
EG11175	garK
b3124	garK
P23524	garK
yhaD	garK
EG11176	garR
b3125	garR
P0ABQ2	garR
yhaE	garR
EG12316	acnB
b0118	acnB
P36683	acnB
yacJ	acnB
yacI	acnB
EG11225	dcuA
b4138	dcuA
P0ABN5	dcuA
genA	dcuA
EG11230	melR
b4118	melR
P0ACH8	melR
EG11258	focA
b0904	focA
P0AC23	focA
ycaE	focA
EG11288	mak
b0394	mak
P23917	mak
yajF	mak
EG11313	rhaT
b3907	rhaT
P27125	rhaT
EG11330	gabP
b2663	gabP
P25527	gabP
EG11402	treC
b4239	treC
P28904	treC
treE	treC
olgH	treC
EG11427	tktA
b2935	tktA
P27302	tktA
tkt	tktA
EG11443	rpiA
b2914	rpiA
P0A7Z0	rpiA
ygfC	rpiA
EG11561	caiT
b0040	caiT
P31553	caiT
yaaP	caiT
EG11636	ydeA
b1528	ydeA
P31122	ydeA
EG11648	dkgB
b0207	dkgB
P30863	dkgB
yafB	dkgB
EG11658	uidB
b1616	uidB
P0CE44	uidB
gusB	uidB
uidP	uidB
EG11698	galM
b0756	galM
P0A9C3	galM
EG11708	glvG
b3681	glvG
P31450	glvG
yidM	glvG
EG11729	yieL
b3719	yieL
P31471	yieL
EG11791	cmtB
b2934	cmtB
P69824	cmtB
tolM	cmtB
EG11792	cmtA
b2933	cmtA
P69826	cmtA
EG11827	rpiB
b4090	rpiB
P37351	rpiB
yjcA	rpiB
alsI	rpiB
EG11864	frvA
b3900	frvA
P32155	frvA
yiiK	frvA
EG11866	rhaD
b3902	rhaD
P32169	rhaD
EG11867	rhaA
b3903	rhaA
P32170	rhaA
EG11868	rhaB
b3904	rhaB
P32171	rhaB
EG11869	kdgT
b3909	kdgT
P0A712	kdgT
EG11906	ptsA
b3947	ptsA
P32670	ptsA
yijH	ptsA
frwA	ptsA
pt1A	ptsA
EG11909	frwB
b3950	frwB
P69816	frwB
yijK	frwB
EG10411	gnd
b2029	gnd
P00350	gnd
EG11912	frwD
b3953	frwD
P32676	frwD
yijN	frwD
EG11221	zwf
b1852	zwf
P0AC53	zwf
EG11956	alsK
b4084	alsK
P32718	alsK
yjcT	alsK
EG11957	alsE
b4085	alsE
P32719	alsE
yjcU	alsE
EG11958	alsC
b4086	alsC
P32720	alsC
yjcV	alsC
EG11959	alsA
b4087	alsA
P32721	alsA
yjcW	alsA
EG11961	lldP
b3603	lldP
P33231	lldP
lct	lldP
lctP	lldP
EG11965	mtlR
b3601	mtlR
P0AF10	mtlR
EG10560	malP
b3417	malP
P00490	malP
malA	malP
blu	malP
EG10561	malQ
b3416	malQ
P15977	malQ
malA	malQ
EG12013	bglX
b2132	bglX
P33363	bglX
glh	bglX
yohA	bglX
EG10565	malZ
b0403	malZ
P21517	malZ
EG11316	malS
b3571	malS
P25718	malS
EG12034	setB
b2170	setB
P33026	setB
yeiO	setB
EG11387	amyA
b1927	amyA
P26612	amyA
yedC	amyA
EG12100	tktB
b2465	tktB
P33570	tktB
EG12133	ucpA
b2426	ucpA
P37440	ucpA
yfeF	ucpA
EG12144	pgm
b0688	pgm
P36938	pgm
blu	pgm
EG12148	galP
b2943	galP
P0AEP1	galP
Pgal	galP
EG12152	idnK
b4268	idnK
P39208	idnK
gntV	idnK
EG12245	treF
b3519	treF
P62601	treF
EG12253	kdgK
b3526	kdgK
P37647	kdgK
yhjI	kdgK
EG12272	ghrB
b3553	ghrB
P37666	ghrB
tkrA	ghrB
yiaE	ghrB
EG12275	xylG
b3567	xylG
P37388	xylG
EG12276	xylH
b3568	xylH
P0AGI4	xylH
EG12279	yiaK
b3575	yiaK
P37672	yiaK
EG12284	lyxK
b3580	lyxK
P37677	lyxK
lyx	lyxK
xylK	lyxK
sgbK	lyxK
yiaP	lyxK
EG12286	sgbU
b3582	sgbU
P37679	sgbU
yiaR	sgbU
EG12287	sgbE
b3583	sgbE
P37680	sgbE
yiaS	sgbE
EG12292	aldB
b3588	aldB
P37685	aldB
yiaX	aldB
EG12296	gpmM
b3612	gpmM
P37689	gpmM
gpmC	gpmM
pgmI	gpmM
gpmI	gpmM
yibO	gpmM
EG12399	dhaM
b1198	dhaM
P37349	dhaM
ycgC	dhaM
dhaH	dhaM
ptsD	dhaM
EG12414	gatA
b2094	gatA
P69828	gatA
EG12415	gatB
b2093	gatB
P37188	gatB
EG12416	gatC
b2092	gatC
P69831	gatC
EG12417	gatD
b2091	gatD
P0A9S3	gatD
EG12419	gatY
b2096	gatY
P0C8J6	gatY
yegF	gatY
EG12458	alsB
b4088	alsB
P39265	alsB
yjcX	alsB
EG12522	garD
b3128	garD
P39829	garD
yhaG	garD
EG10362	galE
b0759	galE
P09147	galE
galD	galE
EG12734	uxaA
b3091	uxaA
P42604	uxaA
ygjW	uxaA
EG10363	galK
b0757	galK
P0A6T3	galK
galA	galK
EG12738	exuT
b3093	exuT
P0AA78	exuT
EG10366	galT
b0758	galT
P09148	galT
galB	galT
EG12739	exuR
b3094	exuR
P0ACL2	exuR
EG12760	garP
b3127	garP
P0AA80	garP
yhaU	garP
EG11319	galU
b1236	galU
P0AEP3	galU
ychD	galU
EG12768	kbaY
b3137	kbaY
P0AB74	kbaY
yraC	kbaY
kba	kbaY
agaY	kbaY
EG12957	glk
b2388	glk
P0A6V8	glk
EG13159	xapB
b2406	xapB
P45562	xapB
EG13235	mngA
b0731	mngA
P54745	mngA
frx	mngA
hrsA	mngA
EG13236	mngB
b0732	mngB
P54746	mngB
ybgG	mngB
EG20044	dctA
b3528	dctA
P0A830	dctA
EG20049	dgoA
b4477	dgoA
Q6BF16	dgoA
b3692 (obsolete)	dgoA
yidU	dgoA
EG10773	proX
b2679	proX
P0AFM2	proX
osrA	proX
proU	proX
EG20051	dgoK
b3693	dgoK
P31459	dgoK
yidV	dgoK
EG20080	glcB
b2976	glcB
P37330	glcB
glc	glcB
EG20248	uxuB
b4323	uxuB
P39160	uxuB
EG20249	uxuR
b4324	uxuR
P39161	uxuR
EG20252	xylF
b3566	xylF
P37387	xylF
xylT	xylF
EG20253	xylR
b3569	xylR
P0ACI3	xylR
G495	bglA
b2901	bglA
Q46829	bglA
yqfC	bglA
bglD	bglA
G6094	ldcC
b0186	ldcC
P52095	ldcC
ldc	ldcC
ldcH	ldcC
G6143	yagH
b0271	yagH
P77713	yagH
G6205	mhpE
b0352	mhpE
P51020	mhpE
G6278	glxR
b0509	glxR
P77161	glxR
glxB1	glxR
ybbQ	glxR
G6283	glxK
b0514	glxK
P77364	glxK
glxB5	glxK
ybbZ	glxK
G6338	citT
b0612	citT
P0AE74	citT
ybdS	citT
G6347	dcuC
b0621	dcuC
P0ABP3	dcuC
G6626	dhaL
b1199	dhaL
P76014	dhaL
ysgS	dhaL
ycgS	dhaL
dhaK2	dhaL
G6627	dhaK
b1200	dhaK
P76015	dhaK
ycgT	dhaK
dhaK1	dhaK
G6653	ycjS
b1315	ycjS
P77503	ycjS
G6918	ydiO
b1695	ydiO
P0A9U8	ydiO
EG10278	fadA
b3845	fadA
P21151	fadA
oldA	fadA
EG10279	fadB
b3846	fadB
P21177	fadB
oldB	fadB
EG10280	fadL
b2344	fadL
P10384	fadL
ttr	fadL
EG10281	fadR
b1187	fadR
P0A8V6	fadR
dec	fadR
ole	fadR
oleR	fadR
thdB	fadR
EG11667	atoS
b2219	atoS
EG11669	atoD
b2221	atoD
P76458	atoD
EG11670	atoA
b2222	atoA
P76459	atoA
G6920	ydiQ
b1697	ydiQ
P76201	ydiQ
EG11672	atoB
b2224	atoB
P76461	atoB
G6921	ydiR
b1698	ydiR
P77378	ydiR
EG12269	yhjY
b3548	yhjY
P37663	yhjY
G6922	ydiS
b1699	ydiS
P77337	ydiS
EG11668	atoC
b2220	atoC
EG12357	fadK
b1701	fadK
P38135	fadK
ydiD	fadK
G6923	ydiT
b1700	ydiT
P77714	ydiT
EG12432	ydiF
b1694	ydiF
P37766	ydiF
G6105	fadE
b0221	fadE
Q47146	fadE
yafH	fadE
G6195	prpR
b0330	prpR
P77743	prpR
yahP	prpR
G6200	prpE
b0335	prpE
P77495	prpE
yahU	prpE
G6201	mhpR
b0346	mhpR
P77569	mhpR
G6206	mhpT
b0353	mhpT
P77589	mhpT
yaiK	mhpT
G6244	fadM
b0443	fadM
P77712	fadM
ybaW	fadM
tesC	fadM
G7212	fadJ
b2341	fadJ
P77399	fadJ
yfcX	fadJ
EG11530	fadD
b1805	fadD
P69451	fadD
oldD	fadD
G7213	fadI
b2342	fadI
P76503	fadI
yfcY	fadI
M011	mhpB
b0348	mhpB
P0ABR9	mhpB
G36	fadH
b3081	fadH
P42593	fadH
ygjL	fadH
EG10536	livF
b3454	livF
P22731	livF
EG10537	livG
b3455	livG
P0A9S7	livG
hrbD	livG
hrbC	livG
hrbB	livG
EG12168	brnQ
b0401	brnQ
P0AD99	brnQ
hrbA	brnQ
EG13139	tynA
b1386	tynA
P46883	tynA
feaA	tynA
maoA	tynA
EG11408	dadX
b1190	dadX
P29012	dadX
alnA	dadX
alnB	dadX
dadB	dadX
G6706	feaR
b1384	feaR
Q47129	feaR
ydbM	feaR
maoX	feaR
maoB	feaR
EG10045	ansA
b1767	ansA
P0A962	ansA
EG10046	ansB
b2957	ansB
P00805	ansB
EG10133	cadC
b4133	cadC
P23890	cadC
EG10248	dppA
b3544	dppA
P23847	dppA
alu	dppA
dpp	dppA
fpp	dppA
EG10249	dsdA
b2366	dsdA
P00926	dsdA
EG10371	gcvH
b2904	gcvH
gcv	gcvH
EG10512	kbl
b3617	kbl
P0AB77	kbl
EG10930	sdaA
b1814	sdaA
P16095	sdaA
EG10964	speF
b0693	speF
P24169	speF
EG10989	tdcA
b3118	tdcA
P0ACQ7	tdcA
EG10990	tdcB
b3117	tdcB
P0AGF6	tdcB
tdc	tdcB
EG10992	tdcR
b3119	tdcR
P11866	tdcR
EG10993	tdh
b3616	tdh
P07913	tdh
EG11005	tnaA
b3708	tnaA
P0A853	tnaA
ind	tnaA
tnaR	tnaA
EG11149	gcvR
b2479	gcvR
P0A9I3	gcvR
yffD	gcvR
EG10708	pheP
b0576	pheP
P24207	pheP
EG11241	ycaC
b0897	ycaC
[truncated: 19,912 more rows]
