# Supplementary material for: Knowledge integration and decision support for accelerated discovery of antibiotic resistance genes
Source: Nat Commun. 2022 Apr 29;13:2360. doi: 10.1038/s41467-022-29993-z (PMC9055065; doi:10.1038/s41467-022-29993-z)
Supplement: Supplementary file 10 — Supplementary Data 6 [file 41467_2022_29993_MOESM10_ESM.xml]

<?xml version="1.0"?>
<rules>
	<rule name="confers_resistance_to_antibiotic_after_15_hours">
		<if>
			<feature name="Predicate" value="confers resistance to antibiotic after 15 hours"></feature>
		</if>
		<then>
			<feature name="Predicate" value="confers resistance to antibiotic"></feature>
		</then>
	</rule>
	<rule name="confers_resistance_to_antibiotic_after_18_hours">
		<if>
			<feature name="Predicate" value="confers resistance to antibiotic after 18 hours"></feature>
		</if>
		<then>
			<feature name="Predicate" value="confers resistance to antibiotic"></feature>
		</then>
	</rule>
	<rule name="confers_resistance_to_antibiotic_after_36_hours">
		<if>
			<feature name="Predicate" value="confers resistance to antibiotic after 36 hours"></feature>
		</if>
		<then>
			<feature name="Predicate" value="confers resistance to antibiotic"></feature>
		</then>
	</rule>
	<rule name="confers_resistance_to_antibiotic_after_3_days">
		<if>
			<feature name="Predicate" value="confers resistance to antibiotic after 3 days"></feature>
		</if>
		<then>
			<feature name="Predicate" value="confers resistance to antibiotic"></feature>
		</then>
	</rule>
	<rule name="confers_resistance_to_antibiotic_after_7_days">
		<if>
			<feature name="Predicate" value="confers resistance to antibiotic after 7 days"></feature>
		</if>
		<then>
			<feature name="Predicate" value="confers resistance to antibiotic"></feature>
		</then>
	</rule>
	<rule name="response_to_antibiotic_after_15_hours">
		<if>
			<feature name="Predicate" value="confers resistance to antibiotic after 15 hours"></feature>
		</if>
		<then>
			<feature name="Predicate" value="has"></feature>
			<feature name="Object" value="response to antibiotic"></feature>
		</then>
	</rule>
	<rule name="response_to_antibiotic_after_18hours">
		<if>
			<feature name="Predicate" value="confers resistance to antibiotic after 18 hours"></feature>
		</if>
		<then>
			<feature name="Predicate" value="has"></feature>
			<feature name="Object" value="response to antibiotic"></feature>
		</then>
	</rule>
	<rule name="response_to_antibiotic_after_36_hours">
		<if>
			<feature name="Predicate" value="confers resistance to antibiotic after 36 hours"></feature>
		</if>
		<then>
			<feature name="Predicate" value="has"></feature>
			<feature name="Object" value="response to antibiotic"></feature>
		</then>
	</rule>
	<rule name="response_to_antibiotic_after_3_days">
		<if>
			<feature name="Predicate" value="confers resistance to antibiotic after 3 days"></feature>
		</if>
		<then>
			<feature name="Predicate" value="has"></feature>
			<feature name="Object" value="response to antibiotic"></feature>
		</then>
	</rule>
	<rule name="response_to_antibiotic_after_7_days">
		<if>
			<feature name="Predicate" value="confers resistance to antibiotic after 7 days"></feature>
		</if>
		<then>
			<feature name="Predicate" value="has"></feature>
			<feature name="Object" value="response to antibiotic"></feature>
		</then>
	</rule>
	<rule name="upregulated_by_antibiotic_after_30_mins">
		<if>
			<feature name="Predicate" value="upregulated by antibiotic after 30 mins"></feature>
		</if>
		<then>
			<feature name="Predicate" value="has"></feature>
			<feature name="Object" value="response to antibiotic"></feature>
		</then>
	</rule>
	<rule name="upregulated_and_resistance_after_30_mins">
		<if>
			<feature name="Predicate" value="upregulated by antibiotic after 30 mins"></feature>
		</if>
		<then>
			<feature name="Predicate" value="confers resistance to antibiotic after 30 mins"></feature>
		</then>
	</rule>
	<rule name="not_upregulated_and_no_resistance_after_30_mins">
		<if>
			<feature name="Predicate" value="not upregulated by antibiotic after 30 mins"></feature>
		</if>
		<then>
			<feature name="Predicate" value="confers no resistance to antibiotic after 30 mins"></feature>
		</then>
	</rule>
	<rule name="pos_transcription_factor">
		<if>
			<feature name="Predicate" value="activates"></feature>
		</if>
		<then>
			<feature name="Predicate" value="has"></feature>
			<feature name="Object" value="DNA binding transcription factor activity"></feature>
		</then>
	</rule>
	<rule name="neg_transcription_factor">
		<if>
			<feature name="Predicate" value="represses"></feature>
		</if>
		<then>
			<feature name="Predicate" value="has"></feature>
			<feature name="Object" value="DNA binding transcription factor activity"></feature>
		</then>
	</rule>
</rules>
