# Supplementary material for: Knowledge integration and decision support for accelerated discovery of antibiotic resistance genes
Source: Nat Commun. 2022 Apr 29;13:2360. doi: 10.1038/s41467-022-29993-z (PMC9055065; doi:10.1038/s41467-022-29993-z)
Supplement: Supplementary file 11 — Supplementary Data 7 [file 41467_2022_29993_MOESM11_ESM.xml]

<?xml version="1.0"?>
<rules>
	<rule name="response_to_antibiotic">
		<inconsistency name="Object">
			<feature value="response to antibiotic"></feature>
			<feature value="no response to antibiotic"></feature>
		</inconsistency>
	</rule>
	<rule name="confers_resistance_to_antibiotic">
		<inconsistency name="Predicate">
			<feature value="confers resistance to antibiotic"></feature>
			<feature value="confers no resistance to antibiotic"></feature>
		</inconsistency>
	</rule>
	<rule name="confers_resistance_to_antibiotic_after_15_hours">
		<inconsistency name="Predicate">
			<feature value="confers resistance to antibiotic after 15 hours"></feature>
			<feature value="confers no resistance to antibiotic after 15 hours"></feature>
		</inconsistency>
	</rule>
		<rule name="confers_resistance_to_antibiotic_after_18_hours">
		<inconsistency name="Predicate">
			<feature value="confers resistance to antibiotic after 18 hours"></feature>
			<feature value="confers no resistance to antibiotic after 18 hours"></feature>
		</inconsistency>
	</rule>
	<rule name="confers_resistance_to_antibiotic_after_36_hours">
		<inconsistency name="Predicate">
			<feature value="confers resistance to antibiotic after 36 hours"></feature>
			<feature value="confers no resistance to antibiotic after 36 hours"></feature>
		</inconsistency>
	</rule>
	<rule name="confers_resistance_to_antibiotic_after_3_days">
		<inconsistency name="Predicate">
			<feature value="confers resistance to antibiotic after 3 days"></feature>
			<feature value="confers no resistance to antibiotic after 3 days"></feature>
		</inconsistency>
	</rule>
	<rule name="confers_resistance_to_antibiotic_after_7_days">
		<inconsistency name="Predicate">
			<feature value="confers resistance to antibiotic after 7 days"></feature>
			<feature value="confers no resistance to antibiotic after 7 days"></feature>
		</inconsistency>
	</rule>
	<rule name="activates">
		<inconsistency name="Predicate">
			<feature value="activates"></feature>
			<feature value="no activates"></feature>
		</inconsistency>
	</rule>
	<rule name="represses">
		<inconsistency name="Predicate">
			<feature value="represses"></feature>
			<feature value="no represses"></feature>
		</inconsistency>
	</rule>
</rules>
