# Supplementary material for: Knowledge integration and decision support for accelerated discovery of antibiotic resistance genes
Source: Nat Commun. 2022 Apr 29;13:2360. doi: 10.1038/s41467-022-29993-z (PMC9055065; doi:10.1038/s41467-022-29993-z)
Supplement: Supplementary file 12 — Supplementary Data 8 [file 41467_2022_29993_MOESM12_ESM.xlsx]

## Sheet: README
Sheet	Description of the sheet	Columns	Description of the column
Hypotheses	Gene knockout from KEIO collection using BW25113 as the starting strain. MICs were determined by growing strains on LB agar plates at different concentrations of antibiotics (overnight at 37°C).	Gene	E. coli genes.
		Antibiotic	Antibiotics.
		MIC (µg/ml)	Minimum inhibitory concentration.

## Sheet: Sheet1
Gene	Antibiotic	MIC (µg/ml)
nfuA	Kanamycin	10
rpoS	Kanamycin	10
degP	Kanamycin	10
ymgH	Kanamycin	10
BW25113	Kanamycin	12
deoA	Norfloxacin	0.16
deoB	Norfloxacin	0.16
deoC	Norfloxacin	0.16
marC	Norfloxacin	0.2
mcrB	Norfloxacin	0.16
mdtE	Norfloxacin	0.16
ompN	Norfloxacin	0.16
polB	Norfloxacin	0.16
recC	Norfloxacin	0.12
rpmG	Norfloxacin	0.2
sspA	Norfloxacin	0.2
sspB	Norfloxacin	0.2
sulA	Norfloxacin	0.2
uvrA	Norfloxacin	0.2
uvrB	Norfloxacin	0.2
yagP	Norfloxacin	0.2
yeeN	Norfloxacin	0.2
yghB	Norfloxacin	0.2
greA	Norfloxacin	0.16
BW25113	Norfloxacin	0.24
atpB	Hygromycin B	50
atpD	Hygromycin B	50
atpE	Hygromycin B	50
atpF	Hygromycin B	50
atpA	Hygromycin B	50
sapD	Hygromycin B	75
leuO	Hygromycin B	100
hns	Hygromycin B	100
cspA	Hygromycin B	75
hdfR	Hygromycin B	75
ytfK	Hygromycin B	100
ybgE	Hygromycin B	100
BW25113	Hygromycin B	100
rhsB	Levofloxacin	50
BW25113	Levofloxacin	50
rfaD	Streptomycin	12
thiF	Streptomycin	15
BW25113	Streptomycin	15
apt	Rifampiin
gpmM	Rifampiin	8
guaA	Rifampiin	10
guaB	Rifampiin	10
purD	Rifampiin	10
purN	Rifampiin	10
srmB	Rifampiin	10
yjjY	Rifampin	12
decR	Rifampin	12
BW25113	Rifampiin	12
acrA	Spectinomycin	25
acrB	Spectinomycin	25
dnaJ	Spectinomycin	25
surA	Spectinomycin	25
waaC	Spectinomycin	25
waaP	Spectinomycin	25
waaQ	Spectinomycin	25
waaG	Spectinomycin	25
ybeY	Spectinomycin	25
ddlB	Spectinomycin	30
lpd	Spectinomycin	30
BW25113	Spectinomycin	30
asmA	Vancomycin	200
bepA	Vancomycin	200
hscB	Vancomycin	400
rfaD	Vancomycin	400
surA	Vancomycin	200
xapR	Vancomycin	300
rfaE	Vancomycin	300
tolQ	Vancomycin	200
BW25113	Vancomycin	600
hns	Triclosan	0.06
waaF	Triclosan	0.05
ycjU	Triclosan	0.05
tolQ	Triclosan	0.05
rsmH	Triclosan	0.07
BW25113	Triclosan	0.07
acrA	Ampicillin	4
acrF	Ampicillin	6
fecA	Ampicillin	10
fepA	Ampicillin	>20
fhiA	Ampicillin	10
lpoB	Ampicillin	15
rcsF	Ampicillin	10
uhpT	Ampicillin	15
mltG	Ampicillin	>20
dacA	Ampicillin	10
qorB	Ampicillin	8
hha	Ampicillin	20
BW25113	Ampicillin	20
srkA	Apramycin	20
BW25113	Apramycin	20
waaQ	Chloramphenicol	2.5
hrpA	Chloramphenicol	2.5
surA	Chloramphenicol	2.5
waaG	Chloramphenicol	2.5
proV	Chloramphenicol	2.5
lapA	Chloramphenicol	2.5
BW25113	Chloramphenicol	5
fur	Geneticin	30
lrp	Geneticin	30
fnr	Geneticin	30
hupA	Geneticin	40
mfd	Geneticin	25
mlc	Geneticin	40
ydiP	Geneticin	40
purN	Geneticin	40
BW25113	Geneticin	40
lpd	Amoxicillin	2
nuoM	Amoxicillin	3
crp	Amoxicillin	4
alaS	Amoxicillin	4
pdeN	Amoxicillin	4
ydcC	Amoxicillin	4
BW25113	Amoxicillin	4
ftsP	Cephradine	18
ubiF	Cephradine	18
waaF	Cephradine	20
rbsK	Cephradine	14
lexA	Cephradine	14
asmA	Cephradine	20
sspA	Cephradine	14
mlaF	Cephradine	20
bamB	Cephradine	12
rppH	Cephradine	18
arfA	Cephradine	20
queA	Cephradine	20
lpcA	Cephradine	20
rlmM	Cephradine	20
BW25113	Cephradine	20
dpiA	Paromomycin	4
fis	Paromomycin	3
soxS	Paromomycin	3
mfd	Paromomycin	3
crp	Paromomycin	5
nuoG	Paromomycin	5
waaC	Paromomycin	5
BW25113	Paromomycin	5
fumD	Sisomicin	3
fhiA	Sisomicin	3
BW25113	Sisomicin	3
ygeR	Sulfanilamide	300
ydhB	Sulfanilamide	300
BW25113	Sulfanilamide	300
fis	Troleandomycin	1500
fnr	Troleandomycin	2000
betT	Troleandomycin	2000
ypdC	Troleandomycin	2000
BW25113	Troleandomycin	2000
yohF	Oxycarboxin	2000
BW25113	Oxycarboxin	2000
