# Supplementary material for: Knowledge integration and decision support for accelerated discovery of antibiotic resistance genes
Source: Nat Commun. 2022 Apr 29;13:2360. doi: 10.1038/s41467-022-29993-z (PMC9055065; doi:10.1038/s41467-022-29993-z)
Supplement: Supplementary file 13 — Supplementary Data 9 [file 41467_2022_29993_MOESM13_ESM.xlsx]

## Sheet: README
Description of the sheet	Columns	Description of the column
Single-gene knockout strains were created from S. enterica LT2. MICs were determined by growing strains on LB agar plates at different concentrations of antibiotics (18h at 37°C).	Gene	S. enterica LT2 genes.
	Antibiotic	Antibiotics.
	MIC (µg/mL)	Minimum inhibitory concentration.

## Sheet: Sheet1
Gene/Strain	Antibiotic	MIC (µg/ml)
S. enterica LT2	Cephradine	30
ftsP	Cephradine	22
rbsK	Cephradine	18
S. enterica LT2	Chloramphenicol	>4.5
proV	Chloramphenicol	3
S. enterica LT2	Geneticin	8
lrp	Geneticin	6
S. enterica LT2	Hygromycin B	75
yifA	Hygromycin B	65
