# Supplementary material for: Knowledge integration and decision support for accelerated discovery of antibiotic resistance genes
Source: Nat Commun. 2022 Apr 29;13:2360. doi: 10.1038/s41467-022-29993-z (PMC9055065; doi:10.1038/s41467-022-29993-z)
Supplement: Supplementary file 14 — Supplementary Data 10 [file 41467_2022_29993_MOESM14_ESM.xlsx]

## Sheet: README
Sheet	Description of the sheet	Columns	Description of the column
ARG_CARD	Result of performing Blastn with query set to previously unknown E. coli genes and target set to all ARGs in CARD. Only the top match (lowest E-value) for each previously unknown E. coli ARG is shown.	E. coli previously unknown ARG	E. coli gene predicted to confer resistance to an antibiotic by KIDS.
		CARD ARG	Gene identifier from CARD.
		Percent Identity	The percent identity is a number that describes how similar the query sequence is to the target sequence.
		E-value	A number that describes how many times you would expect a match by chance in a database of that size.
noARG_CARD	Result of performing Blastn with query set to E. coli genes found to have no antibiotic-resistivity activity (both computational and wet-lab validation) and target set to all ARGs in CARD. Only the top match (lowest E-value) for each previously unknown E. coli ARG is shown.	E. coli previously unknown ARG	E. coli gene predicted to confer resistance to an antibiotic by KIDS.
		CARD ARG	Gene identifier from CARD.
		Percent Identity	The percent identity is a number that describes how similar the query sequence is to the target sequence.
		E-value	A number that describes how many times you would expect a match by chance in a database of that size.

## Sheet: ARG_CARD
E. coli previously unknown ARG	CARD ARG	Percent Identity	E-value
lrp	gb|NG_055283.1|+|1-876|ARO:3005627|CTX-M-204	100	5.9
rbsK	gb|NG_061417.1|+|1-1146|ARO:3006857|CMH-5	88	0.93
qorB	gb|AE004091.2|+|3451505-3452801|ARO:3005064|cprS	84.848	0.86
hdfR	gb|KJ746495.1|+|1420-2572|ARO:3002191|MOX-9	100	0.84
ftsP	gb|NG_052519|+|0-1028|ARO:3005321|OXA-541	91.667	0.12
proV	gb|L42817|+|201-936|ARO:3000522|ErmG	88.889	1.2

## Sheet: noARG_CARD
E. coli previously unknown ARG	CARD ARG	Percent Identity	E-value
iscS	gb|JX486113|+|0-795|ARO:3002668|rmtG	100	0.35
cysB	gb|KJ207201.1|+|951-2091|ARO:3002140|DHA-9	95.238	3.4
rob	gb|AF030344.1|-|461-1721|ARO:3000181|tet(V)	82.353	0.072
envY	gb|CP015085.1|-|2551711-2552440|ARO:3003838|gadW	86.842	3.47e-05
atpC	gb|AE002098.2|-|1791966-1795170|ARO:3000811|mtrD	100	1.4
gadX	gb|AP009048.1|+|3974604-3975429|ARO:3000508|gadX	100	0
cpoB	gb|NG_067139.1|+|1-876|ARO:3005653|CTX-M-230	94.444	9.7
insX	gb|NG_064685.1|+|101-1252|ARO:3006304|ADC-129	94.444	2.9
abpA	gb|JF802084|+|2161-4264|ARO:3002975|vanTN	87.5	5.7
crfC	gb|X74325|+|645-1908|ARO:3002656|APH(4)-Ib	94.737	7.9
abpB	gb|NC_021819.1|+|16013-17633|ARO:3004684|MCR-9	100	0.64
sdhE	gb|KF921535.1|+|617-1091|ARO:3002859|dfrA14	94.444	3.1
dgcJ	gb|XM_748018.1|+|0-4359|ARO:3003942|abcA	100	5.3
mnmA	gb|KX531052.1|+|0-2655|ARO:3003992|rphB	94.737	3.9
gadE	gb|NG_062232.1|+|101-955|ARO:3005878|OXA-666	90.476	1.8
atpG	gb|AB639410|+|0-1404|ARO:3003039|oprA	95	0.87
ppiB	gb|JN118546|+|1761-2562|ARO:3001500|OXA-251	90.909	0.49
hdfR	gb|KJ746495.1|+|1420-2572|ARO:3002191|MOX-9	100	0.84
yejG	gb|NG_049283.1|+|101-1000|ARO:3006941|LRG-1	100	4.1
yncD	gb|NG_073477.1|+|1-828|ARO:3006128|OXA-949	90.909	2.1
ibpB	gb|AP009048.1|+|2586250-2589364|ARO:3000491|acrD	100	0.12
narL	gb|AP009048.1|+|2166412-2167135|ARO:3000828|baeR	95.652	0.015
tatB	gb|AL123456|+|2231679-2232219|ARO:3000392|Erm(37)	100	1.8
lrp	gb|NG_055283.1|+|1-876|ARO:3005627|CTX-M-204	100	5.9
yfgC	gb|U00096.3|-|2306971-2308615|ARO:3003952|yojI	100	1.5
slyA	gb|AF090987|+|0-1185|ARO:3000561|tet(30)	100	5.2
ybgC	gb|AY264780.2|-|1824-3006|ARO:3000569|tet(41)	100	4.8
slt	gb|AJ000283|+|619-1849|ARO:3000343|tap	90.909	2
atpH	gb|AF491278|+|183-1050|ARO:3002409|OXY-3-1	86.957	6.4
fkpB	gb|CP000768|+|1406494-1409617|ARO:3000784|cmeB	95	0.44
srkA	gb|AB219523.1|+|21-1179|ARO:3003704|mexM	91.304	0.28
dgcZ	gb|U14748|+|324-1239|ARO:3002481|AER-1	88	0.89
ydcY	gb|NG_050310.1|+|101-955|ARO:3007007|TER-2	100	0.76
rhmD	gb|NG_052519|+|0-1028|ARO:3005321|OXA-541	91.667	0.1
tpx	gb|NG_056415.1|+|1-828|ARO:3005796|OXA-575	100	6.1
fetA	gb|CP000703.1|+|40848-42606|ARO:3000215|mecR1	95	0.68
ybeD	gb|NG_065874.1|+|1-741|ARO:3005488|IMP-83	100	0.87
polA	gb|AE004091.2|+|179521-182569|ARO:3003681|TriC	82.353	0.82
rnhA	gb|FJ349556|+|3056-3758|ARO:3002961|vanYM	90.909	0.46
flgM	gb|LT970863.1|+|0-1518|ARO:3004730|tva(A)	95.455	0.28
lplA	gb|KC771276.1|+|44894-45332|ARO:3004063|EdeQ	90.476	3.6
ydhQ	gb|NC_004939.1|+|4565-6107|ARO:3004639|Corynebacterium	90.476	4.4
tusB	gb|XM_748018.1|+|0-4359|ARO:3003942|abcA	78.378	3.3
tufA	gb|NC_002516.2|+|4904646-4907703|ARO:3003031|mexW	100	0.34
rpoB	gb|NC_008618.1|-|1667063-1670624|ARO:3004480|Bifidobacterium	68.594	2.13e-73
ubiG	gb|NG_055471.1|+|101-970|ARO:3006972|PLN-1	95.238	0.21
ompR	gb|AF173226.1|-|351-1041|ARO:3003066|smeR	70.922	1e-11
ddlB	gb|FJ349556|+|3056-3758|ARO:3002961|vanYM	95.238	0.27
lon	gb|AJ318073.1|+|793-1990|ARO:3004041|Klebsiella	92.308	0.016
yeeW	gb|U46859.1|-|24294-25527|ARO:3003048|rosA	87.5	2.2
mltG	gb|AM886293.1|+|116479-117235|ARO:3000860|rmtB	90.909	1
hxpA	gb|AE004091.2|+|2810008-2813197|ARO:3000804|MexF	90.909	0.65
ldtE	gb|KP718480.1|+|0-927|ARO:3004764|CBP-1	100	3.5
kdpE	gb|U00096.3|-|721055-721733|ARO:3003841|kdpE	100	0
ade	gb|JX438001|+|0-798|ARO:3001787|OXA-245	81.25	5.4
tcyN	gb|U00096.3|+|966620-968369|ARO:3003950|msbA	78.947	0.22
yjiQ	gb|KX686116.1|+|0-1536|ARO:3004379|QepA4	100	3.2
rclC	gb|BK011995.1|+|25516-26977|ARO:3005088|msrH	82.143	7.2
mcbA	gb|NG_048735.1|+|1-852|ARO:3005567|CARB-31	90.909	3
pdeN	gb|KX000273.1|+|0-1740|ARO:3004036|tetB(60)	100	1.6
dgcI	gb|NG_048673.1|+|1-1152|ARO:3006436|ADC-63	77.5	1.3
ghxQ	gb|AERH01000018.1|-|16203-17940|ARO:3004466|ICR-Mc	95	1.4
pdxI	gb|AE004091.2|+|4707534-4710624|ARO:3000808|mexI	83.871	0.25
mgsA	gb|X59968|+|507-1686|ARO:3002690|cml	94.737	1.6
pdeL	gb|AP009048.1|-|4304505-4306557|ARO:3003549|mdtO	100	1.1
dgcC	gb|AE000511.1|+|1249487-1250819|ARO:3003964|hp1181	82.857	0.32
rpnB	gb|KP399637|+|31476-33444|ARO:3003746|optrA	94.737	3.1
nohB	gb|NG_067134.1|+|1-1146|ARO:3006858|CMH-6	94.444	6.6
trpL	gb|KF179354|+|0-861|ARO:3002352|GES-23	100	3.9
ilvL	gb|NG_049976.1|+|101-988|ARO:3006980|RAHN-2	100	3.4
fsaB	gb|AE004091.2|-|2854010-2855291|ARO:3004073|MuxA	77.083	0.016
ydhW	gb|NG_065880|+|0-801|ARO:3005322|OXA-835	85.714	0.18
pdeD	gb|M80346|+|0-1656|ARO:3002817|carA	95.238	5.7
bioP	gb|CP008790.1|+|144510-145143|ARO:3004660|catB11	94.737	3.2
tnaC	gb|CP006845.1|+|539695-540745|ARO:3002814|clbA	94.737	0.2
ypdJ	gb|HG798963|+|0-1140|ARO:3002143|DHA-12	77.778	0.43
decR	gb|AFRQ01000061.1|-|23986-27124|ARO:3004144|AxyY	100	1.6
cecR	gb|AE004091.2|+|4120468-4121107|ARO:3003710|mexL	84.375	0.055
xisR	gb|NG_073477.1|+|1-828|ARO:3006128|OXA-949	100	8.5
ykgN	gb|NG_064685.1|+|101-1252|ARO:3006304|ADC-129	94.444	2.9
dgcE	gb|JQ768046|+|7760-9440|ARO:3001313|facT	84.848	0.97
ralR	gb|KP081315.1|+|0-879|ARO:3003142|IMI-8	100	0.63
ykiB	gb|CP010019.1|-|78318-79185|ARO:3004795|FPH-1	78.049	0.2
dgcP	gb|AJ252200|+|4493-5894|ARO:3003057|smeF	94.444	13
hxpB	gb|U19459|+|66-705|ARO:3002841|vatB	87.5	2.3
tpr	gb|CEWL01000009.1|-|23801-24671|ARO:3001458|OXA-153	100	0.25
betT	gb|CEWL01000009.1|-|23801-24671|ARO:3001458|OXA-153	95	2.1
lysO	gb|V01499|+|230-1256|ARO:3002655|APH(4)-Ia	95.238	3.2
ypjB	gb|MN728681.1|+|17458-18658|ARO:3005089|mef(D)	94.737	2.8
srlA	gb|U00096.3|-|721055-721733|ARO:3003841|kdpE	91.667	0.046
marC	gb|CP010314.1|+|275837-276758|ARO:3004541|mphK	94.444	8.1
rpmE	gb|Z21523|+|0-1974|ARO:3000191|tetQ	91.304	0.69
yqaC	gb|CP000521.1|-|1557233-1558523|ARO:3004573|Acinetobacter	87.5	8
ydhB	gb|AY007369|+|0-1149|ARO:3002159|FOX-5	94.737	3.3
nuoG	gb|EU408355|+|24321-25482|ARO:3002492|LRA-18	91.304	0.8
ygeR	gb|AP009048.1|-|4304505-4306557|ARO:3003549|mdtO	86.207	0.76
thiF	gb|AJ000283|+|619-1849|ARO:3000343|tap	83.871	0.22
ymgH	gb|LT970863.1|+|0-1518|ARO:3004730|tva(A)	83.871	0.33
insI3	gb|NG_070721|+|100-688|ARO:3005345|Trimethoprim-resistant	85.714	0.33
yibJ	gb|L06157|+|554-1085|ARO:3002530|AAC(3)-Ib	100	2.4
kdsA	gb|X55652|+|1123-1939|ARO:3002536|AAC(3)-IIIa	100	0.86
insB-5	gb|AF242872|+|3579-4224|ARO:3002844|vatE	100	1.7
rhsB	gb|FJ744163.1|+|0-1152|ARO:3003876|ADC-44	90.909	4.3
ybgE	gb|NG_050308.1|+|1-861|ARO:3006140|TEM-99	95.238	0.98
lapA	gb|U00096|+|3660413-3663527|ARO:3000796|mdtF	87.5	1
yohF	gb|AP009048.1|+|2166412-2167135|ARO:3000828|baeR	82.353	0.76
fumD	gb|NG_051451.1|+|1-1152|ARO:3006444|ADC-87	94.737	0.68
yoeH	gb|EU408352.1|-|35394-37224|ARO:3002484|LRA-13	90	1.7
sdsR	gb|D78168|+|536-1592|ARO:3000206|emrK	100	3.6
ypjK	gb|D16099|+|409-1297|ARO:3001300|myrA	78.571	0.22
murB	gb|D78168|+|1591-3130|ARO:3000254|emrY	86.957	13
ydcC	gb|NG_051447.1|+|1-1152|ARO:3006440|ADC-83	91.304	0.33
fhiA	gb|U10251|+|180-975|ARO:3001407|OXA-12	96.296	0.000276
rlmM	gb|EF672680|+|0-729|ARO:3000841|CGB-1	100	0.32
lpxC	gb|NG_062295.1|+|0-861|ARO:3005234|SHV-223	90.909	0.92
ydiP	gb|JQ922409.1|+|92-740|ARO:3004658|catA8	91.667	0.92
waaC	gb|AP012030.1|-|395553-396711|ARO:3004612|Escherichia	94.737	3.4
purN	gb|NG_070728.1|+|1-1161|ARO:3006233|ACC-8	94.444	7.7
ytfK	gb|EU370913.1|+|47850-51003|ARO:3003923|oqxB	94.444	2.3
groS	gb|MN313890.1|+|0-906|ARO:3005060|OXA-837	100	0.98
tsaD	gb|NG_049986.1|+|101-1030|ARO:3006990|SGM-4	91.304	3.6
rpsP	gb|AE004091.2|+|2810008-2813197|ARO:3000804|MexF	89.474	9.9
ypdC	gb|NG_064750.1|+|1-828|ARO:3005992|OXA-789	100	3
insH-11	gb|AP009048.1|-|4304505-4306557|ARO:3003549|mdtO	95	0.99
lpxB	gb|NG_067220.1|+|101-850|ARO:3005551|BlaB-38	88.462	0.33
cysS	gb|AF173226|-|1037-2441|ARO:3003067|smeS	83.333	1.4
alsK	gb|HQ456945|+|0-1140|ARO:3002136|DHA-7	90	0.022
hha	gb|AB916359|+|793-1708|ARO:3002008|CTX-M-151	94.444	2.5
yjjY	gb|GU565967.1|-|24979-26419|ARO:3002597|AAC(6')-Ie-APH(2'')-Ia	94.444	1.5
