# Supplementary material for: Knowledge integration and decision support for accelerated discovery of antibiotic resistance genes
Source: Nat Commun. 2022 Apr 29;13:2360. doi: 10.1038/s41467-022-29993-z (PMC9055065; doi:10.1038/s41467-022-29993-z)
Supplement: Supplementary file 15 — Supplementary Data 11 [file 41467_2022_29993_MOESM15_ESM.xlsx]

## Sheet: README
Sheet	Description of the sheet	Columns	Description of the column
All Hypotheses	List of hypotheses that appeared at least once among the 100 different versions of first iteration hypotheses with probability > 0.20.	Subject	Subject of the hypothesis.
		Predicate	Predicate of the hypothesis.
		Object	Object of the hypothesis.
		Resistance	Validation results obtained from both first and second iteration. Empy cells denote no validation was performed.
		Count	Number of the specific hypotheses appearing among the 100 different versions.
		Bin	Count binned.

## Sheet: All Hypotheses
Subject	Predicate	Object	Resistance	Count	Bin
uvrB	confers resistance to antibiotic	Norfloxacin	Yes	100	(90.0, 100.0]
mcrB	confers resistance to antibiotic	Norfloxacin	Yes	100	(90.0, 100.0]
rlmN	confers resistance to antibiotic	Norfloxacin	No	100	(90.0, 100.0]
uvrA	confers resistance to antibiotic	Norfloxacin	Yes	100	(90.0, 100.0]
rpmG	confers resistance to antibiotic	Norfloxacin	Yes	100	(90.0, 100.0]
sulA	confers resistance to antibiotic	Norfloxacin	Yes	100	(90.0, 100.0]
yeeN	confers resistance to antibiotic	Norfloxacin	Yes	100	(90.0, 100.0]
fepA	confers resistance to antibiotic	Ampicillin	Yes	100	(90.0, 100.0]
deoC	confers resistance to antibiotic	Norfloxacin	Yes	100	(90.0, 100.0]
sspB	confers resistance to antibiotic	Norfloxacin	Yes	100	(90.0, 100.0]
rpoS	confers resistance to antibiotic	Kanamycin	Yes	100	(90.0, 100.0]
greA	confers resistance to antibiotic	Norfloxacin	Yes	99	(90.0, 100.0]
recB	confers resistance to antibiotic	Metronidazole		99	(90.0, 100.0]
polB	confers resistance to antibiotic	Norfloxacin	Yes	99	(90.0, 100.0]
sspA	confers resistance to antibiotic	Norfloxacin	Yes	99	(90.0, 100.0]
guaC	confers resistance to antibiotic	Rifampin	No	98	(90.0, 100.0]
deoB	confers resistance to antibiotic	Norfloxacin	Yes	98	(90.0, 100.0]
queG	confers resistance to antibiotic	Norfloxacin	No	97	(90.0, 100.0]
ndk	confers resistance to antibiotic	Rifampin	No	97	(90.0, 100.0]
yebF	confers resistance to antibiotic	Norfloxacin	No	97	(90.0, 100.0]
lldP	confers resistance to antibiotic	Ampicillin	No	97	(90.0, 100.0]
ydiY	confers resistance to antibiotic	Norfloxacin	No	97	(90.0, 100.0]
deoA	confers resistance to antibiotic	Norfloxacin	Yes	97	(90.0, 100.0]
fecA	confers resistance to antibiotic	Ampicillin	Yes	96	(90.0, 100.0]
uhpT	confers resistance to antibiotic	Ampicillin	Yes	96	(90.0, 100.0]
fliZ	confers resistance to antibiotic	Norfloxacin	No	96	(90.0, 100.0]
acrF	confers resistance to antibiotic	Ampicillin	Yes	95	(90.0, 100.0]
fhiA	confers resistance to antibiotic	Ampicillin	Yes	95	(90.0, 100.0]
yagP	confers resistance to antibiotic	Norfloxacin	Yes	95	(90.0, 100.0]
yghB	confers resistance to antibiotic	Norfloxacin	Yes	94	(90.0, 100.0]
gyrB	confers resistance to antibiotic	Levofloxacin	No strain	94	(90.0, 100.0]
apt	confers resistance to antibiotic	Rifampin	Yes	94	(90.0, 100.0]
acrA	confers resistance to antibiotic	Cloxacillin		94	(90.0, 100.0]
guaB	confers resistance to antibiotic	Rifampin	Yes	94	(90.0, 100.0]
bglF	confers resistance to antibiotic	Ampicillin	No	93	(90.0, 100.0]
ompN	confers resistance to antibiotic	Norfloxacin	Yes	92	(90.0, 100.0]
ylaC	confers resistance to antibiotic	Norfloxacin	No	92	(90.0, 100.0]
yhjG	confers resistance to antibiotic	Norfloxacin	No	91	(90.0, 100.0]
speD	confers resistance to antibiotic	Rifampin	No	90	(80.0, 90.0]
purN	confers resistance to antibiotic	Rifampin	Yes	87	(80.0, 90.0]
yifK	confers resistance to antibiotic	Ampicillin	No	87	(80.0, 90.0]
rfaD	confers resistance to antibiotic	Chloramphenicol	No	86	(80.0, 90.0]
guaA	confers resistance to antibiotic	Rifampin	Yes	85	(80.0, 90.0]
rpmF	confers resistance to antibiotic	Metronidazole		85	(80.0, 90.0]
mlaD	confers resistance to antibiotic	Doxycycline hyclate		83	(80.0, 90.0]
yebE	confers resistance to antibiotic	Norfloxacin	No	83	(80.0, 90.0]
srmB	confers resistance to antibiotic	Rifampin	Yes	81	(80.0, 90.0]
purD	confers resistance to antibiotic	Rifampin	Yes	78	(70.0, 80.0]
rplA	confers resistance to antibiotic	Metronidazole		78	(70.0, 80.0]
waaC	confers resistance to antibiotic	Chloramphenicol	No	77	(70.0, 80.0]
waaF	confers resistance to antibiotic	Neomycin		75	(70.0, 80.0]
speA	confers resistance to antibiotic	Rifampin	No	74	(70.0, 80.0]
dinG	confers resistance to antibiotic	Metronidazole		74	(70.0, 80.0]
acrB	confers resistance to antibiotic	Metronidazole		74	(70.0, 80.0]
surA	confers resistance to antibiotic	Vancomycin	Yes	71	(70.0, 80.0]
mfd	confers resistance to antibiotic	Metronidazole		69	(60.0, 70.0]
waaF	confers resistance to antibiotic	Cephradine	No	69	(60.0, 70.0]
mltB	confers resistance to antibiotic	Ampicillin	No	69	(60.0, 70.0]
rfaE	confers resistance to antibiotic	Chloramphenicol	No	67	(60.0, 70.0]
degP	confers resistance to antibiotic	Kanamycin	Yes	67	(60.0, 70.0]
gpmM	confers resistance to antibiotic	Colistin		67	(60.0, 70.0]
rpoD	confers resistance to antibiotic	Rifampin	Yes	66	(60.0, 70.0]
recF	confers resistance to antibiotic	Metronidazole		66	(60.0, 70.0]
waaF	confers resistance to antibiotic	Colistin		66	(60.0, 70.0]
rfaD	confers resistance to antibiotic	Vancomycin	Yes	66	(60.0, 70.0]
hda	confers resistance to antibiotic	Rifamycin SV		65	(60.0, 70.0]
lpcA	confers resistance to antibiotic	Neomycin		64	(60.0, 70.0]
mlaD	confers resistance to antibiotic	Lomefloxacin		64	(60.0, 70.0]
acrA	confers resistance to antibiotic	Metronidazole		64	(60.0, 70.0]
asmA	confers resistance to antibiotic	Neomycin		63	(60.0, 70.0]
ybeY	confers resistance to antibiotic	Metronidazole		63	(60.0, 70.0]
waaC	confers resistance to antibiotic	Spectinomycin	Yes	62	(60.0, 70.0]
tolQ	confers resistance to antibiotic	Triclosan	Yes	61	(60.0, 70.0]
nuoM	confers resistance to antibiotic	Amoxicillin	Yes	61	(60.0, 70.0]
waaQ	confers resistance to antibiotic	Spectinomycin	Yes	61	(60.0, 70.0]
fis	confers resistance to antibiotic	Metronidazole		60	(50.0, 60.0]
tolB	confers resistance to antibiotic	Neomycin		58	(50.0, 60.0]
lpcA	confers resistance to antibiotic	Cephradine	No	57	(50.0, 60.0]
hns	confers resistance to antibiotic	Geneticin	No	57	(50.0, 60.0]
rsmA	confers resistance to antibiotic	Cephradine		56	(50.0, 60.0]
gyrA	confers resistance to antibiotic	Novobiocin	No strain	56	(50.0, 60.0]
yfgC	confers resistance to antibiotic	Spectinomycin	No	55	(50.0, 60.0]
rffC	confers resistance to antibiotic	Neomycin		55	(50.0, 60.0]
lpcA	confers resistance to antibiotic	Colistin		55	(50.0, 60.0]
fis	confers resistance to antibiotic	Troleandomycin	Yes	53	(50.0, 60.0]
dnaJ	confers resistance to antibiotic	Spectinomycin	Yes	52	(50.0, 60.0]
fis	confers resistance to antibiotic	Geneticin		52	(50.0, 60.0]
acrA	confers resistance to antibiotic	Ampicillin	Yes	52	(50.0, 60.0]
qmcA	confers resistance to antibiotic	Neomycin		51	(50.0, 60.0]
mrcB	confers resistance to antibiotic	Ampicillin		51	(50.0, 60.0]
mrcB	confers resistance to antibiotic	Cefoxitin		50	(40.0, 50.0]
dnaK	confers resistance to antibiotic	Triclosan	No	49	(40.0, 50.0]
rbfA	confers resistance to antibiotic	Cephradine		49	(40.0, 50.0]
acrB	confers resistance to antibiotic	Spectinomycin	Yes	49	(40.0, 50.0]
surA	confers resistance to antibiotic	Chloramphenicol	Yes	48	(40.0, 50.0]
acrA	confers resistance to antibiotic	Spectinomycin	Yes	48	(40.0, 50.0]
fis	confers resistance to antibiotic	Hygromycin B	No	47	(40.0, 50.0]
mlaB	confers resistance to antibiotic	CHIR090		47	(40.0, 50.0]
waaG	confers resistance to antibiotic	Spectinomycin	Yes	47	(40.0, 50.0]
waaP	confers resistance to antibiotic	Spectinomycin	Yes	46	(40.0, 50.0]
atpD	confers resistance to antibiotic	Hygromycin B	Yes	46	(40.0, 50.0]
ycjU	confers resistance to antibiotic	Metronidazole		46	(40.0, 50.0]
dam	confers resistance to antibiotic	Metronidazole		46	(40.0, 50.0]
hns	confers resistance to antibiotic	Paromomycin	No	44	(40.0, 50.0]
tolC	confers resistance to antibiotic	Ampicillin		44	(40.0, 50.0]
rimP	confers resistance to antibiotic	Cephradine		44	(40.0, 50.0]
mlaB	confers resistance to antibiotic	Minocycline		43	(40.0, 50.0]
hns	confers resistance to antibiotic	Hygromycin B	No	42	(40.0, 50.0]
rfaE	confers resistance to antibiotic	Vancomycin	Yes	42	(40.0, 50.0]
queA	confers resistance to antibiotic	Cephradine	No	41	(40.0, 50.0]
hdfR	confers resistance to antibiotic	Lomefloxacin		41	(40.0, 50.0]
lpcA	confers resistance to antibiotic	Triclosan	No	40	(30.0, 40.0]
cysB	confers resistance to antibiotic	Novobiocin	No	40	(30.0, 40.0]
tolQ	confers resistance to antibiotic	Vancomycin	Yes	40	(30.0, 40.0]
mlaB	confers resistance to antibiotic	Fosfomycin		39	(30.0, 40.0]
rfaD	confers resistance to antibiotic	Streptomycin	Yes	38	(30.0, 40.0]
fnr	confers resistance to antibiotic	Geneticin	Yes	38	(30.0, 40.0]
atpG	confers resistance to antibiotic	Hygromycin B	No	38	(30.0, 40.0]
rbsK	confers resistance to antibiotic	Neomycin		38	(30.0, 40.0]
bamB	confers resistance to antibiotic	Neomycin		38	(30.0, 40.0]
hns	confers resistance to antibiotic	Triclosan	Yes	37	(30.0, 40.0]
ohsC	confers resistance to antibiotic	Colistin		37	(30.0, 40.0]
fur	confers resistance to antibiotic	Geneticin	Yes	37	(30.0, 40.0]
fur	confers resistance to antibiotic	Metronidazole		36	(30.0, 40.0]
crp	confers resistance to antibiotic	Fosfomycin		36	(30.0, 40.0]
mlaB	confers resistance to antibiotic	Doxycycline		36	(30.0, 40.0]
fur	confers resistance to antibiotic	Paromomycin	No	36	(30.0, 40.0]
lpd	confers resistance to antibiotic	Sulfamethizole		36	(30.0, 40.0]
yfgC	confers resistance to antibiotic	Chloramphenicol		36	(30.0, 40.0]
alaS	confers resistance to antibiotic	Mecillinam		36	(30.0, 40.0]
rpsO	confers resistance to antibiotic	Mecillinam		35	(30.0, 40.0]
rplA	confers resistance to antibiotic	Triclosan	No	35	(30.0, 40.0]
recR	confers resistance to antibiotic	Metronidazole		35	(30.0, 40.0]
bamB	confers resistance to antibiotic	Cephradine	Yes	35	(30.0, 40.0]
fur	confers resistance to antibiotic	Triclosan	No	35	(30.0, 40.0]
zapA	confers resistance to antibiotic	Cephradine		35	(30.0, 40.0]
parE	confers resistance to antibiotic	Levofloxacin		35	(30.0, 40.0]
ohsC	confers resistance to antibiotic	Neomycin		35	(30.0, 40.0]
asmA	confers resistance to antibiotic	Colistin		34	(30.0, 40.0]
dnaJ	confers resistance to antibiotic	Norfloxacin		34	(30.0, 40.0]
ohsC	confers resistance to antibiotic	Cephradine		34	(30.0, 40.0]
zapB	confers resistance to antibiotic	Colistin		34	(30.0, 40.0]
bamE	confers resistance to antibiotic	Bleomycin		34	(30.0, 40.0]
fis	confers resistance to antibiotic	Norfloxacin		34	(30.0, 40.0]
acrE	confers resistance to antibiotic	Cloxacillin		34	(30.0, 40.0]
fis	confers resistance to antibiotic	Cefamandole		33	(30.0, 40.0]
fis	confers resistance to antibiotic	Paromomycin	Yes	33	(30.0, 40.0]
fnr	confers resistance to antibiotic	Paromomycin		33	(30.0, 40.0]
zapA	confers resistance to antibiotic	Neomycin		32	(30.0, 40.0]
hfq	confers resistance to antibiotic	Triclosan	No	32	(30.0, 40.0]
zapB	confers resistance to antibiotic	Neomycin		32	(30.0, 40.0]
hns	confers resistance to antibiotic	Capreomycin		32	(30.0, 40.0]
waaB	confers resistance to antibiotic	Cephradine		31	(30.0, 40.0]
crp	confers resistance to antibiotic	Amoxicillin	No	31	(30.0, 40.0]
ftsP	confers resistance to antibiotic	Cephradine	Yes	31	(30.0, 40.0]
waaG	confers resistance to antibiotic	Chloramphenicol	Yes	31	(30.0, 40.0]
rbsK	confers resistance to antibiotic	Cephradine	Yes	31	(30.0, 40.0]
recA	confers resistance to antibiotic	Chloramphenicol		31	(30.0, 40.0]
waaQ	confers resistance to antibiotic	Chloramphenicol	Yes	31	(30.0, 40.0]
mdtA	confers resistance to antibiotic	Cloxacillin		30	(20.0, 30.0]
guaB	confers resistance to antibiotic	Cephradine		30	(20.0, 30.0]
asmA	confers resistance to antibiotic	Cephradine	No	30	(20.0, 30.0]
dam	confers resistance to antibiotic	Chloramphenicol	No	30	(20.0, 30.0]
acrA	confers resistance to antibiotic	Cefoxitin		30	(20.0, 30.0]
waaB	confers resistance to antibiotic	Neomycin		30	(20.0, 30.0]
ubiF	confers resistance to antibiotic	Cephradine	Yes	30	(20.0, 30.0]
asmA	confers resistance to antibiotic	Vancomycin	Yes	30	(20.0, 30.0]
rfaE	confers resistance to antibiotic	Doxycycline hyclate		29	(20.0, 30.0]
acrB	confers resistance to antibiotic	Cloxacillin		29	(20.0, 30.0]
tolB	confers resistance to antibiotic	Cephradine		28	(20.0, 30.0]
nlpI	confers resistance to antibiotic	Neomycin		28	(20.0, 30.0]
ninE	confers resistance to antibiotic	Neomycin		28	(20.0, 30.0]
ppiB	confers resistance to antibiotic	Metronidazole		28	(20.0, 30.0]
waaF	confers resistance to antibiotic	Triclosan	Yes	28	(20.0, 30.0]
dksA	confers resistance to antibiotic	Chloramphenicol	No	28	(20.0, 30.0]
atpA	confers resistance to antibiotic	Hygromycin B	Yes	27	(20.0, 30.0]
ppiB	confers resistance to antibiotic	Triclosan	No	27	(20.0, 30.0]
dpiA	confers resistance to antibiotic	Paromomycin	Yes	27	(20.0, 30.0]
nusB	confers resistance to antibiotic	Metronidazole		27	(20.0, 30.0]
cysB	confers resistance to antibiotic	Geneticin	No	27	(20.0, 30.0]
nuoM	confers resistance to antibiotic	Fosfomycin		27	(20.0, 30.0]
ddlB	confers resistance to antibiotic	Spectinomycin	No	26	(20.0, 30.0]
ubiC	confers resistance to antibiotic	Cephradine		26	(20.0, 30.0]
acrB	confers resistance to antibiotic	Ampicillin		26	(20.0, 30.0]
sspA	confers resistance to antibiotic	Cephradine	Yes	26	(20.0, 30.0]
dpiA	confers resistance to antibiotic	Geneticin	No	25	(20.0, 30.0]
mlaB	confers resistance to antibiotic	Cefsulodin		25	(20.0, 30.0]
lpd	confers resistance to antibiotic	Ceftazidime		25	(20.0, 30.0]
waaB	confers resistance to antibiotic	Colistin		25	(20.0, 30.0]
gpmM	confers resistance to antibiotic	Lomefloxacin		24	(20.0, 30.0]
tolC	confers resistance to antibiotic	Cefoxitin		24	(20.0, 30.0]
rbsK	confers resistance to antibiotic	Chloramphenicol	No	24	(20.0, 30.0]
sapD	confers resistance to antibiotic	Hygromycin B	No	24	(20.0, 30.0]
gpmM	confers resistance to antibiotic	Streptomycin	No	24	(20.0, 30.0]
nlpD	confers resistance to antibiotic	Cephradine		24	(20.0, 30.0]
fepD	confers resistance to antibiotic	Neomycin		24	(20.0, 30.0]
mfd	confers resistance to antibiotic	Chloramphenicol		24	(20.0, 30.0]
hslU	confers resistance to antibiotic	Cephradine		23	(20.0, 30.0]
pstC	confers resistance to antibiotic	Cloxacillin		23	(20.0, 30.0]
rpoD	confers resistance to antibiotic	CHIR090		23	(20.0, 30.0]
tolC	confers resistance to antibiotic	Norfloxacin		23	(20.0, 30.0]
rfaE	confers resistance to antibiotic	Lomefloxacin		23	(20.0, 30.0]
lpoB	confers resistance to antibiotic	Cephradine		23	(20.0, 30.0]
alaS	confers resistance to antibiotic	Levofloxacin		23	(20.0, 30.0]
ftsH	confers resistance to antibiotic	CHIR090		23	(20.0, 30.0]
ampG	confers resistance to antibiotic	Ampicillin		23	(20.0, 30.0]
crp	confers resistance to antibiotic	Mecillinam		22	(20.0, 30.0]
acrA	confers resistance to antibiotic	Bleomycin		22	(20.0, 30.0]
ompA	confers resistance to antibiotic	Neomycin		22	(20.0, 30.0]
bamB	confers resistance to antibiotic	Vancomycin		22	(20.0, 30.0]
recC	confers resistance to antibiotic	Norfloxacin	Yes	22	(20.0, 30.0]
queA	confers resistance to antibiotic	Neomycin		22	(20.0, 30.0]
rpmE	confers resistance to antibiotic	Triclosan		21	(20.0, 30.0]
tolB	confers resistance to antibiotic	Cefoxitin		21	(20.0, 30.0]
rpsU	confers resistance to antibiotic	Cephradine		21	(20.0, 30.0]
atpD	confers resistance to antibiotic	Neomycin		21	(20.0, 30.0]
tolB	confers resistance to antibiotic	Ampicillin		21	(20.0, 30.0]
dacA	confers resistance to antibiotic	Ampicillin	Yes	21	(20.0, 30.0]
surA	confers resistance to antibiotic	Triclosan		21	(20.0, 30.0]
carB	confers resistance to antibiotic	Cefoxitin		21	(20.0, 30.0]
surA	confers resistance to antibiotic	Ampicillin		21	(20.0, 30.0]
fur	confers resistance to antibiotic	Capreomycin		21	(20.0, 30.0]
lpoB	confers resistance to antibiotic	Ampicillin	Yes	21	(20.0, 30.0]
fnr	confers resistance to antibiotic	Neomycin		21	(20.0, 30.0]
hns	confers resistance to antibiotic	Spectinomycin		20	(10.0, 20.0]
rfaH	confers resistance to antibiotic	Levofloxacin	No	20	(10.0, 20.0]
ppiB	confers resistance to antibiotic	Vancomycin		20	(10.0, 20.0]
surA	confers resistance to antibiotic	Spectinomycin	Yes	20	(10.0, 20.0]
rpsU	confers resistance to antibiotic	Streptonigrin		20	(10.0, 20.0]
ddlB	confers resistance to antibiotic	Triclosan		20	(10.0, 20.0]
lipA	confers resistance to antibiotic	Cephradine		20	(10.0, 20.0]
nlpD	confers resistance to antibiotic	Neomycin		20	(10.0, 20.0]
rbsK	confers resistance to antibiotic	Colistin		20	(10.0, 20.0]
tolC	confers resistance to antibiotic	Streptomycin		20	(10.0, 20.0]
crp	confers resistance to antibiotic	Hygromycin B		19	(10.0, 20.0]
lpd	confers resistance to antibiotic	Tunicamycin		19	(10.0, 20.0]
ftsP	confers resistance to antibiotic	Ampicillin		19	(10.0, 20.0]
rfaH	confers resistance to antibiotic	Doxorubicin		19	(10.0, 20.0]
ompF	confers resistance to antibiotic	Cloxacillin		19	(10.0, 20.0]
rpmE	confers resistance to antibiotic	Spectinomycin		19	(10.0, 20.0]
ubiG	confers resistance to antibiotic	Mitomycin C		19	(10.0, 20.0]
tolB	confers resistance to antibiotic	Triclosan		19	(10.0, 20.0]
bglH	confers resistance to antibiotic	Chlortetracycline		19	(10.0, 20.0]
lpd	confers resistance to antibiotic	Mecillinam		19	(10.0, 20.0]
ompC	confers resistance to antibiotic	Ampicillin		19	(10.0, 20.0]
lpoB	confers resistance to antibiotic	Cefoxitin		19	(10.0, 20.0]
mdtJ	confers resistance to antibiotic	Cloxacillin		18	(10.0, 20.0]
lpd	confers resistance to antibiotic	Thiolactomycin		18	(10.0, 20.0]
fnr	confers resistance to antibiotic	Troleandomycin	No	18	(10.0, 20.0]
hrpA	confers resistance to antibiotic	Chloramphenicol	Yes	18	(10.0, 20.0]
fnr	confers resistance to antibiotic	Capreomycin		18	(10.0, 20.0]
groL	confers resistance to antibiotic	Kanamycin		18	(10.0, 20.0]
ylcG	confers resistance to antibiotic	Metronidazole		18	(10.0, 20.0]
ibsB	confers resistance to antibiotic	Trimethoprim		18	(10.0, 20.0]
rbfA	confers resistance to antibiotic	Colistin		18	(10.0, 20.0]
asmA	confers resistance to antibiotic	Bleomycin		18	(10.0, 20.0]
fis	confers resistance to antibiotic	Capreomycin		17	(10.0, 20.0]
crp	confers resistance to antibiotic	Geneticin		17	(10.0, 20.0]
ibsC	confers resistance to antibiotic	Trimethoprim		17	(10.0, 20.0]
ibsE	confers resistance to antibiotic	Trimethoprim		17	(10.0, 20.0]
waaQ	confers resistance to antibiotic	Tetracycline		17	(10.0, 20.0]
ibsA	confers resistance to antibiotic	Trimethoprim		17	(10.0, 20.0]
tonB	confers resistance to antibiotic	Cefoxitin		17	(10.0, 20.0]
era	confers resistance to antibiotic	Rifamycin SV		17	(10.0, 20.0]
pstS	confers resistance to antibiotic	Metronidazole		17	(10.0, 20.0]
ibsD	confers resistance to antibiotic	Trimethoprim		17	(10.0, 20.0]
crp	confers resistance to antibiotic	Cefsulodin		17	(10.0, 20.0]
recA	confers resistance to antibiotic	Triclosan		17	(10.0, 20.0]
dacA	confers resistance to antibiotic	Cefoxitin		17	(10.0, 20.0]
nhaA	confers resistance to antibiotic	Cloxacillin		17	(10.0, 20.0]
dpiA	confers resistance to antibiotic	Troleandomycin	No	16	(10.0, 20.0]
purA	confers resistance to antibiotic	Cephradine		16	(10.0, 20.0]
rimK	confers resistance to antibiotic	Chloramphenicol		16	(10.0, 20.0]
fhlA	confers resistance to antibiotic	Neomycin		16	(10.0, 20.0]
rsmH	confers resistance to antibiotic	Triclosan	No	16	(10.0, 20.0]
bamB	confers resistance to antibiotic	Colistin		16	(10.0, 20.0]
pyrD	confers resistance to antibiotic	Cefoxitin		16	(10.0, 20.0]
ygcO	confers resistance to antibiotic	Spectinomycin		16	(10.0, 20.0]
cpsG	confers resistance to antibiotic	Neomycin		16	(10.0, 20.0]
atpC	confers resistance to antibiotic	Hygromycin B	No	16	(10.0, 20.0]
acrE	confers resistance to antibiotic	Cefsulodin		16	(10.0, 20.0]
mlaE	confers resistance to antibiotic	Neomycin		16	(10.0, 20.0]
dsbB	confers resistance to antibiotic	Cephradine		16	(10.0, 20.0]
ycjU	confers resistance to antibiotic	Triclosan	Yes	16	(10.0, 20.0]
ompA	confers resistance to antibiotic	Cloxacillin		16	(10.0, 20.0]
waaG	confers resistance to antibiotic	Triclosan		16	(10.0, 20.0]
crp	confers resistance to antibiotic	CHIR090		15	(10.0, 20.0]
purA	confers resistance to antibiotic	Neomycin		15	(10.0, 20.0]
wzyE	confers resistance to antibiotic	Neomycin		15	(10.0, 20.0]
fhlA	confers resistance to antibiotic	Geneticin		15	(10.0, 20.0]
iscS	confers resistance to antibiotic	Chloramphenicol	No	15	(10.0, 20.0]
ybeY	confers resistance to antibiotic	Spectinomycin	Yes	15	(10.0, 20.0]
galU	confers resistance to antibiotic	Cephradine		15	(10.0, 20.0]
lpcA	confers resistance to antibiotic	Vancomycin		15	(10.0, 20.0]
rpmJ	confers resistance to antibiotic	Azithromycin		15	(10.0, 20.0]
crp	confers resistance to antibiotic	Paromomycin	No	15	(10.0, 20.0]
rsmA	confers resistance to antibiotic	Colistin		15	(10.0, 20.0]
malK	confers resistance to antibiotic	Cloxacillin		15	(10.0, 20.0]
ycjU	confers resistance to antibiotic	Chloramphenicol		15	(10.0, 20.0]
acrZ	confers resistance to antibiotic	Ampicillin		15	(10.0, 20.0]
trkA	confers resistance to antibiotic	Hygromycin B		15	(10.0, 20.0]
tolC	confers resistance to antibiotic	Tetracycline		15	(10.0, 20.0]
ygfZ	confers resistance to antibiotic	Metronidazole		15	(10.0, 20.0]
rpoC	confers resistance to antibiotic	Rifamycin SV		15	(10.0, 20.0]
lpd	confers resistance to antibiotic	Fosfomycin		15	(10.0, 20.0]
atpF	confers resistance to antibiotic	Hygromycin B	Yes	14	(10.0, 20.0]
pyrC	confers resistance to antibiotic	Neomycin		14	(10.0, 20.0]
tatC	confers resistance to antibiotic	Streptomycin		14	(10.0, 20.0]
gyrB	confers resistance to antibiotic	Triclosan		14	(10.0, 20.0]
fepA	confers resistance to antibiotic	Cloxacillin		14	(10.0, 20.0]
fur	confers resistance to antibiotic	Cefamandole		14	(10.0, 20.0]
rpsU	confers resistance to antibiotic	Colistin		14	(10.0, 20.0]
hns	confers resistance to antibiotic	Chloramphenicol		14	(10.0, 20.0]
mfd	confers resistance to antibiotic	Lomefloxacin		14	(10.0, 20.0]
ompA	confers resistance to antibiotic	Chlortetracycline		14	(10.0, 20.0]
gyrB	confers resistance to antibiotic	Norfloxacin		14	(10.0, 20.0]
rseA	confers resistance to antibiotic	Mecillinam		14	(10.0, 20.0]
pyrD	confers resistance to antibiotic	Neomycin		14	(10.0, 20.0]
atpH	confers resistance to antibiotic	Amoxicillin	No	14	(10.0, 20.0]
hlpA	confers resistance to antibiotic	Clarythromycin		14	(10.0, 20.0]
lrp	confers resistance to antibiotic	Geneticin	Yes	14	(10.0, 20.0]
atpB	confers resistance to antibiotic	Neomycin		13	(10.0, 20.0]
acrB	confers resistance to antibiotic	Hygromycin B		13	(10.0, 20.0]
secB	confers resistance to antibiotic	Neomycin		13	(10.0, 20.0]
tolC	confers resistance to antibiotic	Bleomycin		13	(10.0, 20.0]
nfuA	confers resistance to antibiotic	Kanamycin	Yes	13	(10.0, 20.0]
hlpA	confers resistance to antibiotic	Cephradine		13	(10.0, 20.0]
mlaB	confers resistance to antibiotic	Mecillinam		13	(10.0, 20.0]
tolB	confers resistance to antibiotic	Colistin		13	(10.0, 20.0]
fnr	confers resistance to antibiotic	Hygromycin B		13	(10.0, 20.0]
tsf	confers resistance to antibiotic	Rifamycin SV		13	(10.0, 20.0]
dnaK	confers resistance to antibiotic	Rifamycin SV		13	(10.0, 20.0]
lpd	confers resistance to antibiotic	CHIR090		13	(10.0, 20.0]
tsx	confers resistance to antibiotic	Cloxacillin		13	(10.0, 20.0]
cpxR	confers resistance to antibiotic	Cephradine		13	(10.0, 20.0]
ugpC	confers resistance to antibiotic	Cloxacillin		13	(10.0, 20.0]
uhpT	confers resistance to antibiotic	Cloxacillin		13	(10.0, 20.0]
lpoB	confers resistance to antibiotic	Triclosan		13	(10.0, 20.0]
nlpI	confers resistance to antibiotic	Cephradine		13	(10.0, 20.0]
micM	confers resistance to antibiotic	Cephradine		13	(10.0, 20.0]
tolB	confers resistance to antibiotic	Vancomycin		12	(10.0, 20.0]
rob	confers resistance to antibiotic	Geneticin		12	(10.0, 20.0]
cysB	confers resistance to antibiotic	Paromomycin	No	12	(10.0, 20.0]
rseA	confers resistance to antibiotic	Ceftazidime		12	(10.0, 20.0]
gyrA	confers resistance to antibiotic	Rifamycin SV		12	(10.0, 20.0]
mlaB	confers resistance to antibiotic	Streptonigrin		12	(10.0, 20.0]
rpsU	confers resistance to antibiotic	Mitomycin C		12	(10.0, 20.0]
rsmH	confers resistance to antibiotic	Streptomycin	No	12	(10.0, 20.0]
sspA	confers resistance to antibiotic	Colistin		12	(10.0, 20.0]
acpP	confers resistance to antibiotic	Triclosan		12	(10.0, 20.0]
crp	confers resistance to antibiotic	Neomycin		12	(10.0, 20.0]
rfe	confers resistance to antibiotic	Triclosan		12	(10.0, 20.0]
acrE	confers resistance to antibiotic	Mecillinam		12	(10.0, 20.0]
recB	confers resistance to antibiotic	Triclosan		12	(10.0, 20.0]
cysB	confers resistance to antibiotic	Capreomycin		12	(10.0, 20.0]
hflX	confers resistance to antibiotic	Cephradine		12	(10.0, 20.0]
hns	confers resistance to antibiotic	Troleandomycin		12	(10.0, 20.0]
surA	confers resistance to antibiotic	Bleomycin		12	(10.0, 20.0]
acrA	confers resistance to antibiotic	Streptomycin		12	(10.0, 20.0]
setB	confers resistance to antibiotic	Cloxacillin		12	(10.0, 20.0]
lpd	confers resistance to antibiotic	Amoxicillin	Yes	12	(10.0, 20.0]
rpmJ	confers resistance to antibiotic	Clarythromycin		12	(10.0, 20.0]
crp	confers resistance to antibiotic	Doxycycline		12	(10.0, 20.0]
hupA	confers resistance to antibiotic	Neomycin		11	(10.0, 20.0]
hfq	confers resistance to antibiotic	Tetracycline		11	(10.0, 20.0]
alaS	confers resistance to antibiotic	Tunicamycin		11	(10.0, 20.0]
lpxL	confers resistance to antibiotic	Spectinomycin		11	(10.0, 20.0]
ohsC	confers resistance to antibiotic	Sulfamethoxazole		11	(10.0, 20.0]
lpxD	confers resistance to antibiotic	Metronidazole		11	(10.0, 20.0]
dctA	confers resistance to antibiotic	Cloxacillin		11	(10.0, 20.0]
rseA	confers resistance to antibiotic	Clarythromycin		11	(10.0, 20.0]
hlpA	confers resistance to antibiotic	Doxorubicin		11	(10.0, 20.0]
pyrE	confers resistance to antibiotic	Neomycin		11	(10.0, 20.0]
queA	confers resistance to antibiotic	Colistin		11	(10.0, 20.0]
rpmJ	confers resistance to antibiotic	Doxorubicin		11	(10.0, 20.0]
atpB	confers resistance to antibiotic	Hygromycin B	Yes	11	(10.0, 20.0]
purD	confers resistance to antibiotic	Neomycin		11	(10.0, 20.0]
yibF	confers resistance to antibiotic	Cephradine		11	(10.0, 20.0]
fur	confers resistance to antibiotic	Troleandomycin		11	(10.0, 20.0]
alaS	confers resistance to antibiotic	Sulfamethizole		11	(10.0, 20.0]
bamB	confers resistance to antibiotic	Ampicillin		11	(10.0, 20.0]
rpsL	confers resistance to antibiotic	Levofloxacin		11	(10.0, 20.0]
gadX	confers resistance to antibiotic	Troleandomycin	No	11	(10.0, 20.0]
rffC	confers resistance to antibiotic	Triclosan		11	(10.0, 20.0]
crp	confers resistance to antibiotic	Streptonigrin		11	(10.0, 20.0]
hlpA	confers resistance to antibiotic	Ampicillin		11	(10.0, 20.0]
ylcG	confers resistance to antibiotic	Lomefloxacin		11	(10.0, 20.0]
acrA	confers resistance to antibiotic	Chlortetracycline		11	(10.0, 20.0]
typA	confers resistance to antibiotic	Cephradine		11	(10.0, 20.0]
rseA	confers resistance to antibiotic	Doxorubicin		11	(10.0, 20.0]
rbsR	confers resistance to antibiotic	Paromomycin		11	(10.0, 20.0]
degQ	confers resistance to antibiotic	Ampicillin		11	(10.0, 20.0]
rbsR	confers resistance to antibiotic	Hygromycin B		11	(10.0, 20.0]
dsbA	confers resistance to antibiotic	Cephradine		11	(10.0, 20.0]
rfaH	confers resistance to antibiotic	CHIR090		11	(10.0, 20.0]
narL	confers resistance to antibiotic	Geneticin		11	(10.0, 20.0]
trkH	confers resistance to antibiotic	Hygromycin B		11	(10.0, 20.0]
talB	confers resistance to antibiotic	Colistin		10	(-0.001, 10.0]
rffH	confers resistance to antibiotic	Cephradine		10	(-0.001, 10.0]
aspA	confers resistance to antibiotic	Cephradine		10	(-0.001, 10.0]
narL	confers resistance to antibiotic	Neomycin		10	(-0.001, 10.0]
yfgC	confers resistance to antibiotic	Tetracycline		10	(-0.001, 10.0]
hns	confers resistance to antibiotic	Cefamandole		10	(-0.001, 10.0]
ycjU	confers resistance to antibiotic	Cefoxitin		10	(-0.001, 10.0]
waaB	confers resistance to antibiotic	Chloramphenicol		10	(-0.001, 10.0]
alaS	confers resistance to antibiotic	Cerulenin		10	(-0.001, 10.0]
rfe	confers resistance to antibiotic	Neomycin		10	(-0.001, 10.0]
rseA	confers resistance to antibiotic	Nigericin		10	(-0.001, 10.0]
acrA	confers resistance to antibiotic	Tetracycline		10	(-0.001, 10.0]
lrp	confers resistance to antibiotic	Paromomycin	No	10	(-0.001, 10.0]
mlaF	confers resistance to antibiotic	Cephradine	No	10	(-0.001, 10.0]
elaD	confers resistance to antibiotic	Doxorubicin		10	(-0.001, 10.0]
acrB	confers resistance to antibiotic	Cefoxitin		10	(-0.001, 10.0]
melB	confers resistance to antibiotic	Cloxacillin		10	(-0.001, 10.0]
tatA	confers resistance to antibiotic	Neomycin		10	(-0.001, 10.0]
alaS	confers resistance to antibiotic	CHIR090		10	(-0.001, 10.0]
secB	confers resistance to antibiotic	Cephradine		10	(-0.001, 10.0]
acrA	confers resistance to antibiotic	Hygromycin B		10	(-0.001, 10.0]
bcr	confers resistance to antibiotic	Cloxacillin		10	(-0.001, 10.0]
rho	confers resistance to antibiotic	CHIR090		10	(-0.001, 10.0]
hlpA	confers resistance to antibiotic	CHIR090		10	(-0.001, 10.0]
ugpC	confers resistance to antibiotic	Hygromycin B		10	(-0.001, 10.0]
mdtI	confers resistance to antibiotic	Cloxacillin		9	(-0.001, 10.0]
waaP	confers resistance to antibiotic	Triclosan		9	(-0.001, 10.0]
rplI	confers resistance to antibiotic	Spectinomycin		9	(-0.001, 10.0]
tatB	confers resistance to antibiotic	Triclosan	No	9	(-0.001, 10.0]
lpxD	confers resistance to antibiotic	Bacitracin		9	(-0.001, 10.0]
recA	confers resistance to antibiotic	Spectinomycin		9	(-0.001, 10.0]
cyaY	confers resistance to antibiotic	Cephradine		9	(-0.001, 10.0]
alaS	confers resistance to antibiotic	Amoxicillin	No	9	(-0.001, 10.0]
dctA	confers resistance to antibiotic	Hygromycin B		9	(-0.001, 10.0]
cydX	confers resistance to antibiotic	Cefoxitin		9	(-0.001, 10.0]
hupA	confers resistance to antibiotic	Geneticin	No	9	(-0.001, 10.0]
arcZ	confers resistance to antibiotic	Neomycin		9	(-0.001, 10.0]
lrp	confers resistance to antibiotic	Neomycin		9	(-0.001, 10.0]
rimP	confers resistance to antibiotic	Colistin		9	(-0.001, 10.0]
ymfI	confers resistance to antibiotic	Colistin		9	(-0.001, 10.0]
rusA	confers resistance to antibiotic	Neomycin		9	(-0.001, 10.0]
dnaB	confers resistance to antibiotic	Metronidazole		9	(-0.001, 10.0]
acrB	confers resistance to antibiotic	Troleandomycin		9	(-0.001, 10.0]
narL	confers resistance to antibiotic	Paromomycin		9	(-0.001, 10.0]
fur	confers resistance to antibiotic	Hygromycin B		9	(-0.001, 10.0]
pyrC	confers resistance to antibiotic	Cephradine		9	(-0.001, 10.0]
ppiB	confers resistance to antibiotic	Spectinomycin		9	(-0.001, 10.0]
dsbB	confers resistance to antibiotic	Neomycin		9	(-0.001, 10.0]
tusA	confers resistance to antibiotic	Colistin		8	(-0.001, 10.0]
ratB	confers resistance to antibiotic	Cephradine		8	(-0.001, 10.0]
waaI	confers resistance to antibiotic	Neomycin		8	(-0.001, 10.0]
hns	confers resistance to antibiotic	Vancomycin		8	(-0.001, 10.0]
dpiA	confers resistance to antibiotic	Hygromycin B		8	(-0.001, 10.0]
nusB	confers resistance to antibiotic	Mitomycin C		8	(-0.001, 10.0]
rpoS	confers resistance to antibiotic	Cephradine		8	(-0.001, 10.0]
rho	confers resistance to antibiotic	Streptonigrin		8	(-0.001, 10.0]
lacY	confers resistance to antibiotic	Cloxacillin		8	(-0.001, 10.0]
narL	confers resistance to antibiotic	Troleandomycin	No	8	(-0.001, 10.0]
deoC	confers resistance to antibiotic	Cephradine		8	(-0.001, 10.0]
atpE	confers resistance to antibiotic	Neomycin		8	(-0.001, 10.0]
alaS	confers resistance to antibiotic	Cefsulodin		8	(-0.001, 10.0]
emtA	confers resistance to antibiotic	Ampicillin		8	(-0.001, 10.0]
gpmM	confers resistance to antibiotic	Doxycycline hyclate		8	(-0.001, 10.0]
carB	confers resistance to antibiotic	Neomycin		8	(-0.001, 10.0]
ftsH	confers resistance to antibiotic	Mecillinam		8	(-0.001, 10.0]
hlpA	confers resistance to antibiotic	Mecillinam		8	(-0.001, 10.0]
fadD	confers resistance to antibiotic	Cephradine		8	(-0.001, 10.0]
alaS	confers resistance to antibiotic	Radicicol		8	(-0.001, 10.0]
xerD	confers resistance to antibiotic	Cephradine		8	(-0.001, 10.0]
rpsF	confers resistance to antibiotic	Chloramphenicol		8	(-0.001, 10.0]
lrp	confers resistance to antibiotic	Capreomycin		8	(-0.001, 10.0]
oxyR	confers resistance to antibiotic	Paromomycin		8	(-0.001, 10.0]
wzzE	confers resistance to antibiotic	Neomycin		8	(-0.001, 10.0]
malK	confers resistance to antibiotic	Hygromycin B		8	(-0.001, 10.0]
groL	confers resistance to antibiotic	Rifamycin SV		8	(-0.001, 10.0]
cpxR	confers resistance to antibiotic	Lomefloxacin		8	(-0.001, 10.0]
ybgC	confers resistance to antibiotic	Vancomycin	No	8	(-0.001, 10.0]
cpxR	confers resistance to antibiotic	Doxycycline hyclate		8	(-0.001, 10.0]
purD	confers resistance to antibiotic	Hygromycin B		8	(-0.001, 10.0]
waaF	confers resistance to antibiotic	Bleomycin		8	(-0.001, 10.0]
nikE	confers resistance to antibiotic	Hygromycin B		8	(-0.001, 10.0]
rpoD	confers resistance to antibiotic	Fosfomycin		8	(-0.001, 10.0]
hupA	confers resistance to antibiotic	Cephradine		8	(-0.001, 10.0]
yidD	confers resistance to antibiotic	Lomefloxacin		8	(-0.001, 10.0]
ygcO	confers resistance to antibiotic	Chloramphenicol		8	(-0.001, 10.0]
pdxY	confers resistance to antibiotic	Hygromycin B		8	(-0.001, 10.0]
galR	confers resistance to antibiotic	Lomefloxacin		8	(-0.001, 10.0]
guaB	confers resistance to antibiotic	Neomycin		8	(-0.001, 10.0]
lpxD	confers resistance to antibiotic	Doxorubicin		8	(-0.001, 10.0]
wzxE	confers resistance to antibiotic	Neomycin		8	(-0.001, 10.0]
rseA	confers resistance to antibiotic	CHIR090		8	(-0.001, 10.0]
oxyR	confers resistance to antibiotic	Enoxacin		8	(-0.001, 10.0]
rob	confers resistance to antibiotic	Cephradine		8	(-0.001, 10.0]
crp	confers resistance to antibiotic	Capreomycin		8	(-0.001, 10.0]
hdfR	confers resistance to antibiotic	Doxycycline hyclate		8	(-0.001, 10.0]
lpd	confers resistance to antibiotic	Radicicol		8	(-0.001, 10.0]
gyrA	confers resistance to antibiotic	Chloramphenicol		8	(-0.001, 10.0]
rusA	confers resistance to antibiotic	Cephradine		8	(-0.001, 10.0]
flgE	confers resistance to antibiotic	Cephradine		8	(-0.001, 10.0]
gadX	confers resistance to antibiotic	Hygromycin B		8	(-0.001, 10.0]
norR	confers resistance to antibiotic	Neomycin		8	(-0.001, 10.0]
ubiG	confers resistance to antibiotic	Novobiocin		8	(-0.001, 10.0]
lpxD	confers resistance to antibiotic	Carbenicillin		8	(-0.001, 10.0]
dapF	confers resistance to antibiotic	Streptomycin		8	(-0.001, 10.0]
hlpA	confers resistance to antibiotic	Dactinomycin		8	(-0.001, 10.0]
prfC	confers resistance to antibiotic	Streptomycin		8	(-0.001, 10.0]
arcZ	confers resistance to antibiotic	Cephradine		8	(-0.001, 10.0]
ptsH	confers resistance to antibiotic	Chlortetracycline		7	(-0.001, 10.0]
hns	confers resistance to antibiotic	Rifampin		7	(-0.001, 10.0]
pal	confers resistance to antibiotic	Ampicillin		7	(-0.001, 10.0]
lpcA	confers resistance to antibiotic	Bleomycin		7	(-0.001, 10.0]
seqA	confers resistance to antibiotic	Triclosan		7	(-0.001, 10.0]
groS	confers resistance to antibiotic	Mecillinam		7	(-0.001, 10.0]
rseA	confers resistance to antibiotic	Novobiocin		7	(-0.001, 10.0]
rnb	confers resistance to antibiotic	Cephradine		7	(-0.001, 10.0]
cysB	confers resistance to antibiotic	Hygromycin		7	(-0.001, 10.0]
pnp	confers resistance to antibiotic	Rifamycin SV		7	(-0.001, 10.0]
mlaB	confers resistance to antibiotic	Ceftazidime		7	(-0.001, 10.0]
bfr	confers resistance to antibiotic	Cephradine		7	(-0.001, 10.0]
cysB	confers resistance to antibiotic	Cefamandole		7	(-0.001, 10.0]
emrD	confers resistance to antibiotic	Cloxacillin		7	(-0.001, 10.0]
atpH	confers resistance to antibiotic	Thiolactomycin		7	(-0.001, 10.0]
lpd	confers resistance to antibiotic	Novobiocin		7	(-0.001, 10.0]
rbfA	confers resistance to antibiotic	Neomycin		7	(-0.001, 10.0]
tatA	confers resistance to antibiotic	Triclosan		7	(-0.001, 10.0]
rho	confers resistance to antibiotic	Fosfomycin		7	(-0.001, 10.0]
purL	confers resistance to antibiotic	Cephradine		7	(-0.001, 10.0]
mukB	confers resistance to antibiotic	Levofloxacin		7	(-0.001, 10.0]
yciT	confers resistance to antibiotic	Triclosan		7	(-0.001, 10.0]
rffC	confers resistance to antibiotic	Cephradine		7	(-0.001, 10.0]
rho	confers resistance to antibiotic	Mecillinam		7	(-0.001, 10.0]
acrA	confers resistance to antibiotic	Geneticin		7	(-0.001, 10.0]
ubiX	confers resistance to antibiotic	Cephradine		7	(-0.001, 10.0]
rpoD	confers resistance to antibiotic	Mecillinam		7	(-0.001, 10.0]
rcsF	confers resistance to antibiotic	Ampicillin	Yes	7	(-0.001, 10.0]
tolC	confers resistance to antibiotic	Hygromycin B		7	(-0.001, 10.0]
tktA	confers resistance to antibiotic	Spectinomycin		7	(-0.001, 10.0]
mlc	confers resistance to antibiotic	Troleandomycin	No	7	(-0.001, 10.0]
dapF	confers resistance to antibiotic	Chloramphenicol		7	(-0.001, 10.0]
guaA	confers resistance to antibiotic	Cefoxitin		7	(-0.001, 10.0]
mdtQ	confers resistance to antibiotic	Cloxacillin		7	(-0.001, 10.0]
rsmC	confers resistance to antibiotic	Cephradine		7	(-0.001, 10.0]
mppA	confers resistance to antibiotic	Cloxacillin		7	(-0.001, 10.0]
bamC	confers resistance to antibiotic	Vancomycin		7	(-0.001, 10.0]
atpH	confers resistance to antibiotic	Hygromycin B		7	(-0.001, 10.0]
mnmE	confers resistance to antibiotic	Rifamycin SV		7	(-0.001, 10.0]
dksA	confers resistance to antibiotic	Tetracycline		7	(-0.001, 10.0]
rbsR	confers resistance to antibiotic	Geneticin		7	(-0.001, 10.0]
rplI	confers resistance to antibiotic	Triclosan		7	(-0.001, 10.0]
pinE	confers resistance to antibiotic	Cephradine		7	(-0.001, 10.0]
glnA	confers resistance to antibiotic	Cephradine		7	(-0.001, 10.0]
tusE	confers resistance to antibiotic	Cephradine		7	(-0.001, 10.0]
norR	confers resistance to antibiotic	Geneticin		7	(-0.001, 10.0]
alaS	confers resistance to antibiotic	Rifamycin SV		7	(-0.001, 10.0]
sspA	confers resistance to antibiotic	Neomycin		7	(-0.001, 10.0]
fepG	confers resistance to antibiotic	Neomycin		7	(-0.001, 10.0]
phoP	confers resistance to antibiotic	Chloramphenicol		7	(-0.001, 10.0]
ubiG	confers resistance to antibiotic	Radicicol		7	(-0.001, 10.0]
ddlB	confers resistance to antibiotic	Streptomycin		6	(-0.001, 10.0]
mdtM	confers resistance to antibiotic	Cloxacillin		6	(-0.001, 10.0]
thrS	confers resistance to antibiotic	Levofloxacin		6	(-0.001, 10.0]
fnr	confers resistance to antibiotic	Cefamandole		6	(-0.001, 10.0]
ycgV	confers resistance to antibiotic	Neomycin		6	(-0.001, 10.0]
potH	confers resistance to antibiotic	Hygromycin B		6	(-0.001, 10.0]
dsbB	confers resistance to antibiotic	Colistin		6	(-0.001, 10.0]
pyrD	confers resistance to antibiotic	Cephradine		6	(-0.001, 10.0]
purL	confers resistance to antibiotic	Hygromycin		6	(-0.001, 10.0]
topA	confers resistance to antibiotic	Levofloxacin		6	(-0.001, 10.0]
rfaE	confers resistance to antibiotic	Rifampin		6	(-0.001, 10.0]
fadR	confers resistance to antibiotic	Paromomycin		6	(-0.001, 10.0]
yhdP	confers resistance to antibiotic	Lomefloxacin		6	(-0.001, 10.0]
rimP	confers resistance to antibiotic	Neomycin		6	(-0.001, 10.0]
lrp	confers resistance to antibiotic	Cephradine		6	(-0.001, 10.0]
dsbB	confers resistance to antibiotic	Vancomycin		6	(-0.001, 10.0]
hlpA	confers resistance to antibiotic	Neomycin		6	(-0.001, 10.0]
pdxA	confers resistance to antibiotic	Cephradine		6	(-0.001, 10.0]
lpxD	confers resistance to antibiotic	Polymyxin B		6	(-0.001, 10.0]
hlpA	confers resistance to antibiotic	Azithromycin		6	(-0.001, 10.0]
rppH	confers resistance to antibiotic	Cephradine	Yes	6	(-0.001, 10.0]
rho	confers resistance to antibiotic	Cephradine		6	(-0.001, 10.0]
mdfA	confers resistance to antibiotic	Cloxacillin		6	(-0.001, 10.0]
nudL	confers resistance to antibiotic	Neomycin		6	(-0.001, 10.0]
tufB	confers resistance to antibiotic	CHIR090		6	(-0.001, 10.0]
ybeD	confers resistance to antibiotic	Triclosan		6	(-0.001, 10.0]
ycjU	confers resistance to antibiotic	Tetracycline		6	(-0.001, 10.0]
rfe	confers resistance to antibiotic	Hygromycin B		6	(-0.001, 10.0]
rseA	confers resistance to antibiotic	Cefsulodin		6	(-0.001, 10.0]
gyrA	confers resistance to antibiotic	Geneticin		6	(-0.001, 10.0]
cydX	confers resistance to antibiotic	Lomefloxacin		6	(-0.001, 10.0]
lpxD	confers resistance to antibiotic	Mecillinam		6	(-0.001, 10.0]
tatC	confers resistance to antibiotic	Troleandomycin		6	(-0.001, 10.0]
lpd	confers resistance to antibiotic	Cerulenin		6	(-0.001, 10.0]
lexA	confers resistance to antibiotic	Neomycin		6	(-0.001, 10.0]
mlc	confers resistance to antibiotic	Geneticin	No	6	(-0.001, 10.0]
mdtN	confers resistance to antibiotic	Cloxacillin		6	(-0.001, 10.0]
hdfR	confers resistance to antibiotic	Paromomycin	No	6	(-0.001, 10.0]
mlaB	confers resistance to antibiotic	Neomycin		6	(-0.001, 10.0]
cydD	confers resistance to antibiotic	Hygromycin B		6	(-0.001, 10.0]
groS	confers resistance to antibiotic	Metronidazole		6	(-0.001, 10.0]
mdtK	confers resistance to antibiotic	Cloxacillin		6	(-0.001, 10.0]
lpxM	confers resistance to antibiotic	Triclosan		6	(-0.001, 10.0]
ftsH	confers resistance to antibiotic	Hygromycin B		6	(-0.001, 10.0]
arfA	confers resistance to antibiotic	Tetracycline		6	(-0.001, 10.0]
msbA	confers resistance to antibiotic	Hygromycin B		6	(-0.001, 10.0]
fepE	confers resistance to antibiotic	Neomycin		6	(-0.001, 10.0]
aceF	confers resistance to antibiotic	Cefoxitin		6	(-0.001, 10.0]
tatC	confers resistance to antibiotic	Capreomycin		6	(-0.001, 10.0]
narL	confers resistance to antibiotic	Capreomycin		6	(-0.001, 10.0]
crp	confers resistance to antibiotic	Ceftazidime		6	(-0.001, 10.0]
allR	confers resistance to antibiotic	Cephradine		6	(-0.001, 10.0]
emrE	confers resistance to antibiotic	Cloxacillin		6	(-0.001, 10.0]
ubiG	confers resistance to antibiotic	Doxorubicin		6	(-0.001, 10.0]
infB	confers resistance to antibiotic	Rifamycin SV		6	(-0.001, 10.0]
alaS	confers resistance to antibiotic	Mitomycin C		6	(-0.001, 10.0]
dam	confers resistance to antibiotic	Triclosan	No	6	(-0.001, 10.0]
iscS	confers resistance to antibiotic	Spectinomycin		6	(-0.001, 10.0]
fhlA	confers resistance to antibiotic	Paromomycin		6	(-0.001, 10.0]
mlc	confers resistance to antibiotic	Cefamandole		6	(-0.001, 10.0]
deaD	confers resistance to antibiotic	Mitomycin C		6	(-0.001, 10.0]
lipB	confers resistance to antibiotic	Cephradine		6	(-0.001, 10.0]
mdfA	confers resistance to antibiotic	Hygromycin B		6	(-0.001, 10.0]
waaI	confers resistance to antibiotic	Colistin		6	(-0.001, 10.0]
rho	confers resistance to antibiotic	Novobiocin		6	(-0.001, 10.0]
ompC	confers resistance to antibiotic	Cloxacillin		6	(-0.001, 10.0]
lpxM	confers resistance to antibiotic	Tetracycline		6	(-0.001, 10.0]
rpoD	confers resistance to antibiotic	Streptonigrin		6	(-0.001, 10.0]
ompA	confers resistance to antibiotic	Cephradine		6	(-0.001, 10.0]
lexA	confers resistance to antibiotic	Geneticin		6	(-0.001, 10.0]
hlpA	confers resistance to antibiotic	Colistin		6	(-0.001, 10.0]
rpmJ	confers resistance to antibiotic	Streptonigrin		6	(-0.001, 10.0]
arfA	confers resistance to antibiotic	Cephradine	No	6	(-0.001, 10.0]
mnmA	confers resistance to antibiotic	Cephradine	No	6	(-0.001, 10.0]
rffC	confers resistance to antibiotic	Hygromycin		5	(-0.001, 10.0]
slt	confers resistance to antibiotic	Nigericin		5	(-0.001, 10.0]
lpd	confers resistance to antibiotic	Triclosan		5	(-0.001, 10.0]
galM	confers resistance to antibiotic	Cephradine		5	(-0.001, 10.0]
ybjX	confers resistance to antibiotic	Cephradine		5	(-0.001, 10.0]
asmA	confers resistance to antibiotic	Triclosan	No	5	(-0.001, 10.0]
lpxA	confers resistance to antibiotic	Triclosan		5	(-0.001, 10.0]
fcl	confers resistance to antibiotic	Neomycin		5	(-0.001, 10.0]
yfeD	confers resistance to antibiotic	Lomefloxacin		5	(-0.001, 10.0]
tnaA	confers resistance to antibiotic	Rifamycin SV		5	(-0.001, 10.0]
fepC	confers resistance to antibiotic	Ampicillin		5	(-0.001, 10.0]
purD	confers resistance to antibiotic	Cephradine		5	(-0.001, 10.0]
hlpA	confers resistance to antibiotic	Oxacillin		5	(-0.001, 10.0]
rho	confers resistance to antibiotic	Rifamycin SV		5	(-0.001, 10.0]
ubiG	confers resistance to antibiotic	Polymyxin B		5	(-0.001, 10.0]
allR	confers resistance to antibiotic	Geneticin		5	(-0.001, 10.0]
fliZ	confers resistance to antibiotic	Cefamandole		5	(-0.001, 10.0]
fhlA	confers resistance to antibiotic	Capreomycin		5	(-0.001, 10.0]
minD	confers resistance to antibiotic	Rifamycin SV		5	(-0.001, 10.0]
fliA	confers resistance to antibiotic	CHIR090		5	(-0.001, 10.0]
rseA	confers resistance to antibiotic	Amoxicillin		5	(-0.001, 10.0]
cpsG	confers resistance to antibiotic	Cefoxitin		5	(-0.001, 10.0]
nlpI	confers resistance to antibiotic	Colistin		5	(-0.001, 10.0]
nanT	confers resistance to antibiotic	Cloxacillin		5	(-0.001, 10.0]
arfA	confers resistance to antibiotic	Chloramphenicol		5	(-0.001, 10.0]
glnB	confers resistance to antibiotic	Rifamycin SV		5	(-0.001, 10.0]
crp	confers resistance to antibiotic	Troleandomycin		5	(-0.001, 10.0]
mrcA	confers resistance to antibiotic	Norfloxacin		5	(-0.001, 10.0]
msbA	confers resistance to antibiotic	Nigericin		5	(-0.001, 10.0]
rfaH	confers resistance to antibiotic	Streptonigrin		5	(-0.001, 10.0]
ubiG	confers resistance to antibiotic	CHIR090		5	(-0.001, 10.0]
deoB	confers resistance to antibiotic	Cephradine		5	(-0.001, 10.0]
mlc	confers resistance to antibiotic	Neomycin		5	(-0.001, 10.0]
yidD	confers resistance to antibiotic	Doxycycline hyclate		5	(-0.001, 10.0]
atpE	confers resistance to antibiotic	Hygromycin B	Yes	5	(-0.001, 10.0]
lpd	confers resistance to antibiotic	Dactinomycin		5	(-0.001, 10.0]
alaS	confers resistance to antibiotic	Polymyxin B		5	(-0.001, 10.0]
ylcG	confers resistance to antibiotic	Doxycycline hyclate		5	(-0.001, 10.0]
yifE	confers resistance to antibiotic	Cephradine		5	(-0.001, 10.0]
tolQ	confers resistance to antibiotic	Cloxacillin		5	(-0.001, 10.0]
hupA	confers resistance to antibiotic	Hygromycin B		5	(-0.001, 10.0]
gyrA	confers resistance to antibiotic	CHIR090		5	(-0.001, 10.0]
atpD	confers resistance to antibiotic	Cefoxitin		5	(-0.001, 10.0]
acrA	confers resistance to antibiotic	Trimethoprim		5	(-0.001, 10.0]
lpxL	confers resistance to antibiotic	Triclosan		5	(-0.001, 10.0]
crp	confers resistance to antibiotic	Dactinomycin		5	(-0.001, 10.0]
cysB	confers resistance to antibiotic	Vancomycin		5	(-0.001, 10.0]
gmhB	confers resistance to antibiotic	Chloramphenicol		5	(-0.001, 10.0]
pyrE	confers resistance to antibiotic	Cephradine		5	(-0.001, 10.0]
atpH	confers resistance to antibiotic	Tunicamycin		5	(-0.001, 10.0]
recB	confers resistance to antibiotic	Spectinomycin		5	(-0.001, 10.0]
ynaE	confers resistance to antibiotic	Cephradine		5	(-0.001, 10.0]
narL	confers resistance to antibiotic	Hygromycin B		5	(-0.001, 10.0]
iscS	confers resistance to antibiotic	Cefoxitin		5	(-0.001, 10.0]
ppk	confers resistance to antibiotic	Rifamycin SV		5	(-0.001, 10.0]
tolR	confers resistance to antibiotic	Metronidazole		5	(-0.001, 10.0]
rnhA	confers resistance to antibiotic	Cephradine		5	(-0.001, 10.0]
ohsC	confers resistance to antibiotic	Metronidazole		5	(-0.001, 10.0]
recA	confers resistance to antibiotic	Streptomycin		5	(-0.001, 10.0]
rfaH	confers resistance to antibiotic	Doxycycline		5	(-0.001, 10.0]
gyrA	confers resistance to antibiotic	Mecillinam		5	(-0.001, 10.0]
tolC	confers resistance to antibiotic	Troleandomycin		5	(-0.001, 10.0]
acrR	confers resistance to antibiotic	Cefamandole		5	(-0.001, 10.0]
mlaB	confers resistance to antibiotic	Phleomycin		5	(-0.001, 10.0]
rffA	confers resistance to antibiotic	Cefoxitin		5	(-0.001, 10.0]
gcvA	confers resistance to antibiotic	Troleandomycin		5	(-0.001, 10.0]
trmH	confers resistance to antibiotic	Cephradine		5	(-0.001, 10.0]
nlpD	confers resistance to antibiotic	Colistin		5	(-0.001, 10.0]
cydX	confers resistance to antibiotic	Doxycycline hyclate		5	(-0.001, 10.0]
hupA	confers resistance to antibiotic	Cefamandole		5	(-0.001, 10.0]
alaS	confers resistance to antibiotic	Fosfomycin		5	(-0.001, 10.0]
gmhB	confers resistance to antibiotic	Streptomycin		5	(-0.001, 10.0]
lpxD	confers resistance to antibiotic	Novobiocin		5	(-0.001, 10.0]
tonB	confers resistance to antibiotic	Chlortetracycline		5	(-0.001, 10.0]
lpxD	confers resistance to antibiotic	Radicicol		5	(-0.001, 10.0]
rfaH	confers resistance to antibiotic	Radicicol		5	(-0.001, 10.0]
leuO	confers resistance to antibiotic	Hygromycin B	No	5	(-0.001, 10.0]
purM	confers resistance to antibiotic	Neomycin		5	(-0.001, 10.0]
ohsC	confers resistance to antibiotic	Lomefloxacin		5	(-0.001, 10.0]
acrB	confers resistance to antibiotic	Geneticin		5	(-0.001, 10.0]
ubiG	confers resistance to antibiotic	Fosfomycin		5	(-0.001, 10.0]
hsdM	confers resistance to antibiotic	Cephradine		5	(-0.001, 10.0]
ymfI	confers resistance to antibiotic	Cephradine		5	(-0.001, 10.0]
secG	confers resistance to antibiotic	Troleandomycin		5	(-0.001, 10.0]
tig	confers resistance to antibiotic	Rifamycin SV		5	(-0.001, 10.0]
ppiB	confers resistance to antibiotic	Lomefloxacin		5	(-0.001, 10.0]
ubiG	confers resistance to antibiotic	Cerulenin		5	(-0.001, 10.0]
lexA	confers resistance to antibiotic	Paromomycin		5	(-0.001, 10.0]
cysB	confers resistance to antibiotic	Hygromycin B	No	5	(-0.001, 10.0]
nagA	confers resistance to antibiotic	Rifampin		5	(-0.001, 10.0]
mlaF	confers resistance to antibiotic	Neomycin		5	(-0.001, 10.0]
mlaA	confers resistance to antibiotic	Lomefloxacin		5	(-0.001, 10.0]
yghB	confers resistance to antibiotic	Cloxacillin		4	(-0.001, 10.0]
ycjU	confers resistance to antibiotic	Vancomycin		4	(-0.001, 10.0]
yegV	confers resistance to antibiotic	Neomycin		4	(-0.001, 10.0]
wcaI	confers resistance to antibiotic	Cephradine		4	(-0.001, 10.0]
lexA	confers resistance to antibiotic	Hygromycin B		4	(-0.001, 10.0]
acrD	confers resistance to antibiotic	Cloxacillin		4	(-0.001, 10.0]
rlmN	confers resistance to antibiotic	Cephradine		4	(-0.001, 10.0]
mltB	confers resistance to antibiotic	Mecillinam		4	(-0.001, 10.0]
ddlB	confers resistance to antibiotic	Cefoxitin		4	(-0.001, 10.0]
ygiB	confers resistance to antibiotic	Cephradine		4	(-0.001, 10.0]
tolC	confers resistance to antibiotic	Capreomycin		4	(-0.001, 10.0]
sspB	confers resistance to antibiotic	Cephradine		4	(-0.001, 10.0]
carB	confers resistance to antibiotic	Cephradine		4	(-0.001, 10.0]
rffH	confers resistance to antibiotic	Neomycin		4	(-0.001, 10.0]
gyrA	confers resistance to antibiotic	Vancomycin		4	(-0.001, 10.0]
lpxD	confers resistance to antibiotic	Minocycline		4	(-0.001, 10.0]
tufA	confers resistance to antibiotic	CHIR090		4	(-0.001, 10.0]
lpd	confers resistance to antibiotic	Bicyclomycin		4	(-0.001, 10.0]
rbsR	confers resistance to antibiotic	Cefamandole		4	(-0.001, 10.0]
crp	confers resistance to antibiotic	Polymyxin B		4	(-0.001, 10.0]
galR	confers resistance to antibiotic	Troleandomycin		4	(-0.001, 10.0]
yajG	confers resistance to antibiotic	Neomycin		4	(-0.001, 10.0]
dnaK	confers resistance to antibiotic	Hygromycin B		4	(-0.001, 10.0]
metG	confers resistance to antibiotic	Rifamycin SV		4	(-0.001, 10.0]
yedW	confers resistance to antibiotic	Paromomycin		4	(-0.001, 10.0]
crp	confers resistance to antibiotic	Tunicamycin		4	(-0.001, 10.0]
atpF	confers resistance to antibiotic	Neomycin		4	(-0.001, 10.0]
nusB	confers resistance to antibiotic	Streptonigrin		4	(-0.001, 10.0]
ssb	confers resistance to antibiotic	Levofloxacin		4	(-0.001, 10.0]
dctA	confers resistance to antibiotic	Neomycin		4	(-0.001, 10.0]
gyrA	confers resistance to antibiotic	Hygromycin B		4	(-0.001, 10.0]
ftsK	confers resistance to antibiotic	Mecillinam		4	(-0.001, 10.0]
gcvA	confers resistance to antibiotic	Geneticin		4	(-0.001, 10.0]
ibpB	confers resistance to antibiotic	Streptomycin	No	4	(-0.001, 10.0]
ynfE	confers resistance to antibiotic	Ampicillin		4	(-0.001, 10.0]
mlaB	confers resistance to antibiotic	Polymyxin B		4	(-0.001, 10.0]
speB	confers resistance to antibiotic	Cephradine		4	(-0.001, 10.0]
yeeO	confers resistance to antibiotic	Cloxacillin		4	(-0.001, 10.0]
lpxA	confers resistance to antibiotic	Streptomycin		4	(-0.001, 10.0]
radD	confers resistance to antibiotic	Streptonigrin		4	(-0.001, 10.0]
rpmJ	confers resistance to antibiotic	Novobiocin		4	(-0.001, 10.0]
sbmA	confers resistance to antibiotic	Cloxacillin		4	(-0.001, 10.0]
leuO	confers resistance to antibiotic	Capreomycin		4	(-0.001, 10.0]
purD	confers resistance to antibiotic	Troleandomycin		4	(-0.001, 10.0]
tolC	confers resistance to antibiotic	Geneticin		4	(-0.001, 10.0]
ompN	confers resistance to antibiotic	Neomycin		4	(-0.001, 10.0]
recA	confers resistance to antibiotic	Tetracycline		4	(-0.001, 10.0]
carB	confers resistance to antibiotic	Geneticin		4	(-0.001, 10.0]
leuO	confers resistance to antibiotic	Paromomycin		4	(-0.001, 10.0]
ftsH	confers resistance to antibiotic	Novobiocin		4	(-0.001, 10.0]
dnaJ	confers resistance to antibiotic	Rifamycin SV		4	(-0.001, 10.0]
crp	confers resistance to antibiotic	Carbenicillin		4	(-0.001, 10.0]
rpmF	confers resistance to antibiotic	Triclosan		4	(-0.001, 10.0]
lpxC	confers resistance to antibiotic	Cephradine	No strain	4	(-0.001, 10.0]
gadE	confers resistance to antibiotic	Hygromycin B		4	(-0.001, 10.0]
galR	confers resistance to antibiotic	Geneticin		4	(-0.001, 10.0]
oxyR	confers resistance to antibiotic	Geneticin		4	(-0.001, 10.0]
ampG	confers resistance to antibiotic	Cefoxitin		4	(-0.001, 10.0]
tolC	confers resistance to antibiotic	Gentamicins		4	(-0.001, 10.0]
hlpA	confers resistance to antibiotic	Ceftazidime		4	(-0.001, 10.0]
rimK	confers resistance to antibiotic	Triclosan		4	(-0.001, 10.0]
purE	confers resistance to antibiotic	Neomycin		4	(-0.001, 10.0]
mfd	confers resistance to antibiotic	Troleandomycin		4	(-0.001, 10.0]
mrcB	confers resistance to antibiotic	Hygromycin B		4	(-0.001, 10.0]
lepB	confers resistance to antibiotic	Kanamycin		4	(-0.001, 10.0]
smpB	confers resistance to antibiotic	Cephradine		4	(-0.001, 10.0]
ydjI	confers resistance to antibiotic	Metronidazole		4	(-0.001, 10.0]
cspA	confers resistance to antibiotic	Colistin		4	(-0.001, 10.0]
hupA	confers resistance to antibiotic	Troleandomycin		4	(-0.001, 10.0]
fhlA	confers resistance to antibiotic	Triclosan		4	(-0.001, 10.0]
fruB	confers resistance to antibiotic	Hygromycin B		4	(-0.001, 10.0]
cydB	confers resistance to antibiotic	Cefoxitin		4	(-0.001, 10.0]
sugE	confers resistance to antibiotic	Cloxacillin		4	(-0.001, 10.0]
atpA	confers resistance to antibiotic	Neomycin		4	(-0.001, 10.0]
rpoD	confers resistance to antibiotic	Doxycycline		4	(-0.001, 10.0]
minC	confers resistance to antibiotic	Metronidazole		4	(-0.001, 10.0]
mfd	confers resistance to antibiotic	Geneticin	Yes	4	(-0.001, 10.0]
atpG	confers resistance to antibiotic	Metronidazole		4	(-0.001, 10.0]
mdtM	confers resistance to antibiotic	Hygromycin B		4	(-0.001, 10.0]
mrp	confers resistance to antibiotic	Cephradine		4	(-0.001, 10.0]
ninE	confers resistance to antibiotic	Cephradine		4	(-0.001, 10.0]
lon	confers resistance to antibiotic	Geneticin		4	(-0.001, 10.0]
pstS	confers resistance to antibiotic	Troleandomycin		4	(-0.001, 10.0]
purD	confers resistance to antibiotic	Paromomycin		4	(-0.001, 10.0]
zapA	confers resistance to antibiotic	Colistin		4	(-0.001, 10.0]
hupA	confers resistance to antibiotic	Capreomycin		4	(-0.001, 10.0]
dnaJ	confers resistance to antibiotic	Hygromycin B		4	(-0.001, 10.0]
fnr	confers resistance to antibiotic	Colistin		4	(-0.001, 10.0]
alaS	confers resistance to antibiotic	Streptonigrin		4	(-0.001, 10.0]
mdtQ	confers resistance to antibiotic	Chlortetracycline		4	(-0.001, 10.0]
cpxR	confers resistance to antibiotic	Colistin		4	(-0.001, 10.0]
basR	confers resistance to antibiotic	Cefamandole		4	(-0.001, 10.0]
pheT	confers resistance to antibiotic	Rifamycin SV		4	(-0.001, 10.0]
hyfR	confers resistance to antibiotic	Paromomycin		4	(-0.001, 10.0]
micM	confers resistance to antibiotic	Neomycin		4	(-0.001, 10.0]
nusB	confers resistance to antibiotic	Doxorubicin		4	(-0.001, 10.0]
bamC	confers resistance to antibiotic	Cephradine		4	(-0.001, 10.0]
glnA	confers resistance to antibiotic	Neomycin		4	(-0.001, 10.0]
gcvA	confers resistance to antibiotic	Capreomycin		4	(-0.001, 10.0]
lpxC	confers resistance to antibiotic	Triclosan		4	(-0.001, 10.0]
wcaD	confers resistance to antibiotic	Neomycin		4	(-0.001, 10.0]
ftsH	confers resistance to antibiotic	Ceftazidime		4	(-0.001, 10.0]
micM	confers resistance to antibiotic	Colistin		4	(-0.001, 10.0]
hlpA	confers resistance to antibiotic	Bacitracin		4	(-0.001, 10.0]
hscA	confers resistance to antibiotic	Rifamycin SV		4	(-0.001, 10.0]
rpoH	confers resistance to antibiotic	Mecillinam		4	(-0.001, 10.0]
rbsR	confers resistance to antibiotic	Capreomycin		4	(-0.001, 10.0]
gyrA	confers resistance to antibiotic	Colistin		4	(-0.001, 10.0]
tusA	confers resistance to antibiotic	Neomycin		4	(-0.001, 10.0]
tatC	confers resistance to antibiotic	Cefamandole		4	(-0.001, 10.0]
lamB	confers resistance to antibiotic	Cloxacillin		4	(-0.001, 10.0]
wcaF	confers resistance to antibiotic	Cephradine		4	(-0.001, 10.0]
fepC	confers resistance to antibiotic	Vancomycin		4	(-0.001, 10.0]
rfaH	confers resistance to antibiotic	Novobiocin		4	(-0.001, 10.0]
ylcG	confers resistance to antibiotic	Triclosan		4	(-0.001, 10.0]
bamE	confers resistance to antibiotic	Norfloxacin		4	(-0.001, 10.0]
guaB	confers resistance to antibiotic	Hygromycin		4	(-0.001, 10.0]
galR	confers resistance to antibiotic	Hygromycin B		4	(-0.001, 10.0]
msbA	confers resistance to antibiotic	Phleomycin		4	(-0.001, 10.0]
gpmM	confers resistance to antibiotic	Rifampin	Yes	4	(-0.001, 10.0]
mlc	confers resistance to antibiotic	Paromomycin		4	(-0.001, 10.0]
pstA	confers resistance to antibiotic	Triclosan		4	(-0.001, 10.0]
kefB	confers resistance to antibiotic	Cloxacillin		4	(-0.001, 10.0]
fabF	confers resistance to antibiotic	Norfloxacin		4	(-0.001, 10.0]
dsdX	confers resistance to antibiotic	Troleandomycin		4	(-0.001, 10.0]
gyrA	confers resistance to antibiotic	Metronidazole		4	(-0.001, 10.0]
nusB	confers resistance to antibiotic	Cefsulodin		4	(-0.001, 10.0]
clpP	confers resistance to antibiotic	Rifamycin SV		4	(-0.001, 10.0]
dnaJ	confers resistance to antibiotic	Cefamandole		4	(-0.001, 10.0]
rfe	confers resistance to antibiotic	Cephradine		4	(-0.001, 10.0]
secA	confers resistance to antibiotic	Rifamycin SV		4	(-0.001, 10.0]
acrR	confers resistance to antibiotic	Neomycin		4	(-0.001, 10.0]
hsrA	confers resistance to antibiotic	Cloxacillin		4	(-0.001, 10.0]
gmhB	confers resistance to antibiotic	Metronidazole		4	(-0.001, 10.0]
fis	confers resistance to antibiotic	Enoxacin		4	(-0.001, 10.0]
eno	confers resistance to antibiotic	Rifamycin SV		4	(-0.001, 10.0]
ubiG	confers resistance to antibiotic	Mecillinam		4	(-0.001, 10.0]
setC	confers resistance to antibiotic	Cloxacillin		4	(-0.001, 10.0]
cydX	confers resistance to antibiotic	Spectinomycin		4	(-0.001, 10.0]
lipB	confers resistance to antibiotic	Triclosan		4	(-0.001, 10.0]
rseA	confers resistance to antibiotic	Azithromycin		4	(-0.001, 10.0]
ygbK	confers resistance to antibiotic	Cephradine		4	(-0.001, 10.0]
recJ	confers resistance to antibiotic	Metronidazole		3	(-0.001, 10.0]
dam	confers resistance to antibiotic	Geneticin		3	(-0.001, 10.0]
hepA	confers resistance to antibiotic	Triclosan		3	(-0.001, 10.0]
thrS	confers resistance to antibiotic	Rifamycin SV		3	(-0.001, 10.0]
arcB	confers resistance to antibiotic	Chloramphenicol		3	(-0.001, 10.0]
potI	confers resistance to antibiotic	Hygromycin B		3	(-0.001, 10.0]
acrE	confers resistance to antibiotic	Triclosan		3	(-0.001, 10.0]
dnaK	confers resistance to antibiotic	Geneticin		3	(-0.001, 10.0]
rpsU	confers resistance to antibiotic	CHIR090		3	(-0.001, 10.0]
groS	confers resistance to antibiotic	Novobiocin		3	(-0.001, 10.0]
yejF	confers resistance to antibiotic	Cloxacillin		3	(-0.001, 10.0]
mpl	confers resistance to antibiotic	Neomycin		3	(-0.001, 10.0]
mtlR	confers resistance to antibiotic	Paromomycin		3	(-0.001, 10.0]
ftsK	confers resistance to antibiotic	CHIR090		3	(-0.001, 10.0]
ubiG	confers resistance to antibiotic	Oxacillin		3	(-0.001, 10.0]
pgl	confers resistance to antibiotic	Cephradine		3	(-0.001, 10.0]
rplA	confers resistance to antibiotic	Tetracycline		3	(-0.001, 10.0]
gadX	confers resistance to antibiotic	Paromomycin	No	3	(-0.001, 10.0]
rffD	confers resistance to antibiotic	Neomycin		3	(-0.001, 10.0]
tolC	confers resistance to antibiotic	Trimethoprim		3	(-0.001, 10.0]
basR	confers resistance to antibiotic	Geneticin		3	(-0.001, 10.0]
mfd	confers resistance to antibiotic	Cefamandole		3	(-0.001, 10.0]
yedW	confers resistance to antibiotic	Geneticin		3	(-0.001, 10.0]
crp	confers resistance to antibiotic	Minocycline		3	(-0.001, 10.0]
lpxD	confers resistance to antibiotic	Tunicamycin		3	(-0.001, 10.0]
lpd	confers resistance to antibiotic	Carbenicillin		3	(-0.001, 10.0]
cra	confers resistance to antibiotic	Paromomycin		3	(-0.001, 10.0]
ihfA	confers resistance to antibiotic	Geneticin		3	(-0.001, 10.0]
cspA	confers resistance to antibiotic	Neomycin		3	(-0.001, 10.0]
rseA	confers resistance to antibiotic	Carbenicillin		3	(-0.001, 10.0]
mdtM	confers resistance to antibiotic	Neomycin		3	(-0.001, 10.0]
rpmJ	confers resistance to antibiotic	CHIR090		3	(-0.001, 10.0]
mlaA	confers resistance to antibiotic	Tetracycline		3	(-0.001, 10.0]
ftsP	confers resistance to antibiotic	Colistin		3	(-0.001, 10.0]
dedD	confers resistance to antibiotic	Ampicillin		3	(-0.001, 10.0]
acrZ	confers resistance to antibiotic	Cefoxitin		3	(-0.001, 10.0]
ligA	confers resistance to antibiotic	Norfloxacin		3	(-0.001, 10.0]
flgD	confers resistance to antibiotic	Cephradine		3	(-0.001, 10.0]
ygfZ	confers resistance to antibiotic	Cefoxitin		3	(-0.001, 10.0]
yaiF	confers resistance to antibiotic	Neomycin		3	(-0.001, 10.0]
glpR	confers resistance to antibiotic	Geneticin		3	(-0.001, 10.0]
dipZ	confers resistance to antibiotic	Cloxacillin		3	(-0.001, 10.0]
cpsG	confers resistance to antibiotic	Cephradine		3	(-0.001, 10.0]
nusB	confers resistance to antibiotic	Doxycycline		3	(-0.001, 10.0]
kefB	confers resistance to antibiotic	Hygromycin B		3	(-0.001, 10.0]
gyrB	confers resistance to antibiotic	Geneticin		3	(-0.001, 10.0]
lpxC	confers resistance to antibiotic	Neomycin		3	(-0.001, 10.0]
ubiI	confers resistance to antibiotic	Cephradine		3	(-0.001, 10.0]
acrB	confers resistance to antibiotic	Capreomycin		3	(-0.001, 10.0]
ybgD	confers resistance to antibiotic	Capreomycin		3	(-0.001, 10.0]
msbA	confers resistance to antibiotic	Polymyxin B		3	(-0.001, 10.0]
degP	confers resistance to antibiotic	Triclosan		3	(-0.001, 10.0]
pgrR	confers resistance to antibiotic	Colistin		3	(-0.001, 10.0]
lpd	confers resistance to antibiotic	Chloramphenicol		3	(-0.001, 10.0]
kdpB	confers resistance to antibiotic	Novobiocin		3	(-0.001, 10.0]
rfe	confers resistance to antibiotic	Colistin		3	(-0.001, 10.0]
ycgV	confers resistance to antibiotic	Cephradine		3	(-0.001, 10.0]
lpxC	confers resistance to antibiotic	Novobiocin		3	(-0.001, 10.0]
pqqL	confers resistance to antibiotic	Cephradine		3	(-0.001, 10.0]
ubiG	confers resistance to antibiotic	Sulfamethizole		3	(-0.001, 10.0]
fliD	confers resistance to antibiotic	Capreomycin		3	(-0.001, 10.0]
hsrA	confers resistance to antibiotic	Neomycin		3	(-0.001, 10.0]
damX	confers resistance to antibiotic	Neomycin		3	(-0.001, 10.0]
ompR	confers resistance to antibiotic	Norfloxacin	No	3	(-0.001, 10.0]
exuR	confers resistance to antibiotic	Neomycin		3	(-0.001, 10.0]
rluF	confers resistance to antibiotic	Cephradine		3	(-0.001, 10.0]
thiK	confers resistance to antibiotic	Neomycin		3	(-0.001, 10.0]
tatC	confers resistance to antibiotic	Gentamicins		3	(-0.001, 10.0]
soxS	confers resistance to antibiotic	Hygromycin B		3	(-0.001, 10.0]
acrA	confers resistance to antibiotic	Troleandomycin		3	(-0.001, 10.0]
rfaH	confers resistance to antibiotic	Fosfomycin		3	(-0.001, 10.0]
purA	confers resistance to antibiotic	Cefoxitin		3	(-0.001, 10.0]
rpmJ	confers resistance to antibiotic	Cefsulodin		3	(-0.001, 10.0]
pdhR	confers resistance to antibiotic	Paromomycin		3	(-0.001, 10.0]
rob	confers resistance to antibiotic	Cefamandole		3	(-0.001, 10.0]
tatB	confers resistance to antibiotic	Metronidazole		3	(-0.001, 10.0]
rpoD	confers resistance to antibiotic	Mitomycin C		3	(-0.001, 10.0]
dauA	confers resistance to antibiotic	Hygromycin B		3	(-0.001, 10.0]
fhlA	confers resistance to antibiotic	Cephradine		3	(-0.001, 10.0]
cra	confers resistance to antibiotic	Geneticin		3	(-0.001, 10.0]
soxS	confers resistance to antibiotic	Paromomycin	Yes	3	(-0.001, 10.0]
lpxD	confers resistance to antibiotic	Dactinomycin		3	(-0.001, 10.0]
ratB	confers resistance to antibiotic	Neomycin		3	(-0.001, 10.0]
ispE	confers resistance to antibiotic	Streptonigrin		3	(-0.001, 10.0]
tolC	confers resistance to antibiotic	Spiramycin		3	(-0.001, 10.0]
lldP	confers resistance to antibiotic	Cloxacillin		3	(-0.001, 10.0]
fnr	confers resistance to antibiotic	Cephradine		3	(-0.001, 10.0]
lexA	confers resistance to antibiotic	Cephradine	Yes	3	(-0.001, 10.0]
rlmH	confers resistance to antibiotic	Spectinomycin		3	(-0.001, 10.0]
acrR	confers resistance to antibiotic	Triclosan		3	(-0.001, 10.0]
hns	confers resistance to antibiotic	Rifamycin SV		3	(-0.001, 10.0]
tolC	confers resistance to antibiotic	Cefamandole		3	(-0.001, 10.0]
cysB	confers resistance to antibiotic	Tetracycline		3	(-0.001, 10.0]
soxS	confers resistance to antibiotic	Troleandomycin		3	(-0.001, 10.0]
glrR	confers resistance to antibiotic	Paromomycin		3	(-0.001, 10.0]
mltG	confers resistance to antibiotic	Ampicillin	Yes	3	(-0.001, 10.0]
tolR	confers resistance to antibiotic	Cloxacillin		3	(-0.001, 10.0]
carB	confers resistance to antibiotic	Capreomycin		3	(-0.001, 10.0]
carB	confers resistance to antibiotic	Hygromycin B		3	(-0.001, 10.0]
galR	confers resistance to antibiotic	Paromomycin	No	3	(-0.001, 10.0]
envY	confers resistance to antibiotic	Hygromycin B		3	(-0.001, 10.0]
carB	confers resistance to antibiotic	Paromomycin		3	(-0.001, 10.0]
gyrA	confers resistance to antibiotic	Paromomycin		3	(-0.001, 10.0]
dpiA	confers resistance to antibiotic	Neomycin		3	(-0.001, 10.0]
fbp	confers resistance to antibiotic	Cephradine		3	(-0.001, 10.0]
rpoD	confers resistance to antibiotic	Thiolactomycin		3	(-0.001, 10.0]
yfgC	confers resistance to antibiotic	Spiramycin		3	(-0.001, 10.0]
purL	confers resistance to antibiotic	Neomycin		3	(-0.001, 10.0]
crp	confers resistance to antibiotic	Cefamandole		3	(-0.001, 10.0]
glnG	confers resistance to antibiotic	Cephradine		3	(-0.001, 10.0]
acrB	confers resistance to antibiotic	Paromomycin		3	(-0.001, 10.0]
clpX	confers resistance to antibiotic	Cephradine		3	(-0.001, 10.0]
sbmA	confers resistance to antibiotic	Hygromycin B		3	(-0.001, 10.0]
ratA	confers resistance to antibiotic	Cephradine		3	(-0.001, 10.0]
bamC	confers resistance to antibiotic	Colistin		3	(-0.001, 10.0]
tatC	confers resistance to antibiotic	Paromomycin		3	(-0.001, 10.0]
purA	confers resistance to antibiotic	Hygromycin B		3	(-0.001, 10.0]
fepC	confers resistance to antibiotic	Hygromycin B		3	(-0.001, 10.0]
rssA	confers resistance to antibiotic	Cefoxitin		3	(-0.001, 10.0]
pdxA	confers resistance to antibiotic	Neomycin		3	(-0.001, 10.0]
ygcO	confers resistance to antibiotic	Tetracycline		3	(-0.001, 10.0]
lpxC	confers resistance to antibiotic	Spectinomycin		3	(-0.001, 10.0]
lon	confers resistance to antibiotic	Rifamycin SV		3	(-0.001, 10.0]
ompA	confers resistance to antibiotic	Colistin		3	(-0.001, 10.0]
phoP	confers resistance to antibiotic	Tetracycline		3	(-0.001, 10.0]
tatC	confers resistance to antibiotic	Hygromycin B		3	(-0.001, 10.0]
deoC	confers resistance to antibiotic	Neomycin		3	(-0.001, 10.0]
pdxY	confers resistance to antibiotic	Geneticin		3	(-0.001, 10.0]
rho	confers resistance to antibiotic	Mitomycin C		3	(-0.001, 10.0]
arcZ	confers resistance to antibiotic	Colistin		3	(-0.001, 10.0]
cydD	confers resistance to antibiotic	Cloxacillin		3	(-0.001, 10.0]
gyrA	confers resistance to antibiotic	Tunicamycin		3	(-0.001, 10.0]
gyrA	confers resistance to antibiotic	Enoxacin		3	(-0.001, 10.0]
tatC	confers resistance to antibiotic	Ampicillin		3	(-0.001, 10.0]
lpxC	confers resistance to antibiotic	Polymyxin B		3	(-0.001, 10.0]
narL	confers resistance to antibiotic	Cephradine		3	(-0.001, 10.0]
lpxD	confers resistance to antibiotic	Enoxacin		3	(-0.001, 10.0]
mdfA	confers resistance to antibiotic	Neomycin		3	(-0.001, 10.0]
purL	confers resistance to antibiotic	Hygromycin B		3	(-0.001, 10.0]
ygcO	confers resistance to antibiotic	Triclosan		3	(-0.001, 10.0]
fliA	confers resistance to antibiotic	Cephradine		3	(-0.001, 10.0]
tdcC	confers resistance to antibiotic	Hygromycin B		3	(-0.001, 10.0]
dnaK	confers resistance to antibiotic	Spectinomycin		3	(-0.001, 10.0]
melB	confers resistance to antibiotic	Hygromycin B		3	(-0.001, 10.0]
rbsK	confers resistance to antibiotic	Hygromycin		3	(-0.001, 10.0]
minC	confers resistance to antibiotic	Triclosan		3	(-0.001, 10.0]
yajG	confers resistance to antibiotic	Cephradine		3	(-0.001, 10.0]
hslV	confers resistance to antibiotic	Cephradine		3	(-0.001, 10.0]
efp	confers resistance to antibiotic	CHIR090		3	(-0.001, 10.0]
acrR	confers resistance to antibiotic	Cephradine		3	(-0.001, 10.0]
oxyR	confers resistance to antibiotic	Hygromycin		3	(-0.001, 10.0]
rseA	confers resistance to antibiotic	Dactinomycin		3	(-0.001, 10.0]
hlpA	confers resistance to antibiotic	Radicicol		3	(-0.001, 10.0]
secG	confers resistance to antibiotic	Vancomycin		3	(-0.001, 10.0]
groS	confers resistance to antibiotic	CHIR090		3	(-0.001, 10.0]
uhpC	confers resistance to antibiotic	Cloxacillin		3	(-0.001, 10.0]
cra	confers resistance to antibiotic	Troleandomycin		3	(-0.001, 10.0]
talB	confers resistance to antibiotic	Cephradine		3	(-0.001, 10.0]
purD	confers resistance to antibiotic	Geneticin		3	(-0.001, 10.0]
rlmH	confers resistance to antibiotic	Neomycin		3	(-0.001, 10.0]
lpxD	confers resistance to antibiotic	CHIR090		3	(-0.001, 10.0]
rpmJ	confers resistance to antibiotic	Bleomycin		3	(-0.001, 10.0]
rseA	confers resistance to antibiotic	Bacitracin		3	(-0.001, 10.0]
hlpA	confers resistance to antibiotic	Mitomycin C		3	(-0.001, 10.0]
ghrB	confers resistance to antibiotic	Chloramphenicol		3	(-0.001, 10.0]
rfbX	confers resistance to antibiotic	Lomefloxacin		3	(-0.001, 10.0]
rpe	confers resistance to antibiotic	Triclosan		3	(-0.001, 10.0]
pgm	confers resistance to antibiotic	Cephradine		3	(-0.001, 10.0]
malK	confers resistance to antibiotic	Chlortetracycline		3	(-0.001, 10.0]
fes	confers resistance to antibiotic	Neomycin		3	(-0.001, 10.0]
rusA	confers resistance to antibiotic	Triclosan		3	(-0.001, 10.0]
yqiC	confers resistance to antibiotic	Cephradine		3	(-0.001, 10.0]
rfaH	confers resistance to antibiotic	Oxacillin		3	(-0.001, 10.0]
yciM	confers resistance to antibiotic	Chloramphenicol		3	(-0.001, 10.0]
guaA	confers resistance to antibiotic	Cephradine		3	(-0.001, 10.0]
hslU	confers resistance to antibiotic	Colistin		3	(-0.001, 10.0]
sucD	confers resistance to antibiotic	Paromomycin		3	(-0.001, 10.0]
flgG	confers resistance to antibiotic	Cephradine		3	(-0.001, 10.0]
rpoD	confers resistance to antibiotic	Amoxicillin		3	(-0.001, 10.0]
hslU	confers resistance to antibiotic	Neomycin		3	(-0.001, 10.0]
potI	confers resistance to antibiotic	Cloxacillin		3	(-0.001, 10.0]
msbA	confers resistance to antibiotic	Streptonigrin		3	(-0.001, 10.0]
rnb	confers resistance to antibiotic	Colistin		3	(-0.001, 10.0]
rpoD	confers resistance to antibiotic	Novobiocin		3	(-0.001, 10.0]
lpoB	confers resistance to antibiotic	Neomycin		3	(-0.001, 10.0]
yibA	confers resistance to antibiotic	Neomycin		3	(-0.001, 10.0]
gyrA	confers resistance to antibiotic	Polymyxin B		3	(-0.001, 10.0]
bluR	confers resistance to antibiotic	Neomycin		3	(-0.001, 10.0]
ydeE	confers resistance to antibiotic	Cloxacillin		3	(-0.001, 10.0]
rho	confers resistance to antibiotic	Colistin		3	(-0.001, 10.0]
mlaE	confers resistance to antibiotic	Cephradine		3	(-0.001, 10.0]
hfq	confers resistance to antibiotic	Bleomycin		3	(-0.001, 10.0]
galR	confers resistance to antibiotic	Capreomycin		3	(-0.001, 10.0]
barA	confers resistance to antibiotic	Ampicillin		3	(-0.001, 10.0]
secG	confers resistance to antibiotic	Paromomycin		3	(-0.001, 10.0]
gnsB	confers resistance to antibiotic	Cephradine		3	(-0.001, 10.0]
mlaF	confers resistance to antibiotic	Colistin		3	(-0.001, 10.0]
lrp	confers resistance to antibiotic	Colistin		3	(-0.001, 10.0]
aroK	confers resistance to antibiotic	Neomycin		3	(-0.001, 10.0]
cyoB	confers resistance to antibiotic	Hygromycin B		3	(-0.001, 10.0]
norR	confers resistance to antibiotic	Hygromycin B		3	(-0.001, 10.0]
fliA	confers resistance to antibiotic	Streptonigrin		3	(-0.001, 10.0]
groS	confers resistance to antibiotic	Norfloxacin		3	(-0.001, 10.0]
lpxD	confers resistance to antibiotic	Azithromycin		3	(-0.001, 10.0]
ybhS	confers resistance to antibiotic	Cloxacillin		3	(-0.001, 10.0]
deoR	confers resistance to antibiotic	Neomycin		3	(-0.001, 10.0]
ligA	confers resistance to antibiotic	Rifamycin SV		3	(-0.001, 10.0]
ubiG	confers resistance to antibiotic	Streptonigrin		3	(-0.001, 10.0]
ybgC	confers resistance to antibiotic	Cefoxitin		3	(-0.001, 10.0]
gpmM	confers resistance to antibiotic	Cefoxitin		3	(-0.001, 10.0]
rob	confers resistance to antibiotic	Neomycin		3	(-0.001, 10.0]
ymfT	confers resistance to antibiotic	Streptonigrin		3	(-0.001, 10.0]
rseA	confers resistance to antibiotic	Cerulenin		3	(-0.001, 10.0]
cydB	confers resistance to antibiotic	Triclosan		3	(-0.001, 10.0]
rffA	confers resistance to antibiotic	Streptomycin		3	(-0.001, 10.0]
yciT	confers resistance to antibiotic	Chloramphenicol		3	(-0.001, 10.0]
gyrA	confers resistance to antibiotic	Radicicol		3	(-0.001, 10.0]
hscA	confers resistance to antibiotic	Cefoxitin		3	(-0.001, 10.0]
nuoB	confers resistance to antibiotic	Neomycin		3	(-0.001, 10.0]
lrp	confers resistance to antibiotic	Hygromycin B		3	(-0.001, 10.0]
hlpA	confers resistance to antibiotic	Chloramphenicol		3	(-0.001, 10.0]
acrZ	confers resistance to antibiotic	Chloramphenicol		2	(-0.001, 10.0]
elaD	confers resistance to antibiotic	Clarythromycin		2	(-0.001, 10.0]
galM	confers resistance to antibiotic	Hygromycin		2	(-0.001, 10.0]
chiP	confers resistance to antibiotic	Cloxacillin		2	(-0.001, 10.0]
acrB	confers resistance to antibiotic	Trimethoprim		2	(-0.001, 10.0]
cadC	confers resistance to antibiotic	Geneticin	No	2	(-0.001, 10.0]
gcvT	confers resistance to antibiotic	Cephradine		2	(-0.001, 10.0]
pstC	confers resistance to antibiotic	Troleandomycin		2	(-0.001, 10.0]
dnaG	confers resistance to antibiotic	Radicicol		2	(-0.001, 10.0]
pstS	confers resistance to antibiotic	Cloxacillin		2	(-0.001, 10.0]
nhaA	confers resistance to antibiotic	Hygromycin B		2	(-0.001, 10.0]
mlc	confers resistance to antibiotic	Capreomycin		2	(-0.001, 10.0]
phoU	confers resistance to antibiotic	Rifamycin SV		2	(-0.001, 10.0]
rfaE	confers resistance to antibiotic	Hygromycin		2	(-0.001, 10.0]
ubiG	confers resistance to antibiotic	Levofloxacin		2	(-0.001, 10.0]
pagP	confers resistance to antibiotic	Cephradine		2	(-0.001, 10.0]
rfaE	confers resistance to antibiotic	Fusidic acid		2	(-0.001, 10.0]
nusB	confers resistance to antibiotic	Novobiocin		2	(-0.001, 10.0]
ohsC	confers resistance to antibiotic	Doxycycline hyclate		2	(-0.001, 10.0]
lpxT	confers resistance to antibiotic	Neomycin		2	(-0.001, 10.0]
lipA	confers resistance to antibiotic	Colistin		2	(-0.001, 10.0]
pheS	confers resistance to antibiotic	Rifamycin SV		2	(-0.001, 10.0]
minE	confers resistance to antibiotic	Rifamycin SV		2	(-0.001, 10.0]
glpT	confers resistance to antibiotic	Fosfomycin		2	(-0.001, 10.0]
lexA	confers resistance to antibiotic	Colistin		2	(-0.001, 10.0]
gyrA	confers resistance to antibiotic	Doxorubicin		2	(-0.001, 10.0]
dinJ	confers resistance to antibiotic	Geneticin		2	(-0.001, 10.0]
mltA	confers resistance to antibiotic	Chlortetracycline		2	(-0.001, 10.0]
mltG	confers resistance to antibiotic	Nigericin		2	(-0.001, 10.0]
era	confers resistance to antibiotic	Levofloxacin		2	(-0.001, 10.0]
rep	confers resistance to antibiotic	Cephradine		2	(-0.001, 10.0]
crp	confers resistance to antibiotic	Novobiocin		2	(-0.001, 10.0]
rcsC	confers resistance to antibiotic	Ceftazidime		2	(-0.001, 10.0]
emrD	confers resistance to antibiotic	Colistin		2	(-0.001, 10.0]
fruB	confers resistance to antibiotic	Phleomycin		2	(-0.001, 10.0]
lpd	confers resistance to antibiotic	Phleomycin		2	(-0.001, 10.0]
mltG	confers resistance to antibiotic	Chlortetracycline		2	(-0.001, 10.0]
elaD	confers resistance to antibiotic	Cefsulodin		2	(-0.001, 10.0]
slt	confers resistance to antibiotic	Spectinomycin	No	2	(-0.001, 10.0]
glrR	confers resistance to antibiotic	Geneticin		2	(-0.001, 10.0]
fepD	confers resistance to antibiotic	Ampicillin		2	(-0.001, 10.0]
cspA	confers resistance to antibiotic	Rifamycin SV		2	(-0.001, 10.0]
ubiG	confers resistance to antibiotic	Rifamycin SV		2	(-0.001, 10.0]
mdtB	confers resistance to antibiotic	Cloxacillin		2	(-0.001, 10.0]
rpmJ	confers resistance to antibiotic	Dactinomycin		2	(-0.001, 10.0]
gyrA	confers resistance to antibiotic	Cefamandole		2	(-0.001, 10.0]
dksA	confers resistance to antibiotic	Cefoxitin		2	(-0.001, 10.0]
acrZ	confers resistance to antibiotic	Trimethoprim		2	(-0.001, 10.0]
lpd	confers resistance to antibiotic	Neomycin		2	(-0.001, 10.0]
csiD	confers resistance to antibiotic	Neomycin		2	(-0.001, 10.0]
hlpA	confers resistance to antibiotic	Cefsulodin		2	(-0.001, 10.0]
dnaG	confers resistance to antibiotic	Novobiocin		2	(-0.001, 10.0]
acrB	confers resistance to antibiotic	Chlortetracycline		2	(-0.001, 10.0]
ackA	confers resistance to antibiotic	Hygromycin B		2	(-0.001, 10.0]
fimC	confers resistance to antibiotic	Neomycin		2	(-0.001, 10.0]
rfe	confers resistance to antibiotic	Rifamycin SV		2	(-0.001, 10.0]
hscC	confers resistance to antibiotic	Rifamycin SV		2	(-0.001, 10.0]
ydfV	confers resistance to antibiotic	Colistin		2	(-0.001, 10.0]
npr	confers resistance to antibiotic	Geneticin		2	(-0.001, 10.0]
ftsZ	confers resistance to antibiotic	Rifamycin SV		2	(-0.001, 10.0]
mltG	confers resistance to antibiotic	Polymyxin B		2	(-0.001, 10.0]
rpsA	confers resistance to antibiotic	Levofloxacin		2	(-0.001, 10.0]
mngR	confers resistance to antibiotic	Hygromycin		2	(-0.001, 10.0]
entB	confers resistance to antibiotic	Rifamycin SV		2	(-0.001, 10.0]
pyrB	confers resistance to antibiotic	Hygromycin		2	(-0.001, 10.0]
mlaB	confers resistance to antibiotic	Amoxicillin		2	(-0.001, 10.0]
emrD	confers resistance to antibiotic	Neomycin		2	(-0.001, 10.0]
dinJ	confers resistance to antibiotic	Cefamandole		2	(-0.001, 10.0]
dosP	confers resistance to antibiotic	Rifamycin SV		2	(-0.001, 10.0]
folA	confers resistance to antibiotic	Triclosan		2	(-0.001, 10.0]
lpxC	confers resistance to antibiotic	Streptonigrin		2	(-0.001, 10.0]
uvrB	confers resistance to antibiotic	Cephradine		2	(-0.001, 10.0]
ycbV	confers resistance to antibiotic	Cephradine		2	(-0.001, 10.0]
torR	confers resistance to antibiotic	Hygromycin B		2	(-0.001, 10.0]
msrQ	confers resistance to antibiotic	Fosfomycin		2	(-0.001, 10.0]
torR	confers resistance to antibiotic	Paromomycin		2	(-0.001, 10.0]
tonB	confers resistance to antibiotic	Cloxacillin		2	(-0.001, 10.0]
lpcA	confers resistance to antibiotic	Spiramycin		2	(-0.001, 10.0]
slmA	confers resistance to antibiotic	Neomycin		2	(-0.001, 10.0]
gyrB	confers resistance to antibiotic	Radicicol		2	(-0.001, 10.0]
hlpA	confers resistance to antibiotic	Phleomycin		2	(-0.001, 10.0]
dinG	confers resistance to antibiotic	Troleandomycin		2	(-0.001, 10.0]
guaB	confers resistance to antibiotic	Colistin		2	(-0.001, 10.0]
xapR	confers resistance to antibiotic	Streptomycin		2	(-0.001, 10.0]
rpsA	confers resistance to antibiotic	Triclosan		2	(-0.001, 10.0]
hrpA	confers resistance to antibiotic	Doxycycline hyclate		2	(-0.001, 10.0]
rffD	confers resistance to antibiotic	Cephradine		2	(-0.001, 10.0]
waaI	confers resistance to antibiotic	Cephradine		2	(-0.001, 10.0]
mlaA	confers resistance to antibiotic	Triclosan		2	(-0.001, 10.0]
ybjI	confers resistance to antibiotic	Cephradine		2	(-0.001, 10.0]
ptsG	confers resistance to antibiotic	Chlortetracycline		2	(-0.001, 10.0]
ftsA	confers resistance to antibiotic	Ceftazidime		2	(-0.001, 10.0]
lpoB	confers resistance to antibiotic	Chlortetracycline		2	(-0.001, 10.0]
envZ	confers resistance to antibiotic	Metronidazole		2	(-0.001, 10.0]
fhlA	confers resistance to antibiotic	Cefamandole		2	(-0.001, 10.0]
dnaK	confers resistance to antibiotic	Rifampin		2	(-0.001, 10.0]
clcA	confers resistance to antibiotic	Cloxacillin		2	(-0.001, 10.0]
dnaJ	confers resistance to antibiotic	Geneticin		2	(-0.001, 10.0]
dedD	confers resistance to antibiotic	Chloramphenicol		2	(-0.001, 10.0]
cpxA	confers resistance to antibiotic	Trimethoprim		2	(-0.001, 10.0]
gyrA	confers resistance to antibiotic	Neomycin		2	(-0.001, 10.0]
purL	confers resistance to antibiotic	Doxycycline hyclate		2	(-0.001, 10.0]
ghrB	confers resistance to antibiotic	Radicicol		2	(-0.001, 10.0]
groS	confers resistance to antibiotic	Clarythromycin		2	(-0.001, 10.0]
csiD	confers resistance to antibiotic	Cephradine		2	(-0.001, 10.0]
btuC	confers resistance to antibiotic	Cloxacillin		2	(-0.001, 10.0]
rpmJ	confers resistance to antibiotic	Polymyxin B		2	(-0.001, 10.0]
dsbC	confers resistance to antibiotic	Cephradine		2	(-0.001, 10.0]
ftsH	confers resistance to antibiotic	Rifamycin SV		2	(-0.001, 10.0]
lpxD	confers resistance to antibiotic	Oxacillin		2	(-0.001, 10.0]
ninE	confers resistance to antibiotic	Colistin		2	(-0.001, 10.0]
tolR	confers resistance to antibiotic	Ampicillin		2	(-0.001, 10.0]
rho	confers resistance to antibiotic	Ceftazidime		2	(-0.001, 10.0]
pinQ	confers resistance to antibiotic	Spectinomycin		2	(-0.001, 10.0]
hlpA	confers resistance to antibiotic	Sulfamethoxazole		2	(-0.001, 10.0]
putA	confers resistance to antibiotic	Troleandomycin		2	(-0.001, 10.0]
yhfK	confers resistance to antibiotic	Cloxacillin		2	(-0.001, 10.0]
udp	confers resistance to antibiotic	Geneticin		2	(-0.001, 10.0]
fruB	confers resistance to antibiotic	Capreomycin		2	(-0.001, 10.0]
pgrR	confers resistance to antibiotic	Cephradine		2	(-0.001, 10.0]
htpG	confers resistance to antibiotic	Cephradine		2	(-0.001, 10.0]
malK	confers resistance to antibiotic	Troleandomycin		2	(-0.001, 10.0]
nusB	confers resistance to antibiotic	CHIR090		2	(-0.001, 10.0]
ubiG	confers resistance to antibiotic	Carbenicillin		2	(-0.001, 10.0]
aspA	confers resistance to antibiotic	Streptomycin		2	(-0.001, 10.0]
csgF	confers resistance to antibiotic	Cephradine		2	(-0.001, 10.0]
hdfR	confers resistance to antibiotic	Capreomycin		2	(-0.001, 10.0]
crl	confers resistance to antibiotic	Cephradine		2	(-0.001, 10.0]
rfaD	confers resistance to antibiotic	Cefamandole		2	(-0.001, 10.0]
ugpC	confers resistance to antibiotic	Paromomycin		2	(-0.001, 10.0]
mfd	confers resistance to antibiotic	Capreomycin		2	(-0.001, 10.0]
ubiG	confers resistance to antibiotic	Clarythromycin		2	(-0.001, 10.0]
slt	confers resistance to antibiotic	Mecillinam		2	(-0.001, 10.0]
pstC	confers resistance to antibiotic	Hygromycin B		2	(-0.001, 10.0]
hcaR	confers resistance to antibiotic	Paromomycin		2	(-0.001, 10.0]
malF	confers resistance to antibiotic	Chlortetracycline		2	(-0.001, 10.0]
rob	confers resistance to antibiotic	Paromomycin		2	(-0.001, 10.0]
cytR	confers resistance to antibiotic	Geneticin		2	(-0.001, 10.0]
macB	confers resistance to antibiotic	Chlortetracycline		2	(-0.001, 10.0]
mdtL	confers resistance to antibiotic	Cloxacillin		2	(-0.001, 10.0]
ydfV	confers resistance to antibiotic	Neomycin		2	(-0.001, 10.0]
crp	confers resistance to antibiotic	Phleomycin		2	(-0.001, 10.0]
emtA	confers resistance to antibiotic	Cefoxitin		2	(-0.001, 10.0]
alaS	confers resistance to antibiotic	Azithromycin		2	(-0.001, 10.0]
narL	confers resistance to antibiotic	Cefamandole		2	(-0.001, 10.0]
yidA	confers resistance to antibiotic	Neomycin		2	(-0.001, 10.0]
secG	confers resistance to antibiotic	Hygromycin B		2	(-0.001, 10.0]
pgrR	confers resistance to antibiotic	Neomycin		2	(-0.001, 10.0]
mepS	confers resistance to antibiotic	Ampicillin		2	(-0.001, 10.0]
rnhA	confers resistance to antibiotic	Neomycin		2	(-0.001, 10.0]
flgC	confers resistance to antibiotic	Cephradine		2	(-0.001, 10.0]
ssb	confers resistance to antibiotic	Metronidazole		2	(-0.001, 10.0]
cysB	confers resistance to antibiotic	Troleandomycin		2	(-0.001, 10.0]
modC	confers resistance to antibiotic	Cefamandole		2	(-0.001, 10.0]
fhlA	confers resistance to antibiotic	Troleandomycin		2	(-0.001, 10.0]
fabF	confers resistance to antibiotic	Metronidazole		2	(-0.001, 10.0]
norR	confers resistance to antibiotic	Paromomycin		2	(-0.001, 10.0]
ppa	confers resistance to antibiotic	Rifamycin SV		2	(-0.001, 10.0]
fabI	confers resistance to antibiotic	Norfloxacin		2	(-0.001, 10.0]
rapZ	confers resistance to antibiotic	Cephradine		2	(-0.001, 10.0]
hipB	confers resistance to antibiotic	Cefamandole		2	(-0.001, 10.0]
dgkA	confers resistance to antibiotic	Hygromycin B		2	(-0.001, 10.0]
mltB	confers resistance to antibiotic	Chlortetracycline		2	(-0.001, 10.0]
potA	confers resistance to antibiotic	Cloxacillin		2	(-0.001, 10.0]
rfaH	confers resistance to antibiotic	Mitomycin C		2	(-0.001, 10.0]
maeA	confers resistance to antibiotic	Cephradine		2	(-0.001, 10.0]
rpsD	confers resistance to antibiotic	Levofloxacin		2	(-0.001, 10.0]
yehB	confers resistance to antibiotic	Cloxacillin		2	(-0.001, 10.0]
smtA	confers resistance to antibiotic	Cephradine		2	(-0.001, 10.0]
waaB	confers resistance to antibiotic	Trimethoprim		2	(-0.001, 10.0]
typA	confers resistance to antibiotic	Colistin		2	(-0.001, 10.0]
ymdB	confers resistance to antibiotic	Neomycin		2	(-0.001, 10.0]
atpB	confers resistance to antibiotic	Troleandomycin		2	(-0.001, 10.0]
ybeY	confers resistance to antibiotic	Tetracycline		2	(-0.001, 10.0]
msbA	confers resistance to antibiotic	Neomycin		2	(-0.001, 10.0]
slt	confers resistance to antibiotic	Chlortetracycline		2	(-0.001, 10.0]
rcsB	confers resistance to antibiotic	Cephradine		2	(-0.001, 10.0]
ftsK	confers resistance to antibiotic	Nigericin		2	(-0.001, 10.0]
ompG	confers resistance to antibiotic	Cloxacillin		2	(-0.001, 10.0]
galR	confers resistance to antibiotic	Cefamandole		2	(-0.001, 10.0]
modC	confers resistance to antibiotic	Troleandomycin		2	(-0.001, 10.0]
cspA	confers resistance to antibiotic	Cephradine		2	(-0.001, 10.0]
priA	confers resistance to antibiotic	Levofloxacin		2	(-0.001, 10.0]
pyrD	confers resistance to antibiotic	Hygromycin B		2	(-0.001, 10.0]
sapC	confers resistance to antibiotic	Cloxacillin		2	(-0.001, 10.0]
crp	confers resistance to antibiotic	Bacitracin		2	(-0.001, 10.0]
ybjI	confers resistance to antibiotic	Neomycin		2	(-0.001, 10.0]
atpA	confers resistance to antibiotic	Geneticin		2	(-0.001, 10.0]
mog	confers resistance to antibiotic	Neomycin		2	(-0.001, 10.0]
fbaA	confers resistance to antibiotic	Rifamycin SV		2	(-0.001, 10.0]
gcvA	confers resistance to antibiotic	Hygromycin B		2	(-0.001, 10.0]
alaS	confers resistance to antibiotic	Doxorubicin		2	(-0.001, 10.0]
fnr	confers resistance to antibiotic	Kanamycin		2	(-0.001, 10.0]
mlaE	confers resistance to antibiotic	Hygromycin B		2	(-0.001, 10.0]
aceK	confers resistance to antibiotic	Hygromycin B		2	(-0.001, 10.0]
atpE	confers resistance to antibiotic	Troleandomycin		2	(-0.001, 10.0]
lrp	confers resistance to antibiotic	Troleandomycin	No	2	(-0.001, 10.0]
mlaC	confers resistance to antibiotic	Neomycin		2	(-0.001, 10.0]
fdoI	confers resistance to antibiotic	Cloxacillin		2	(-0.001, 10.0]
ppiB	confers resistance to antibiotic	Doxycycline hyclate		2	(-0.001, 10.0]
acrA	confers resistance to antibiotic	Spiramycin		2	(-0.001, 10.0]
bamE	confers resistance to antibiotic	Hygromycin B		2	(-0.001, 10.0]
secB	confers resistance to antibiotic	Hygromycin B		2	(-0.001, 10.0]
yeeL	confers resistance to antibiotic	Colistin		2	(-0.001, 10.0]
surA	confers resistance to antibiotic	Hygromycin B		2	(-0.001, 10.0]
mrcA	confers resistance to antibiotic	Cephradine		2	(-0.001, 10.0]
ghrB	confers resistance to antibiotic	Levofloxacin		2	(-0.001, 10.0]
lpd	confers resistance to antibiotic	Cefsulodin		2	(-0.001, 10.0]
metK	confers resistance to antibiotic	Rifamycin SV		2	(-0.001, 10.0]
yrfG	confers resistance to antibiotic	Streptomycin		2	(-0.001, 10.0]
arcZ	confers resistance to antibiotic	Lomefloxacin		2	(-0.001, 10.0]
lpxC	confers resistance to antibiotic	Azithromycin		2	(-0.001, 10.0]
dosP	confers resistance to antibiotic	Hygromycin B		2	(-0.001, 10.0]
tolC	confers resistance to antibiotic	Paromomycin		2	(-0.001, 10.0]
msbA	confers resistance to antibiotic	Vancomycin		2	(-0.001, 10.0]
arcA	confers resistance to antibiotic	Cephradine		2	(-0.001, 10.0]
ftsH	confers resistance to antibiotic	Fosfomycin		2	(-0.001, 10.0]
clpB	confers resistance to antibiotic	Rifamycin SV		2	(-0.001, 10.0]
dsbB	confers resistance to antibiotic	Hygromycin B		2	(-0.001, 10.0]
fabH	confers resistance to antibiotic	Neomycin		2	(-0.001, 10.0]
lpxD	confers resistance to antibiotic	Cerulenin		2	(-0.001, 10.0]
srmB	confers resistance to antibiotic	Rifamycin SV		2	(-0.001, 10.0]
glsA2	confers resistance to antibiotic	Dactinomycin		2	(-0.001, 10.0]
rfaH	confers resistance to antibiotic	Mecillinam		2	(-0.001, 10.0]
rpsG	confers resistance to antibiotic	Levofloxacin		2	(-0.001, 10.0]
bcr	confers resistance to antibiotic	Troleandomycin		2	(-0.001, 10.0]
mltB	confers resistance to antibiotic	Oxacillin		2	(-0.001, 10.0]
elaD	confers resistance to antibiotic	CHIR090		2	(-0.001, 10.0]
purA	confers resistance to antibiotic	Geneticin		2	(-0.001, 10.0]
hslR	confers resistance to antibiotic	Cephradine		2	(-0.001, 10.0]
rfaH	confers resistance to antibiotic	Minocycline		2	(-0.001, 10.0]
acrB	confers resistance to antibiotic	Cefamandole		2	(-0.001, 10.0]
yfdG	confers resistance to antibiotic	Cephradine		2	(-0.001, 10.0]
envY	confers resistance to antibiotic	Paromomycin	No	2	(-0.001, 10.0]
lrp	confers resistance to antibiotic	Cefamandole		2	(-0.001, 10.0]
modC	confers resistance to antibiotic	Capreomycin		2	(-0.001, 10.0]
tolQ	confers resistance to antibiotic	Hygromycin B		2	(-0.001, 10.0]
alaS	confers resistance to antibiotic	Dactinomycin		2	(-0.001, 10.0]
gyrA	confers resistance to antibiotic	Azithromycin		2	(-0.001, 10.0]
folA	confers resistance to antibiotic	Novobiocin		2	(-0.001, 10.0]
gadA	confers resistance to antibiotic	Fosfomycin		2	(-0.001, 10.0]
gyrA	confers resistance to antibiotic	Streptonigrin		2	(-0.001, 10.0]
mlaA	confers resistance to antibiotic	Doxycycline hyclate		2	(-0.001, 10.0]
rayT	confers resistance to antibiotic	Cephradine		2	(-0.001, 10.0]
ompA	confers resistance to antibiotic	Hygromycin B		2	(-0.001, 10.0]
elaD	confers resistance to antibiotic	Novobiocin		2	(-0.001, 10.0]
yobA	confers resistance to antibiotic	Cephradine		2	(-0.001, 10.0]
lsrR	confers resistance to antibiotic	Geneticin		2	(-0.001, 10.0]
ubiG	confers resistance to antibiotic	Azithromycin		2	(-0.001, 10.0]
hrpA	confers resistance to antibiotic	Lomefloxacin		2	(-0.001, 10.0]
acrA	confers resistance to antibiotic	Paromomycin		2	(-0.001, 10.0]
rfe	confers resistance to antibiotic	Troleandomycin		2	(-0.001, 10.0]
pstS	confers resistance to antibiotic	Tetracycline		2	(-0.001, 10.0]
yifE	confers resistance to antibiotic	Neomycin		2	(-0.001, 10.0]
lpoB	confers resistance to antibiotic	Colistin		2	(-0.001, 10.0]
rnb	confers resistance to antibiotic	Neomycin		2	(-0.001, 10.0]
msbA	confers resistance to antibiotic	Clarythromycin		2	(-0.001, 10.0]
gyrA	confers resistance to antibiotic	Ciprofloxacin		2	(-0.001, 10.0]
pstS	confers resistance to antibiotic	Hygromycin		2	(-0.001, 10.0]
rseA	confers resistance to antibiotic	Radicicol		2	(-0.001, 10.0]
mlaE	confers resistance to antibiotic	Colistin		2	(-0.001, 10.0]
gadE	confers resistance to antibiotic	Paromomycin	No	2	(-0.001, 10.0]
rpe	confers resistance to antibiotic	Rifampin		2	(-0.001, 10.0]
lon	confers resistance to antibiotic	Ampicillin	No	2	(-0.001, 10.0]
waaC	confers resistance to antibiotic	Gentamicins		2	(-0.001, 10.0]
ydjE	confers resistance to antibiotic	Cloxacillin		2	(-0.001, 10.0]
hepA	confers resistance to antibiotic	Rifamycin SV		2	(-0.001, 10.0]
lsrA	confers resistance to antibiotic	Cloxacillin		2	(-0.001, 10.0]
gyrA	confers resistance to antibiotic	Capreomycin		2	(-0.001, 10.0]
phoA	confers resistance to antibiotic	Chlortetracycline		2	(-0.001, 10.0]
carB	confers resistance to antibiotic	Colistin		2	(-0.001, 10.0]
rsgA	confers resistance to antibiotic	Rifamycin SV		2	(-0.001, 10.0]
lpxA	confers resistance to antibiotic	Carbenicillin		2	(-0.001, 10.0]
yddA	confers resistance to antibiotic	Cloxacillin		2	(-0.001, 10.0]
clpX	confers resistance to antibiotic	Geneticin		2	(-0.001, 10.0]
aceK	confers resistance to antibiotic	Paromomycin		2	(-0.001, 10.0]
lpxD	confers resistance to antibiotic	Doxycycline		2	(-0.001, 10.0]
fliA	confers resistance to antibiotic	Fosfomycin		2	(-0.001, 10.0]
aaeB	confers resistance to antibiotic	Cloxacillin		2	(-0.001, 10.0]
ihfB	confers resistance to antibiotic	Geneticin		2	(-0.001, 10.0]
trxA	confers resistance to antibiotic	Rifampin		2	(-0.001, 10.0]
lpp	confers resistance to antibiotic	Chlortetracycline		2	(-0.001, 10.0]
yghD	confers resistance to antibiotic	Cephradine		2	(-0.001, 10.0]
clpP	confers resistance to antibiotic	Colistin		2	(-0.001, 10.0]
nhaB	confers resistance to antibiotic	Cloxacillin		2	(-0.001, 10.0]
marA	confers resistance to antibiotic	Troleandomycin		2	(-0.001, 10.0]
ridA	confers resistance to antibiotic	Hygromycin B		2	(-0.001, 10.0]
rapZ	confers resistance to antibiotic	Neomycin		2	(-0.001, 10.0]
mdfA	confers resistance to antibiotic	Troleandomycin		2	(-0.001, 10.0]
fabG	confers resistance to antibiotic	Cerulenin		2	(-0.001, 10.0]
ratA	confers resistance to antibiotic	Colistin		2	(-0.001, 10.0]
mlaB	confers resistance to antibiotic	Metronidazole		2	(-0.001, 10.0]
rpsL	confers resistance to antibiotic	Triclosan		2	(-0.001, 10.0]
cspA	confers resistance to antibiotic	Geneticin		2	(-0.001, 10.0]
dksA	confers resistance to antibiotic	Spiramycin		2	(-0.001, 10.0]
tabA	confers resistance to antibiotic	Cephradine		2	(-0.001, 10.0]
acrB	confers resistance to antibiotic	Tetracycline		2	(-0.001, 10.0]
asmA	confers resistance to antibiotic	Spiramycin		2	(-0.001, 10.0]
hflX	confers resistance to antibiotic	Colistin		2	(-0.001, 10.0]
rob	confers resistance to antibiotic	Hygromycin B	No	2	(-0.001, 10.0]
rfaH	confers resistance to antibiotic	Azithromycin		2	(-0.001, 10.0]
fabI	confers resistance to antibiotic	Cerulenin		2	(-0.001, 10.0]
lipB	confers resistance to antibiotic	Neomycin		2	(-0.001, 10.0]
wzc	confers resistance to antibiotic	Hygromycin B		2	(-0.001, 10.0]
rffC	confers resistance to antibiotic	Hygromycin B		2	(-0.001, 10.0]
arcZ	confers resistance to antibiotic	Metronidazole		2	(-0.001, 10.0]
lysU	confers resistance to antibiotic	Rifamycin SV		2	(-0.001, 10.0]
purE	confers resistance to antibiotic	Cephradine		2	(-0.001, 10.0]
ubiF	confers resistance to antibiotic	Neomycin		2	(-0.001, 10.0]
dinG	confers resistance to antibiotic	Paromomycin		2	(-0.001, 10.0]
lysS	confers resistance to antibiotic	Rifamycin SV		2	(-0.001, 10.0]
hipB	confers resistance to antibiotic	Geneticin		2	(-0.001, 10.0]
fliZ	confers resistance to antibiotic	Geneticin		2	(-0.001, 10.0]
tusD	confers resistance to antibiotic	Vancomycin		2	(-0.001, 10.0]
rutR	confers resistance to antibiotic	Geneticin		2	(-0.001, 10.0]
micM	confers resistance to antibiotic	Metronidazole		2	(-0.001, 10.0]
galE	confers resistance to antibiotic	Cephradine		2	(-0.001, 10.0]
ratB	confers resistance to antibiotic	Colistin		2	(-0.001, 10.0]
ohsC	confers resistance to antibiotic	Streptomycin		2	(-0.001, 10.0]
rffT	confers resistance to antibiotic	Cefsulodin		2	(-0.001, 10.0]
mfd	confers resistance to antibiotic	Rifamycin SV		2	(-0.001, 10.0]
rutR	confers resistance to antibiotic	Paromomycin		2	(-0.001, 10.0]
arnF	confers resistance to antibiotic	Cloxacillin		2	(-0.001, 10.0]
rffM	confers resistance to antibiotic	Neomycin		2	(-0.001, 10.0]
tatB	confers resistance to antibiotic	Hygromycin B		2	(-0.001, 10.0]
elaD	confers resistance to antibiotic	Minocycline		2	(-0.001, 10.0]
lpxC	confers resistance to antibiotic	Bicyclomycin		2	(-0.001, 10.0]
modC	confers resistance to antibiotic	Geneticin		2	(-0.001, 10.0]
rcsF	confers resistance to antibiotic	Cephradine		2	(-0.001, 10.0]
thiK	confers resistance to antibiotic	Cephradine		2	(-0.001, 10.0]
yecC	confers resistance to antibiotic	Cephradine		2	(-0.001, 10.0]
yejG	confers resistance to antibiotic	Capreomycin		2	(-0.001, 10.0]
ompA	confers resistance to antibiotic	Troleandomycin		2	(-0.001, 10.0]
pinR	confers resistance to antibiotic	Streptonigrin		2	(-0.001, 10.0]
xapB	confers resistance to antibiotic	Hygromycin B		2	(-0.001, 10.0]
acrA	confers resistance to antibiotic	Cefamandole		2	(-0.001, 10.0]
ybbC	confers resistance to antibiotic	Lomefloxacin		2	(-0.001, 10.0]
hupA	confers resistance to antibiotic	Hygromycin		2	(-0.001, 10.0]
secY	confers resistance to antibiotic	Mecillinam		2	(-0.001, 10.0]
purL	confers resistance to antibiotic	Geneticin		2	(-0.001, 10.0]
galU	confers resistance to antibiotic	Hygromycin		2	(-0.001, 10.0]
ybhR	confers resistance to antibiotic	Cloxacillin		2	(-0.001, 10.0]
envC	confers resistance to antibiotic	Cefsulodin		2	(-0.001, 10.0]
dnaJ	confers resistance to antibiotic	Hygromycin		2	(-0.001, 10.0]
hcaR	confers resistance to antibiotic	Capreomycin		2	(-0.001, 10.0]
rfaH	confers resistance to antibiotic	Rifamycin SV		2	(-0.001, 10.0]
gadX	confers resistance to antibiotic	Cephradine		2	(-0.001, 10.0]
acrA	confers resistance to antibiotic	Capreomycin		2	(-0.001, 10.0]
mukB	confers resistance to antibiotic	Rifamycin SV		2	(-0.001, 10.0]
pdxA	confers resistance to antibiotic	Colistin		2	(-0.001, 10.0]
frdB	confers resistance to antibiotic	Ceftazidime		2	(-0.001, 10.0]
rutC	confers resistance to antibiotic	Cephradine		2	(-0.001, 10.0]
wcaI	confers resistance to antibiotic	Neomycin		2	(-0.001, 10.0]
fetB	confers resistance to antibiotic	Neomycin		2	(-0.001, 10.0]
hns	confers resistance to antibiotic	Chlortetracycline		2	(-0.001, 10.0]
xseA	confers resistance to antibiotic	Capreomycin		2	(-0.001, 10.0]
yejA	confers resistance to antibiotic	Cloxacillin		2	(-0.001, 10.0]
uhpT	confers resistance to antibiotic	Fosfomycin		2	(-0.001, 10.0]
malK	confers resistance to antibiotic	Paromomycin		2	(-0.001, 10.0]
ydcO	confers resistance to antibiotic	Cloxacillin		2	(-0.001, 10.0]
pstA	confers resistance to antibiotic	Hygromycin B		2	(-0.001, 10.0]
cra	confers resistance to antibiotic	Hygromycin B		2	(-0.001, 10.0]
allR	confers resistance to antibiotic	Paromomycin		2	(-0.001, 10.0]
seqA	confers resistance to antibiotic	Enoxacin		2	(-0.001, 10.0]
gmhB	confers resistance to antibiotic	Triclosan		2	(-0.001, 10.0]
rfaD	confers resistance to antibiotic	Spiramycin		2	(-0.001, 10.0]
wcaF	confers resistance to antibiotic	Neomycin		2	(-0.001, 10.0]
gadX	confers resistance to antibiotic	Capreomycin		2	(-0.001, 10.0]
arcB	confers resistance to antibiotic	Cephradine		2	(-0.001, 10.0]
pnp	confers resistance to antibiotic	Metronidazole		2	(-0.001, 10.0]
proV	confers resistance to antibiotic	Nigericin		2	(-0.001, 10.0]
oxyR	confers resistance to antibiotic	Capreomycin		2	(-0.001, 10.0]
mlaE	confers resistance to antibiotic	Chloramphenicol		2	(-0.001, 10.0]
tqsA	confers resistance to antibiotic	Cloxacillin		2	(-0.001, 10.0]
xapR	confers resistance to antibiotic	Metronidazole		2	(-0.001, 10.0]
gfcB	confers resistance to antibiotic	Fosfomycin		2	(-0.001, 10.0]
mlaE	confers resistance to antibiotic	Triclosan		2	(-0.001, 10.0]
rfaE	confers resistance to antibiotic	Spiramycin		2	(-0.001, 10.0]
aceK	confers resistance to antibiotic	Hygromycin		2	(-0.001, 10.0]
hflX	confers resistance to antibiotic	Neomycin		2	(-0.001, 10.0]
cydB	confers resistance to antibiotic	Chlortetracycline		2	(-0.001, 10.0]
pspA	confers resistance to antibiotic	Cephradine		2	(-0.001, 10.0]
secB	confers resistance to antibiotic	Rifamycin SV		2	(-0.001, 10.0]
rseA	confers resistance to antibiotic	Doxycycline		2	(-0.001, 10.0]
lpcA	confers resistance to antibiotic	Rifamycin SV		2	(-0.001, 10.0]
lsrR	confers resistance to antibiotic	Paromomycin		2	(-0.001, 10.0]
hlpA	confers resistance to antibiotic	Levofloxacin		2	(-0.001, 10.0]
galT	confers resistance to antibiotic	Cephradine		2	(-0.001, 10.0]
lpxC	confers resistance to antibiotic	Sulfamethoxazole		2	(-0.001, 10.0]
lpxD	confers resistance to antibiotic	Cefsulodin		2	(-0.001, 10.0]
ydcS	confers resistance to antibiotic	Cefoxitin		2	(-0.001, 10.0]
pstS	confers resistance to antibiotic	Hygromycin B		2	(-0.001, 10.0]
rpmJ	confers resistance to antibiotic	Levofloxacin		2	(-0.001, 10.0]
rlmH	confers resistance to antibiotic	Colistin		2	(-0.001, 10.0]
yhiI	confers resistance to antibiotic	Neomycin		2	(-0.001, 10.0]
lipA	confers resistance to antibiotic	Troleandomycin		2	(-0.001, 10.0]
rpmJ	confers resistance to antibiotic	Doxycycline		2	(-0.001, 10.0]
ubiG	confers resistance to antibiotic	Bacitracin		2	(-0.001, 10.0]
parC	confers resistance to antibiotic	Rifamycin SV		2	(-0.001, 10.0]
oxyR	confers resistance to antibiotic	Chloramphenicol		2	(-0.001, 10.0]
asmA	confers resistance to antibiotic	Cloxacillin		2	(-0.001, 10.0]
rob	confers resistance to antibiotic	Troleandomycin		2	(-0.001, 10.0]
macB	confers resistance to antibiotic	Cloxacillin		2	(-0.001, 10.0]
yjhB	confers resistance to antibiotic	Cloxacillin		2	(-0.001, 10.0]
rpoD	confers resistance to antibiotic	Tunicamycin		2	(-0.001, 10.0]
insH-8	confers resistance to antibiotic	Fosfomycin		2	(-0.001, 10.0]
mlaE	confers resistance to antibiotic	Norfloxacin		2	(-0.001, 10.0]
tfaX	confers resistance to antibiotic	Neomycin		2	(-0.001, 10.0]
fhlA	confers resistance to antibiotic	Hygromycin B		2	(-0.001, 10.0]
smpB	confers resistance to antibiotic	Colistin		2	(-0.001, 10.0]
ligA	confers resistance to antibiotic	Ceftazidime		2	(-0.001, 10.0]
pinQ	confers resistance to antibiotic	Streptonigrin		2	(-0.001, 10.0]
rffA	confers resistance to antibiotic	Bleomycin		1	(-0.001, 10.0]
gyrA	confers resistance to antibiotic	Cefsulodin		1	(-0.001, 10.0]
dgcM	confers resistance to antibiotic	Penicillin G		1	(-0.001, 10.0]
zraS	confers resistance to antibiotic	Paromomycin		1	(-0.001, 10.0]
gpmM	confers resistance to antibiotic	Hygromycin		1	(-0.001, 10.0]
mntR	confers resistance to antibiotic	Geneticin		1	(-0.001, 10.0]
rcsF	confers resistance to antibiotic	Colistin		1	(-0.001, 10.0]
waaU	confers resistance to antibiotic	Cephradine		1	(-0.001, 10.0]
roxA	confers resistance to antibiotic	Penicillin G		1	(-0.001, 10.0]
iscS	confers resistance to antibiotic	Rifamycin SV		1	(-0.001, 10.0]
alaS	confers resistance to antibiotic	Bacitracin		1	(-0.001, 10.0]
mdlB	confers resistance to antibiotic	Cloxacillin		1	(-0.001, 10.0]
yhbO	confers resistance to antibiotic	Levofloxacin		1	(-0.001, 10.0]
yggT	confers resistance to antibiotic	Cephradine		1	(-0.001, 10.0]
flgK	confers resistance to antibiotic	Capreomycin		1	(-0.001, 10.0]
alaS	confers resistance to antibiotic	Carbenicillin		1	(-0.001, 10.0]
nikE	confers resistance to antibiotic	Paromomycin		1	(-0.001, 10.0]
rimK	confers resistance to antibiotic	Enoxacin		1	(-0.001, 10.0]
mepS	confers resistance to antibiotic	Geneticin		1	(-0.001, 10.0]
mepS	confers resistance to antibiotic	Levofloxacin		1	(-0.001, 10.0]
soxS	confers resistance to antibiotic	Cefamandole		1	(-0.001, 10.0]
lexA	confers resistance to antibiotic	Cefamandole		1	(-0.001, 10.0]
htpG	confers resistance to antibiotic	Rifamycin SV		1	(-0.001, 10.0]
fes	confers resistance to antibiotic	Cephradine		1	(-0.001, 10.0]
ybjN	confers resistance to antibiotic	Capreomycin		1	(-0.001, 10.0]
btuC	confers resistance to antibiotic	Neomycin		1	(-0.001, 10.0]
insE-1	confers resistance to antibiotic	Fosfomycin		1	(-0.001, 10.0]
trmH	confers resistance to antibiotic	Colistin		1	(-0.001, 10.0]
tgt	confers resistance to antibiotic	Cephradine		1	(-0.001, 10.0]
galU	confers resistance to antibiotic	Colistin		1	(-0.001, 10.0]
insH-8	confers resistance to antibiotic	CHIR090		1	(-0.001, 10.0]
racC	confers resistance to antibiotic	Cephradine		1	(-0.001, 10.0]
hypT	confers resistance to antibiotic	Paromomycin		1	(-0.001, 10.0]
shoB	confers resistance to antibiotic	Oleandomycin		1	(-0.001, 10.0]
insH-1	confers resistance to antibiotic	CHIR090		1	(-0.001, 10.0]
rfaD	confers resistance to antibiotic	Rifamycin SV		1	(-0.001, 10.0]
pinE	confers resistance to antibiotic	Colistin		1	(-0.001, 10.0]
basS	confers resistance to antibiotic	Hygromycin B		1	(-0.001, 10.0]
ycgX	confers resistance to antibiotic	Cephradine		1	(-0.001, 10.0]
cydD	confers resistance to antibiotic	Neomycin		1	(-0.001, 10.0]
typA	confers resistance to antibiotic	Rifamycin SV		1	(-0.001, 10.0]
envC	confers resistance to antibiotic	Metronidazole		1	(-0.001, 10.0]
hemX	confers resistance to antibiotic	Colistin		1	(-0.001, 10.0]
nadR	confers resistance to antibiotic	Geneticin		1	(-0.001, 10.0]
mlaB	confers resistance to antibiotic	Triclosan		1	(-0.001, 10.0]
exbB	confers resistance to antibiotic	Cloxacillin		1	(-0.001, 10.0]
ispE	confers resistance to antibiotic	Kanamycin		1	(-0.001, 10.0]
folA	confers resistance to antibiotic	Cephradine		1	(-0.001, 10.0]
rsgA	confers resistance to antibiotic	Levofloxacin		1	(-0.001, 10.0]
envY	confers resistance to antibiotic	Cefamandole		1	(-0.001, 10.0]
selA	confers resistance to antibiotic	Rifamycin SV		1	(-0.001, 10.0]
mltG	confers resistance to antibiotic	Sulfamethizole		1	(-0.001, 10.0]
ndk	confers resistance to antibiotic	Rifamycin SV		1	(-0.001, 10.0]
ydcH	confers resistance to antibiotic	Colistin		1	(-0.001, 10.0]
thpR	confers resistance to antibiotic	Ornidazole		1	(-0.001, 10.0]
insF-1	confers resistance to antibiotic	Norfloxacin		1	(-0.001, 10.0]
msbA	confers resistance to antibiotic	Azithromycin		1	(-0.001, 10.0]
rpoB	confers resistance to antibiotic	Levofloxacin		1	(-0.001, 10.0]
hdfR	confers resistance to antibiotic	Geneticin	No	1	(-0.001, 10.0]
rzpR	confers resistance to antibiotic	Capreomycin		1	(-0.001, 10.0]
racC	confers resistance to antibiotic	Neomycin		1	(-0.001, 10.0]
bamA	confers resistance to antibiotic	Vancomycin		1	(-0.001, 10.0]
rpoS	confers resistance to antibiotic	Colistin		1	(-0.001, 10.0]
pstS	confers resistance to antibiotic	Cefamandole		1	(-0.001, 10.0]
deoC	confers resistance to antibiotic	Cefamandole		1	(-0.001, 10.0]
yfcV	confers resistance to antibiotic	Cephradine		1	(-0.001, 10.0]
insH-4	confers resistance to antibiotic	CHIR090		1	(-0.001, 10.0]
dnaQ	confers resistance to antibiotic	Norfloxacin		1	(-0.001, 10.0]
rho	confers resistance to antibiotic	Clarythromycin		1	(-0.001, 10.0]
feoC	confers resistance to antibiotic	Neomycin		1	(-0.001, 10.0]
insH-4	confers resistance to antibiotic	Cephradine		1	(-0.001, 10.0]
atpF	confers resistance to antibiotic	Troleandomycin		1	(-0.001, 10.0]
mcbR	confers resistance to antibiotic	Neomycin		1	(-0.001, 10.0]
rbsK	confers resistance to antibiotic	Geneticin		1	(-0.001, 10.0]
cydD	confers resistance to antibiotic	Lomefloxacin		1	(-0.001, 10.0]
insH-4	confers resistance to antibiotic	Colistin		1	(-0.001, 10.0]
glpR	confers resistance to antibiotic	Paromomycin		1	(-0.001, 10.0]
bamE	confers resistance to antibiotic	Geneticin		1	(-0.001, 10.0]
gcvH	confers resistance to antibiotic	Cephradine		1	(-0.001, 10.0]
ybgI	confers resistance to antibiotic	Cephradine		1	(-0.001, 10.0]
parC	confers resistance to antibiotic	Doxorubicin		1	(-0.001, 10.0]
arnE	confers resistance to antibiotic	Cloxacillin		1	(-0.001, 10.0]
ybiY	confers resistance to antibiotic	Cephradine		1	(-0.001, 10.0]
yciT	confers resistance to antibiotic	Tetracycline		1	(-0.001, 10.0]
insF-4	confers resistance to antibiotic	Sulfamethoxazole		1	(-0.001, 10.0]
ldhA	confers resistance to antibiotic	Geneticin		1	(-0.001, 10.0]
hns	confers resistance to antibiotic	Hygromycin		1	(-0.001, 10.0]
rpmE	confers resistance to antibiotic	Geneticin		1	(-0.001, 10.0]
hflX	confers resistance to antibiotic	Geneticin		1	(-0.001, 10.0]
hslU	confers resistance to antibiotic	Geneticin		1	(-0.001, 10.0]
emrB	confers resistance to antibiotic	Cloxacillin		1	(-0.001, 10.0]
yqjA	confers resistance to antibiotic	Cloxacillin		1	(-0.001, 10.0]
rbbA	confers resistance to antibiotic	Rifamycin SV		1	(-0.001, 10.0]
waaP	confers resistance to antibiotic	Geneticin		1	(-0.001, 10.0]
napA	confers resistance to antibiotic	Geneticin		1	(-0.001, 10.0]
proK	confers resistance to antibiotic	Lomefloxacin		1	(-0.001, 10.0]
ymdB	confers resistance to antibiotic	Cephradine		1	(-0.001, 10.0]
cytR	confers resistance to antibiotic	Hygromycin B		1	(-0.001, 10.0]
gyrA	confers resistance to antibiotic	Sulfamethoxazole		1	(-0.001, 10.0]
malK	confers resistance to antibiotic	Neomycin		1	(-0.001, 10.0]
insH-4	confers resistance to antibiotic	Neomycin		1	(-0.001, 10.0]
proQ	confers resistance to antibiotic	Cephradine		1	(-0.001, 10.0]
mprA	confers resistance to antibiotic	Cephradine		1	(-0.001, 10.0]
mngR	confers resistance to antibiotic	Colistin		1	(-0.001, 10.0]
mlc	confers resistance to antibiotic	Colistin		1	(-0.001, 10.0]
lrhA	confers resistance to antibiotic	Neomycin		1	(-0.001, 10.0]
cbpA	confers resistance to antibiotic	Geneticin		1	(-0.001, 10.0]
pinQ	confers resistance to antibiotic	Mitomycin C		1	(-0.001, 10.0]
yeeL	confers resistance to antibiotic	Neomycin		1	(-0.001, 10.0]
yajG	confers resistance to antibiotic	Colistin		1	(-0.001, 10.0]
waaY	confers resistance to antibiotic	Hygromycin B		1	(-0.001, 10.0]
ptsH	confers resistance to antibiotic	Troleandomycin		1	(-0.001, 10.0]
pdxY	confers resistance to antibiotic	Troleandomycin		1	(-0.001, 10.0]
waaP	confers resistance to antibiotic	Cefamandole		1	(-0.001, 10.0]
murA	confers resistance to antibiotic	CHIR090		1	(-0.001, 10.0]
rpsO	confers resistance to antibiotic	Mitomycin C		1	(-0.001, 10.0]
cyoA	confers resistance to antibiotic	Troleandomycin		1	(-0.001, 10.0]
ecpR	confers resistance to antibiotic	Neomycin		1	(-0.001, 10.0]
gsiC	confers resistance to antibiotic	Cloxacillin		1	(-0.001, 10.0]
fruA	confers resistance to antibiotic	Neomycin		1	(-0.001, 10.0]
tisB	confers resistance to antibiotic	Novobiocin		1	(-0.001, 10.0]
recB	confers resistance to antibiotic	Tetracycline		1	(-0.001, 10.0]
pyrF	confers resistance to antibiotic	Rifamycin SV		1	(-0.001, 10.0]
pinQ	confers resistance to antibiotic	Cephradine		1	(-0.001, 10.0]
insF-1	confers resistance to antibiotic	Streptonigrin		1	(-0.001, 10.0]
mfd	confers resistance to antibiotic	Hygromycin B		1	(-0.001, 10.0]
hicB	confers resistance to antibiotic	Cephradine		1	(-0.001, 10.0]
lpxM	confers resistance to antibiotic	Metronidazole		1	(-0.001, 10.0]
rffG	confers resistance to antibiotic	Cephradine		1	(-0.001, 10.0]
secB	confers resistance to antibiotic	Colistin		1	(-0.001, 10.0]
fruB	confers resistance to antibiotic	Geneticin		1	(-0.001, 10.0]
rfe	confers resistance to antibiotic	Hygromycin		1	(-0.001, 10.0]
pinQ	confers resistance to antibiotic	Bicyclomycin		1	(-0.001, 10.0]
secG	confers resistance to antibiotic	Geneticin		1	(-0.001, 10.0]
ftsW	confers resistance to antibiotic	Tunicamycin		1	(-0.001, 10.0]
yeaQ	confers resistance to antibiotic	Neomycin		1	(-0.001, 10.0]
rlmE	confers resistance to antibiotic	Tetracycline		1	(-0.001, 10.0]
phoA	confers resistance to antibiotic	Rifamycin SV		1	(-0.001, 10.0]
pspF	confers resistance to antibiotic	Troleandomycin		1	(-0.001, 10.0]
tatA	confers resistance to antibiotic	Ampicillin		1	(-0.001, 10.0]
cas3	confers resistance to antibiotic	Rifamycin SV		1	(-0.001, 10.0]
fabI	confers resistance to antibiotic	Chloramphenicol		1	(-0.001, 10.0]
yihO	confers resistance to antibiotic	Cloxacillin		1	(-0.001, 10.0]
bluR	confers resistance to antibiotic	Hygromycin		1	(-0.001, 10.0]
lpd	confers resistance to antibiotic	Spectinomycin	No	1	(-0.001, 10.0]
proW	confers resistance to antibiotic	Ampicillin		1	(-0.001, 10.0]
tusD	confers resistance to antibiotic	Tetracycline		1	(-0.001, 10.0]
kdpB	confers resistance to antibiotic	Cloxacillin		1	(-0.001, 10.0]
dsbB	confers resistance to antibiotic	Cloxacillin		1	(-0.001, 10.0]
hipB	confers resistance to antibiotic	Hygromycin B		1	(-0.001, 10.0]
acrR	confers resistance to antibiotic	Troleandomycin		1	(-0.001, 10.0]
grpE	confers resistance to antibiotic	Novobiocin		1	(-0.001, 10.0]
tolC	confers resistance to antibiotic	Hygromycin		1	(-0.001, 10.0]
fis	confers resistance to antibiotic	Ciprofloxacin		1	(-0.001, 10.0]
cysE	confers resistance to antibiotic	Capreomycin		1	(-0.001, 10.0]
gor	confers resistance to antibiotic	Capreomycin		1	(-0.001, 10.0]
dapF	confers resistance to antibiotic	Cefoxitin		1	(-0.001, 10.0]
ypjC	confers resistance to antibiotic	Cephradine		1	(-0.001, 10.0]
pyrC	confers resistance to antibiotic	Colistin		1	(-0.001, 10.0]
dgcE	confers resistance to antibiotic	Troleandomycin		1	(-0.001, 10.0]
secB	confers resistance to antibiotic	Troleandomycin		1	(-0.001, 10.0]
glnL	confers resistance to antibiotic	Cephradine		1	(-0.001, 10.0]
tatA	confers resistance to antibiotic	Paromomycin		1	(-0.001, 10.0]
lptC	confers resistance to antibiotic	Nigericin		1	(-0.001, 10.0]
aroE	confers resistance to antibiotic	Geneticin		1	(-0.001, 10.0]
groL	confers resistance to antibiotic	Mitomycin C		1	(-0.001, 10.0]
serC	confers resistance to antibiotic	Neomycin		1	(-0.001, 10.0]
pqiC	confers resistance to antibiotic	Cefoxitin		1	(-0.001, 10.0]
ftsH	confers resistance to antibiotic	Sulfamethizole		1	(-0.001, 10.0]
hsrA	confers resistance to antibiotic	Cephradine		1	(-0.001, 10.0]
pncB	confers resistance to antibiotic	Geneticin		1	(-0.001, 10.0]
tatB	confers resistance to antibiotic	Geneticin		1	(-0.001, 10.0]
slyD	confers resistance to antibiotic	Rifamycin SV		1	(-0.001, 10.0]
dgkA	confers resistance to antibiotic	Cephradine		1	(-0.001, 10.0]
lpxC	confers resistance to antibiotic	Sulfamethizole		1	(-0.001, 10.0]
ldhA	confers resistance to antibiotic	Hygromycin		1	(-0.001, 10.0]
secA	confers resistance to antibiotic	Cloxacillin		1	(-0.001, 10.0]
pstS	confers resistance to antibiotic	Chlortetracycline		1	(-0.001, 10.0]
ldhA	confers resistance to antibiotic	Capreomycin		1	(-0.001, 10.0]
hscA	confers resistance to antibiotic	Geneticin		1	(-0.001, 10.0]
secG	confers resistance to antibiotic	Streptomycin		1	(-0.001, 10.0]
lptF	confers resistance to antibiotic	Cloxacillin		1	(-0.001, 10.0]
dsdA	confers resistance to antibiotic	Cephradine		1	(-0.001, 10.0]
pdxJ	confers resistance to antibiotic	Cephradine		1	(-0.001, 10.0]
fliA	confers resistance to antibiotic	Mitomycin C		1	(-0.001, 10.0]
cydB	confers resistance to antibiotic	Geneticin		1	(-0.001, 10.0]
gyrA	confers resistance to antibiotic	Amoxicillin		1	(-0.001, 10.0]
nuoI	confers resistance to antibiotic	Fosfomycin		1	(-0.001, 10.0]
yidA	confers resistance to antibiotic	Colistin		1	(-0.001, 10.0]
ynfE	confers resistance to antibiotic	Geneticin		1	(-0.001, 10.0]
ftsW	confers resistance to antibiotic	Chloramphenicol		1	(-0.001, 10.0]
era	confers resistance to antibiotic	Polymyxin B		1	(-0.001, 10.0]
rho	confers resistance to antibiotic	Cefamandole		1	(-0.001, 10.0]
smpB	confers resistance to antibiotic	Neomycin		1	(-0.001, 10.0]
fabG	confers resistance to antibiotic	Radicicol		1	(-0.001, 10.0]
speG	confers resistance to antibiotic	Bicyclomycin		1	(-0.001, 10.0]
purD	confers resistance to antibiotic	Cefamandole		1	(-0.001, 10.0]
pykF	confers resistance to antibiotic	Hygromycin B		1	(-0.001, 10.0]
fur	confers resistance to antibiotic	Rifamycin SV		1	(-0.001, 10.0]
cyaA	confers resistance to antibiotic	Cefsulodin		1	(-0.001, 10.0]
ymfT	confers resistance to antibiotic	CHIR090		1	(-0.001, 10.0]
gyrB	confers resistance to antibiotic	Vancomycin		1	(-0.001, 10.0]
bamB	confers resistance to antibiotic	Hygromycin		1	(-0.001, 10.0]
dsbB	confers resistance to antibiotic	Chlortetracycline		1	(-0.001, 10.0]
cysE	confers resistance to antibiotic	Hygromycin		1	(-0.001, 10.0]
fliZ	confers resistance to antibiotic	Colistin		1	(-0.001, 10.0]
msbA	confers resistance to antibiotic	Novobiocin		1	(-0.001, 10.0]
dnaJ	confers resistance to antibiotic	Chlortetracycline		1	(-0.001, 10.0]
dsbA	confers resistance to antibiotic	Chlortetracycline		1	(-0.001, 10.0]
hflK	confers resistance to antibiotic	Rifamycin SV		1	(-0.001, 10.0]
cyaY	confers resistance to antibiotic	Rifamycin SV		1	(-0.001, 10.0]
serB	confers resistance to antibiotic	Hygromycin		1	(-0.001, 10.0]
wcaD	confers resistance to antibiotic	Colistin		1	(-0.001, 10.0]
slt	confers resistance to antibiotic	Tunicamycin		1	(-0.001, 10.0]
ompC	confers resistance to antibiotic	Cefamandole		1	(-0.001, 10.0]
tfaX	confers resistance to antibiotic	Colistin		1	(-0.001, 10.0]
amiC	confers resistance to antibiotic	Neomycin		1	(-0.001, 10.0]
secA	confers resistance to antibiotic	Amoxicillin		1	(-0.001, 10.0]
recA	confers resistance to antibiotic	Cefamandole		1	(-0.001, 10.0]
thrS	confers resistance to antibiotic	Radicicol		1	(-0.001, 10.0]
gmhB	confers resistance to antibiotic	Oxycarboxin		1	(-0.001, 10.0]
dnaX	confers resistance to antibiotic	Rifamycin SV		1	(-0.001, 10.0]
luxS	confers resistance to antibiotic	Cephradine		1	(-0.001, 10.0]
bglH	confers resistance to antibiotic	Cloxacillin		1	(-0.001, 10.0]
cysH	confers resistance to antibiotic	Hygromycin		1	(-0.001, 10.0]
nudB	confers resistance to antibiotic	Sulfanilamide		1	(-0.001, 10.0]
flgG	confers resistance to antibiotic	Ampicillin		1	(-0.001, 10.0]
bamA	confers resistance to antibiotic	Polymyxin B		1	(-0.001, 10.0]
tsgA	confers resistance to antibiotic	Cloxacillin		1	(-0.001, 10.0]
allR	confers resistance to antibiotic	Neomycin		1	(-0.001, 10.0]
fabH	confers resistance to antibiotic	Cephradine		1	(-0.001, 10.0]
cueR	confers resistance to antibiotic	Troleandomycin		1	(-0.001, 10.0]
putA	confers resistance to antibiotic	Cefamandole		1	(-0.001, 10.0]
deoR	confers resistance to antibiotic	Geneticin		1	(-0.001, 10.0]
atpE	confers resistance to antibiotic	Cephradine		1	(-0.001, 10.0]
ftsH	confers resistance to antibiotic	Phleomycin		1	(-0.001, 10.0]
rpmJ	confers resistance to antibiotic	Lomefloxacin		1	(-0.001, 10.0]
allR	confers resistance to antibiotic	Hygromycin B		1	(-0.001, 10.0]
slt	confers resistance to antibiotic	Fosfomycin		1	(-0.001, 10.0]
ahpC	confers resistance to antibiotic	Chlortetracycline		1	(-0.001, 10.0]
ftsE	confers resistance to antibiotic	Chlortetracycline		1	(-0.001, 10.0]
elfC	confers resistance to antibiotic	Cloxacillin		1	(-0.001, 10.0]
aceK	confers resistance to antibiotic	Troleandomycin		1	(-0.001, 10.0]
dapF	confers resistance to antibiotic	Spectinomycin		1	(-0.001, 10.0]
hyaB	confers resistance to antibiotic	Hygromycin B		1	(-0.001, 10.0]
bamB	confers resistance to antibiotic	Chlortetracycline		1	(-0.001, 10.0]
ptsG	confers resistance to antibiotic	Rifamycin SV		1	(-0.001, 10.0]
rseA	confers resistance to antibiotic	Mitomycin C		1	(-0.001, 10.0]
alaS	confers resistance to antibiotic	Phleomycin		1	(-0.001, 10.0]
sucD	confers resistance to antibiotic	Triclosan		1	(-0.001, 10.0]
hlpA	confers resistance to antibiotic	Novobiocin		1	(-0.001, 10.0]
hicB	confers resistance to antibiotic	Neomycin		1	(-0.001, 10.0]
lpxD	confers resistance to antibiotic	Clarythromycin		1	(-0.001, 10.0]
ygbL	confers resistance to antibiotic	Colistin		1	(-0.001, 10.0]
envY	confers resistance to antibiotic	Capreomycin		1	(-0.001, 10.0]
pepA	confers resistance to antibiotic	Paromomycin		1	(-0.001, 10.0]
narX	confers resistance to antibiotic	Troleandomycin		1	(-0.001, 10.0]
kdpB	confers resistance to antibiotic	Chlortetracycline		1	(-0.001, 10.0]
ydhC	confers resistance to antibiotic	Cloxacillin		1	(-0.001, 10.0]
mepS	confers resistance to antibiotic	Cefoxitin		1	(-0.001, 10.0]
groL	confers resistance to antibiotic	Cefsulodin		1	(-0.001, 10.0]
yefM	confers resistance to antibiotic	CHIR090		1	(-0.001, 10.0]
pstS	confers resistance to antibiotic	Triclosan		1	(-0.001, 10.0]
rffA	confers resistance to antibiotic	Triclosan		1	(-0.001, 10.0]
metJ	confers resistance to antibiotic	Oxycarboxin		1	(-0.001, 10.0]
sapD	confers resistance to antibiotic	Cefamandole		1	(-0.001, 10.0]
hupA	confers resistance to antibiotic	Paromomycin		1	(-0.001, 10.0]
sthA	confers resistance to antibiotic	Hygromycin		1	(-0.001, 10.0]
rseB	confers resistance to antibiotic	Chlortetracycline		1	(-0.001, 10.0]
atpG	confers resistance to antibiotic	Streptomycin		1	(-0.001, 10.0]
mutT	confers resistance to antibiotic	Rifamycin SV		1	(-0.001, 10.0]
ftsH	confers resistance to antibiotic	Bicyclomycin		1	(-0.001, 10.0]
ada	confers resistance to antibiotic	Rifamycin SV		1	(-0.001, 10.0]
pdxY	confers resistance to antibiotic	Paromomycin		1	(-0.001, 10.0]
ymfI	confers resistance to antibiotic	Neomycin		1	(-0.001, 10.0]
bamA	confers resistance to antibiotic	Dactinomycin		1	(-0.001, 10.0]
insC-5	confers resistance to antibiotic	Colistin		1	(-0.001, 10.0]
bamD	confers resistance to antibiotic	Dactinomycin		1	(-0.001, 10.0]
yqhG	confers resistance to antibiotic	Colistin		1	(-0.001, 10.0]
narX	confers resistance to antibiotic	Paromomycin		1	(-0.001, 10.0]
srmB	confers resistance to antibiotic	Cephradine		1	(-0.001, 10.0]
mlaB	confers resistance to antibiotic	Cephradine		1	(-0.001, 10.0]
fre	confers resistance to antibiotic	Cephradine		1	(-0.001, 10.0]
ghrB	confers resistance to antibiotic	Dactinomycin		1	(-0.001, 10.0]
araC	confers resistance to antibiotic	Geneticin		1	(-0.001, 10.0]
ycbJ	confers resistance to antibiotic	Cephradine		1	(-0.001, 10.0]
stpA	confers resistance to antibiotic	Geneticin		1	(-0.001, 10.0]
tatB	confers resistance to antibiotic	Cefamandole		1	(-0.001, 10.0]
mazG	confers resistance to antibiotic	Rifamycin SV		1	(-0.001, 10.0]
ydfA	confers resistance to antibiotic	Colistin		1	(-0.001, 10.0]
fbp	confers resistance to antibiotic	Sulfanilamide		1	(-0.001, 10.0]
deoB	confers resistance to antibiotic	Neomycin		1	(-0.001, 10.0]
rsmA	confers resistance to antibiotic	Neomycin		1	(-0.001, 10.0]
gyrB	confers resistance to antibiotic	Chloramphenicol		1	(-0.001, 10.0]
creB	confers resistance to antibiotic	Cefamandole		1	(-0.001, 10.0]
lpxB	confers resistance to antibiotic	Tunicamycin		1	(-0.001, 10.0]
intD	confers resistance to antibiotic	Geneticin		1	(-0.001, 10.0]
queE	confers resistance to antibiotic	Cephradine		1	(-0.001, 10.0]
ftsK	confers resistance to antibiotic	Spectinomycin		1	(-0.001, 10.0]
dsbA	confers resistance to antibiotic	Neomycin		1	(-0.001, 10.0]
nusB	confers resistance to antibiotic	Azithromycin		1	(-0.001, 10.0]
lpxD	confers resistance to antibiotic	Mitomycin C		1	(-0.001, 10.0]
ykgL	confers resistance to antibiotic	Cephradine		1	(-0.001, 10.0]
lpxD	confers resistance to antibiotic	Bicyclomycin		1	(-0.001, 10.0]
malK	confers resistance to antibiotic	Geneticin		1	(-0.001, 10.0]
eamB	confers resistance to antibiotic	Cloxacillin		1	(-0.001, 10.0]
ftsH	confers resistance to antibiotic	Vancomycin		1	(-0.001, 10.0]
phoQ	confers resistance to antibiotic	Trimethoprim		1	(-0.001, 10.0]
hemL	confers resistance to antibiotic	Nigericin		1	(-0.001, 10.0]
ccmA	confers resistance to antibiotic	Cloxacillin		1	(-0.001, 10.0]
bcr	confers resistance to antibiotic	Hygromycin B		1	(-0.001, 10.0]
potH	confers resistance to antibiotic	Cloxacillin		1	(-0.001, 10.0]
rpsR	confers resistance to antibiotic	Levofloxacin		1	(-0.001, 10.0]
fabG	confers resistance to antibiotic	Oxacillin		1	(-0.001, 10.0]
insE-4	confers resistance to antibiotic	Cephradine		1	(-0.001, 10.0]
fabI	confers resistance to antibiotic	Vancomycin		1	(-0.001, 10.0]
rpmA	confers resistance to antibiotic	Levofloxacin		1	(-0.001, 10.0]
ftsK	confers resistance to antibiotic	Chlortetracycline		1	(-0.001, 10.0]
fabI	confers resistance to antibiotic	Phleomycin		1	(-0.001, 10.0]
insE-4	confers resistance to antibiotic	Neomycin		1	(-0.001, 10.0]
pppA	confers resistance to antibiotic	Cephradine		1	(-0.001, 10.0]
ghrB	confers resistance to antibiotic	Vancomycin		1	(-0.001, 10.0]
rzpR	confers resistance to antibiotic	Cephradine		1	(-0.001, 10.0]
ftsY	confers resistance to antibiotic	Rifamycin SV		1	(-0.001, 10.0]
yneK	confers resistance to antibiotic	Cephradine		1	(-0.001, 10.0]
chbC	confers resistance to antibiotic	Ceftazidime		1	(-0.001, 10.0]
slyD	confers resistance to antibiotic	Chlortetracycline		1	(-0.001, 10.0]
rhaM	confers resistance to antibiotic	Oxycarboxin		1	(-0.001, 10.0]
yhbO	confers resistance to antibiotic	Bicyclomycin		1	(-0.001, 10.0]
cpdA	confers resistance to antibiotic	Oxycarboxin		1	(-0.001, 10.0]
dosP	confers resistance to antibiotic	Chlortetracycline		1	(-0.001, 10.0]
ampG	confers resistance to antibiotic	Cephradine		1	(-0.001, 10.0]
rbsR	confers resistance to antibiotic	Rifamycin SV		1	(-0.001, 10.0]
insF-5	confers resistance to antibiotic	Phleomycin		1	(-0.001, 10.0]
insF-5	confers resistance to antibiotic	Ceftazidime		1	(-0.001, 10.0]
rpsA	confers resistance to antibiotic	Rifamycin SV		1	(-0.001, 10.0]
dnaG	confers resistance to antibiotic	Mitomycin C		1	(-0.001, 10.0]
mtlA	confers resistance to antibiotic	Cloxacillin		1	(-0.001, 10.0]
dinG	confers resistance to antibiotic	Hygromycin		1	(-0.001, 10.0]
recN	confers resistance to antibiotic	Paromomycin	No	1	(-0.001, 10.0]
insH-6	confers resistance to antibiotic	Sulfanilamide		1	(-0.001, 10.0]
pncA	confers resistance to antibiotic	Sulfanilamide	No	1	(-0.001, 10.0]
acrR	confers resistance to antibiotic	Paromomycin	No	1	(-0.001, 10.0]
pncA	confers resistance to antibiotic	Oxycarboxin	No	1	(-0.001, 10.0]
insH-6	confers resistance to antibiotic	Oxycarboxin		1	(-0.001, 10.0]
psuK	confers resistance to antibiotic	Sulfanilamide	No	1	(-0.001, 10.0]
elaD	confers resistance to antibiotic	Bacitracin		1	(-0.001, 10.0]
glnA	confers resistance to antibiotic	Rifamycin SV		1	(-0.001, 10.0]
sucD	confers resistance to antibiotic	Hygromycin		1	(-0.001, 10.0]
hupA	confers resistance to antibiotic	Rifamycin SV		1	(-0.001, 10.0]
lipA	confers resistance to antibiotic	Hygromycin		1	(-0.001, 10.0]
gmhB	confers resistance to antibiotic	Fusidic acid		1	(-0.001, 10.0]
insE-4	confers resistance to antibiotic	Streptonigrin		1	(-0.001, 10.0]
cra	confers resistance to antibiotic	Neomycin		1	(-0.001, 10.0]
rpsF	confers resistance to antibiotic	Tetracycline		1	(-0.001, 10.0]
glpR	confers resistance to antibiotic	Cefamandole		1	(-0.001, 10.0]
gor	confers resistance to antibiotic	Rifamycin SV		1	(-0.001, 10.0]
proL	confers resistance to antibiotic	Tetracycline		1	(-0.001, 10.0]
pstA	confers resistance to antibiotic	Cloxacillin		1	(-0.001, 10.0]
carB	confers resistance to antibiotic	Hygromycin		1	(-0.001, 10.0]
iscS	confers resistance to antibiotic	Hygromycin		1	(-0.001, 10.0]
rfaH	confers resistance to antibiotic	Paromomycin		1	(-0.001, 10.0]
yfaW	confers resistance to antibiotic	Cephradine		1	(-0.001, 10.0]
rseB	confers resistance to antibiotic	Hygromycin B		1	(-0.001, 10.0]
ftsH	confers resistance to antibiotic	Thiolactomycin		1	(-0.001, 10.0]
insF-5	confers resistance to antibiotic	Fosfomycin		1	(-0.001, 10.0]
rcsF	confers resistance to antibiotic	Paromomycin		1	(-0.001, 10.0]
yfdT	confers resistance to antibiotic	Streptonigrin		1	(-0.001, 10.0]
gadW	confers resistance to antibiotic	Troleandomycin		1	(-0.001, 10.0]
yfdT	confers resistance to antibiotic	Metronidazole		1	(-0.001, 10.0]
nlpE	confers resistance to antibiotic	Geneticin		1	(-0.001, 10.0]
yfdT	confers resistance to antibiotic	Mitomycin C		1	(-0.001, 10.0]
appY	confers resistance to antibiotic	Paromomycin		1	(-0.001, 10.0]
rpoD	confers resistance to antibiotic	Levofloxacin		1	(-0.001, 10.0]
ydeO	confers resistance to antibiotic	Paromomycin		1	(-0.001, 10.0]
lrhA	confers resistance to antibiotic	Paromomycin		1	(-0.001, 10.0]
mngR	confers resistance to antibiotic	Neomycin		1	(-0.001, 10.0]
rsmI	confers resistance to antibiotic	Colistin		1	(-0.001, 10.0]
rutD	confers resistance to antibiotic	Cephradine		1	(-0.001, 10.0]
ftsK	confers resistance to antibiotic	Ampicillin		1	(-0.001, 10.0]
narL	confers resistance to antibiotic	Colistin		1	(-0.001, 10.0]
mtlR	confers resistance to antibiotic	Troleandomycin		1	(-0.001, 10.0]
rpmJ	confers resistance to antibiotic	Bacitracin		1	(-0.001, 10.0]
ugpC	confers resistance to antibiotic	Geneticin		1	(-0.001, 10.0]
speG	confers resistance to antibiotic	Radicicol		1	(-0.001, 10.0]
eutQ	confers resistance to antibiotic	Capreomycin		1	(-0.001, 10.0]
yebV	confers resistance to antibiotic	Capreomycin		1	(-0.001, 10.0]
ydhC	confers resistance to antibiotic	Neomycin		1	(-0.001, 10.0]
rcnA	confers resistance to antibiotic	Hygromycin B		1	(-0.001, 10.0]
slt	confers resistance to antibiotic	Ceftazidime		1	(-0.001, 10.0]
arcZ	confers resistance to antibiotic	Streptomycin		1	(-0.001, 10.0]
fruB	confers resistance to antibiotic	Cloxacillin		1	(-0.001, 10.0]
yfdT	confers resistance to antibiotic	Sulfamethoxazole		1	(-0.001, 10.0]
yfdT	confers resistance to antibiotic	Fosfomycin		1	(-0.001, 10.0]
waaH	confers resistance to antibiotic	Paromomycin		1	(-0.001, 10.0]
ftsK	confers resistance to antibiotic	Sulfamethizole		1	(-0.001, 10.0]
ligA	confers resistance to antibiotic	Doxorubicin		1	(-0.001, 10.0]
rng	confers resistance to antibiotic	Colistin		1	(-0.001, 10.0]
cydD	confers resistance to antibiotic	Doxycycline hyclate		1	(-0.001, 10.0]
dnaB	confers resistance to antibiotic	Neomycin		1	(-0.001, 10.0]
waaG	confers resistance to antibiotic	Trimethoprim		1	(-0.001, 10.0]
glnA	confers resistance to antibiotic	Capreomycin		1	(-0.001, 10.0]
torR	confers resistance to antibiotic	Capreomycin		1	(-0.001, 10.0]
yhbO	confers resistance to antibiotic	Geneticin		1	(-0.001, 10.0]
mlaA	confers resistance to antibiotic	Trimethoprim		1	(-0.001, 10.0]
purA	confers resistance to antibiotic	Capreomycin		1	(-0.001, 10.0]
iscU	confers resistance to antibiotic	Geneticin		1	(-0.001, 10.0]
ligA	confers resistance to antibiotic	Colistin		1	(-0.001, 10.0]
rpoD	confers resistance to antibiotic	Cephradine		1	(-0.001, 10.0]
dnaG	confers resistance to antibiotic	CHIR090		1	(-0.001, 10.0]
surA	confers resistance to antibiotic	Geneticin		1	(-0.001, 10.0]
lipA	confers resistance to antibiotic	Neomycin		1	(-0.001, 10.0]
secA	confers resistance to antibiotic	Bacitracin		1	(-0.001, 10.0]
ydeP	confers resistance to antibiotic	Cephradine		1	(-0.001, 10.0]
rng	confers resistance to antibiotic	Cephradine		1	(-0.001, 10.0]
dnaB	confers resistance to antibiotic	Norfloxacin		1	(-0.001, 10.0]
talB	confers resistance to antibiotic	Neomycin		1	(-0.001, 10.0]
cptB	confers resistance to antibiotic	Cephradine		1	(-0.001, 10.0]
rho	confers resistance to antibiotic	Hygromycin B		1	(-0.001, 10.0]
rpsO	confers resistance to antibiotic	Novobiocin		1	(-0.001, 10.0]
htpG	confers resistance to antibiotic	Hygromycin B		1	(-0.001, 10.0]
rpsB	confers resistance to antibiotic	Cefamandole		1	(-0.001, 10.0]
casC	confers resistance to antibiotic	Cefamandole		1	(-0.001, 10.0]
pyrL	confers resistance to antibiotic	Mecillinam		1	(-0.001, 10.0]
ychF	confers resistance to antibiotic	Rifamycin SV		1	(-0.001, 10.0]
dhaR	confers resistance to antibiotic	Paromomycin		1	(-0.001, 10.0]
kdpB	confers resistance to antibiotic	Trimethoprim		1	(-0.001, 10.0]
bssS	confers resistance to antibiotic	Cephradine		1	(-0.001, 10.0]
ypdA	confers resistance to antibiotic	Hygromycin B		1	(-0.001, 10.0]
uof	confers resistance to antibiotic	Bacitracin		1	(-0.001, 10.0]
fcl	confers resistance to antibiotic	Colistin		1	(-0.001, 10.0]
rplN	confers resistance to antibiotic	Cefamandole		1	(-0.001, 10.0]
dam	confers resistance to antibiotic	Trimethoprim		1	(-0.001, 10.0]
ycgV	confers resistance to antibiotic	Colistin		1	(-0.001, 10.0]
stpA	confers resistance to antibiotic	Cephradine		1	(-0.001, 10.0]
thiH	confers resistance to antibiotic	Cefamandole		1	(-0.001, 10.0]
ymgC	confers resistance to antibiotic	Colistin		1	(-0.001, 10.0]
marA	confers resistance to antibiotic	Hygromycin B		1	(-0.001, 10.0]
fabH	confers resistance to antibiotic	Cefamandole		1	(-0.001, 10.0]
ompG	confers resistance to antibiotic	Neomycin		1	(-0.001, 10.0]
mepM	confers resistance to antibiotic	Cephradine		1	(-0.001, 10.0]
lrhA	confers resistance to antibiotic	Capreomycin		1	(-0.001, 10.0]
csrA	confers resistance to antibiotic	Streptonigrin		1	(-0.001, 10.0]
ssb	confers resistance to antibiotic	Streptonigrin		1	(-0.001, 10.0]
rppH	confers resistance to antibiotic	Colistin		1	(-0.001, 10.0]
priB	confers resistance to antibiotic	Streptonigrin		1	(-0.001, 10.0]
fdhD	confers resistance to antibiotic	Rifamycin SV		1	(-0.001, 10.0]
cvpA	confers resistance to antibiotic	Cloxacillin		1	(-0.001, 10.0]
aspA	confers resistance to antibiotic	Cefamandole		1	(-0.001, 10.0]
ybiS	confers resistance to antibiotic	Cephradine		1	(-0.001, 10.0]
trkA	confers resistance to antibiotic	Cefamandole		1	(-0.001, 10.0]
rfe	confers resistance to antibiotic	Geneticin		1	(-0.001, 10.0]
iscS	confers resistance to antibiotic	Tetracycline		1	(-0.001, 10.0]
minC	confers resistance to antibiotic	Rifamycin SV		1	(-0.001, 10.0]
mutS	confers resistance to antibiotic	Rifamycin SV		1	(-0.001, 10.0]
rfe	confers resistance to antibiotic	Cefamandole		1	(-0.001, 10.0]
mnmG	confers resistance to antibiotic	Chloramphenicol		1	(-0.001, 10.0]
proP	confers resistance to antibiotic	Cloxacillin		1	(-0.001, 10.0]
creC	confers resistance to antibiotic	Geneticin		1	(-0.001, 10.0]
yidH	confers resistance to antibiotic	Cephradine		1	(-0.001, 10.0]
sapC	confers resistance to antibiotic	Spectinomycin		1	(-0.001, 10.0]
pnp	confers resistance to antibiotic	Chloramphenicol		1	(-0.001, 10.0]
dnaE	confers resistance to antibiotic	Levofloxacin		1	(-0.001, 10.0]
envY	confers resistance to antibiotic	Troleandomycin		1	(-0.001, 10.0]
gyrB	confers resistance to antibiotic	Cefamandole		1	(-0.001, 10.0]
nanT	confers resistance to antibiotic	Chlortetracycline		1	(-0.001, 10.0]
accB	confers resistance to antibiotic	Triclosan		1	(-0.001, 10.0]
pdeR	confers resistance to antibiotic	Levofloxacin		1	(-0.001, 10.0]
pinR	confers resistance to antibiotic	Levofloxacin		1	(-0.001, 10.0]
cydX	confers resistance to antibiotic	Cloxacillin		1	(-0.001, 10.0]
ypdB	confers resistance to antibiotic	Cephradine		1	(-0.001, 10.0]
deoA	confers resistance to antibiotic	Cephradine		1	(-0.001, 10.0]
yieK	confers resistance to antibiotic	Neomycin		1	(-0.001, 10.0]
dinJ	confers resistance to antibiotic	Paromomycin		1	(-0.001, 10.0]
acpP	confers resistance to antibiotic	Rifamycin SV		1	(-0.001, 10.0]
cho	confers resistance to antibiotic	Geneticin		1	(-0.001, 10.0]
radD	confers resistance to antibiotic	Neomycin		1	(-0.001, 10.0]
lpd	confers resistance to antibiotic	Paromomycin		1	(-0.001, 10.0]
csgD	confers resistance to antibiotic	Cephradine		1	(-0.001, 10.0]
ybeU	confers resistance to antibiotic	Lomefloxacin		1	(-0.001, 10.0]
lpxA	confers resistance to antibiotic	Metronidazole		1	(-0.001, 10.0]
degP	confers resistance to antibiotic	Cloxacillin		1	(-0.001, 10.0]
stpA	confers resistance to antibiotic	Rifamycin SV		1	(-0.001, 10.0]
ftsK	confers resistance to antibiotic	Paromomycin		1	(-0.001, 10.0]
mcaS	confers resistance to antibiotic	Sulfamethoxazole		1	(-0.001, 10.0]
insD-1	confers resistance to antibiotic	Clarythromycin		1	(-0.001, 10.0]
uxuR	confers resistance to antibiotic	Paromomycin		1	(-0.001, 10.0]
rffT	confers resistance to antibiotic	Minocycline		1	(-0.001, 10.0]
pyrB	confers resistance to antibiotic	Cephradine		1	(-0.001, 10.0]
mcaS	confers resistance to antibiotic	Cephradine		1	(-0.001, 10.0]
yhjJ	confers resistance to antibiotic	Neomycin		1	(-0.001, 10.0]
ompA	confers resistance to antibiotic	Norfloxacin		1	(-0.001, 10.0]
purA	confers resistance to antibiotic	Paromomycin		1	(-0.001, 10.0]
phoQ	confers resistance to antibiotic	Colistin		1	(-0.001, 10.0]
fliZ	confers resistance to antibiotic	Paromomycin		1	(-0.001, 10.0]
glnA	confers resistance to antibiotic	Paromomycin		1	(-0.001, 10.0]
rseA	confers resistance to antibiotic	Minocycline		1	(-0.001, 10.0]
insD-1	confers resistance to antibiotic	Phleomycin		1	(-0.001, 10.0]
fliZ	confers resistance to antibiotic	Troleandomycin		1	(-0.001, 10.0]
ptsH	confers resistance to antibiotic	Hygromycin B		1	(-0.001, 10.0]
yedW	confers resistance to antibiotic	Cefamandole		1	(-0.001, 10.0]
glnG	confers resistance to antibiotic	Colistin		1	(-0.001, 10.0]
idnK	confers resistance to antibiotic	Neomycin		1	(-0.001, 10.0]
[truncated: 908 more rows]
